# Supplementary material for: Analysis of clinical Candida parapsilosis isolates reveals copy number variation in key fluconazole resistance genes
Source: Antimicrob Agents Chemother. 2024 May 7;68(6):e01619-23. doi: 10.1128/aac.01619-23 (PMC11620501; doi:10.1128/aac.01619-23)
Supplement: Table S1 — RNA-seq data for 37 strains. [file aac.01619-23-s0005.xlsx]

## Sheet: Legend
Table S1. RNA-seq data for 37 strains. The tab "Log2FC_with_p-values" shows log2 Fold Change in 5 genes (ERG11, MDR1, MDR1B, CDR1, CDR1B) in each isolate, relative to Cp13. The tab RPKM values for every gene in the genome, in each isolate (3 replicates per isolate).

## Sheet: Log2FC_with_p-values
GeneID	CPAR2_303740		CPAR2_301760		CPAR2_603010		CPAR2_405290		CPAR2_304370
C. parapsilosis Gene Name	ERG11		MDR1		MDR1B		CDR1		CDR1B
	Log2FC	p-values	Log2FC	p-values	Log2FC	p-values	Log2FC	p-values	Log2FC	p-values
Cp37 Fold change	0.53	0.011201	0.89	0.0622228	0.25	0.758506	-0.45	0.067887	1.84	1.86338e-07			= P-value < 0.05
Cp38 Fold change	0.11	0.708847	0.6	0.301921	-0.31	0.758257	0.73	0.00436439	2.03	2.06447e-08
Cp35 Fold change	0.38	0.0924711	0.78	0.123339	0	0.999293	0.37	0.15845	1.48	5.49365e-05
Cp34 Fold change	-0.07	0.830819	0.48	0.448084	0.91	0.293875	-0.29	0.34943	1.65	7.85688e-06
Cp26 Fold change	0.12	0.710348	0.46	0.471982	-0.25	0.822611	-0.23	0.484664	1.15	0.00375636
Cp22 Fold change	0.25	0.313347	0.6	0.261791	0.08	0.938678	-0.36	0.189962	1.26	0.000821892
Cp31 Fold change	0.27	0.247232	0.35	0.524005	0.16	0.859278	-0.17	0.557579	1.23	0.000870934
Cp24 Fold change	-0.1	0.760378	0.2	0.789018	0.05	0.969154	-0.07	0.857004	0.83	0.0435717
Cp25 Fold change	0.12	0.718385	0.51	0.405501	0.03	0.977167	-0.41	0.15585	1.24	0.00151102
Cp4 Fold change	0.82	9.21461e-05	1.01	0.0376459	1.47	0.0404053	-0.15	0.5965	1.65	4.49126e-06
Cp7 Fold change	0.63	0.0037229	1.44	0.00271188	2.58	0.000174282	0.09	0.757269	1.75	1.56191e-06
Cp21 Fold change	0.35	0.119645	0.69	0.177788	0.3	0.726581	-0.43	0.0909307	1.77	8.26778e-07
Cp28 Fold change	0.34	0.163136	-0.21	0.741949	3.63	4.58457e-08	0.2	0.511173	0.48	0.276544
Cp29 Fold change	0.11	0.693803	2.53	1.77677e-08	5.28	0	-0.22	0.452215	2.18	7.43539e-10
Cp20 Fold change	0.22	0.420682	-0.04	0.963341	3.94	2.34764e-09	0.59	0.0240118	0.94	0.019601
Cp11 Fold change	-0.19	0.415215	-0.02	0.971386	4.56	1.34137e-12	-0.08	0.772487	-0.17	0.696701
Cp2 Fold change	0.48	0.0373981	1.41	0.00353517	4.41	1.20132e-11	0.36	0.195932	1.25	0.000874047
Cp1 Fold change	0.57	0.0106565	0.21	0.749165	3.65	3.20953e-08	0.23	0.439299	0.98	0.0120008
Cp18 Fold change	0.5	0.0296109	-0.18	0.804315	2.31	0.00101455	0.4	0.15908	0.07	0.903848
Cp17 Fold change	0.14	0.571631	-0.07	0.909552	1.76	0.0112178	-0.6	0.0132964	-0.01	0.989044
Cp8 Fold change	0.72	0.000901433	1.46	0.00260488	4.13	3.10672e-10	0.25	0.389997	0.39	0.385433
Cp10 Fold change	0.45	0.0506413	0.45	0.446243	4.55	2.36578e-12	0.26	0.371773	1.03	0.00862176
Cp12 Fold change	-0.68	0.000848033	0.9	0.049989	2.28	0.000488333	-0.4	0.0959258	0.15	0.717354
Cp9 Fold change	-0.29	0.187205	0.45	0.370832	2.18	0.000994323	-0.89	0.000104438	-0.6	0.114554
Cp16 Fold change	0.37	0.129183	-0.29	0.65567	3.44	2.78381e-07	0.39	0.166522	-0.12	0.826043
Cp19 Fold change	-0.72	0.000334384	-0.93	0.0443956	1.8	0.0067112	-0.22	0.384864	-0.69	0.0580238
Cp30 Fold change	-0.18	0.50953	5.14	0	7.38	0	-0.67	0.0076278	3.39	0
Cp32 Fold change	0.92	2.42106e-05	0.48	0.468392	-0.69	0.480871	0.09	0.834483	-0.08	0.898468
Cp36 Fold change	-0.69	0.0010457	4.09	0	6.71	0	-0.53	0.0331825	3.11	0
Cp39 Fold change	0.75	0.000457033	0.33	0.571227	3.26	1.15445e-06	-0.43	0.102998	1	0.00919272
Cp27 Fold change	2.45	0	0.25	0.681485	2.7	5.56199e-05	-0.06	0.845242	2.01	1.00422e-08
Cp14 Fold change	0.08	0.763655	-0.47	0.378471	0.28	0.742606	0.42	0.104182	2.09	3.23927e-09
Cp15 Fold change	2.38	0	-0.26	0.679624	0.58	0.504881	-0.01	0.982162	0.17	0.73281
Cp6 Fold change	0.93	6.94864e-06	0.45	0.38792	0.8	0.291933	-0.92	8.63633e-05	0.94	0.0124839
Cp5 Fold change	0.42	0.0715262	0.54	0.328094	0.7	0.397546	-1.26	7.48186e-08	-0.57	0.178615
Cp3 Fold change	0.8	0.000134756	0.25	0.667352	0.26	0.762059	-0.14	0.640336	0.82	0.0348305

## Sheet: RPKM
Name	GeneID	Database object	Contig	Cp10A	Cp10B	Cp10C	Cp11A	Cp11B	Cp11C	Cp12A	Cp12B	Cp12C	Cp13A	Cp13B	Cp13C	Cp14A	Cp14B	Cp14C	Cp15A	Cp15B	Cp15C	Cp16A	Cp16B	Cp16C	Cp17A	Cp17B	Cp17C	Cp18A	Cp18B	Cp18C	Cp19A	Cp19B	Cp19C	Cp1A	Cp1B	Cp1C	Cp20 A	Cp20B	Cp20C	Cp21A	Cp21B	Cp21C	Cp22A	Cp22B	Cp22C	Cp24A	Cp24B	Cp24C	Cp25A
CPAR2_100010		pseudogene	Contig005569_C_parapsilosis_CDC317	11.3118	6.28171	8.82128	16.7317	17.0145	13.1856	8.38147	11.2455	10.9407	10.614	10.4979	11.6759	11.0078	13.087	11.5065	13.491	17.0508	10.9564	5.96955	8.23742	6.69623	20.4074	19.0946	13.6176	8.53062	9.26045	5.41945	23.3665	20.3401	17.1486	9.72618	11.1593	9.30303	8.72495	10.6118	9.06968	11.5562	12.2302	9.52055	13.9567	12.866	10.6952	11.0736	12.7604	11.0964	14.3407
CPAR2_100020		ORF|Uncharacterized	Contig005569_C_parapsilosis_CDC317	11.9811	7.3563	10.1565	17.8611	17.5163	16.7014	8.64269	11.2269	12.2969	10.3115	10.0576	14.9293	11.2952	13.9175	12.5311	14.5703	14.279	13.1622	7.93475	9.11876	9.00106	15.3225	18.3591	13.0646	7.60455	9.8593	5.80395	22.2658	18.6196	17.4964	9.98035	11.5676	9.30522	10.907	10.9037	10.1435	10.5562	11.7605	7.99432	12.7881	13.0889	9.83983	12.1784	12.8336	11.0322	13.7381
CPAR2_100030		ORF|Uncharacterized	Contig005569_C_parapsilosis_CDC317	131.771	159.463	156.918	177.154	135.846	155.299	126.982	125.371	111.482	159.414	157.207	151.372	118.998	109.481	117.086	125.923	142.154	125.742	162.88	165.073	175.024	285.031	269.569	303.77	185.066	167.967	216.792	151.528	169.295	153.539	152.801	140.709	148.659	141.667	149.847	173.006	154.194	144.4	180.423	129.08	119.033	122.177	117.891	125.023	129.036	136.945
CPAR2_100040		ORF|Uncharacterized	Contig005569_C_parapsilosis_CDC317	320.053	285.333	256.863	334.296	241.862	316.845	246.934	284.318	212.651	254.761	218.588	267.76	273.899	235.139	314.956	234.017	233.189	260.915	235.425	255.165	286.787	436.092	432.541	619.167	291.516	263.245	359.612	208.179	203.418	195.949	369.837	318.631	286.16	227.642	220	267.913	372.43	353.705	381.137	321.106	258.983	350.845	264.191	237.301	294.545	340.957
CPAR2_100050		ORF|Uncharacterized	Contig005569_C_parapsilosis_CDC317	119.805	93.3434	119.565	189.412	213.714	175.207	145.147	151.175	174.52	83.1995	98.3227	105.808	113.588	143.28	108.856	128.934	137.719	127.817	93.5812	114.674	100.54	214.11	230.621	186.376	100.176	110.252	86.1567	206.133	174.863	209.814	93.0421	118.919	89.7363	110.616	118.052	116.066	122.293	138.653	106.419	120.852	132.356	118.044	103.319	111.651	109.999	131.005
CPAR2_100060		ORF|Uncharacterized	Contig005569_C_parapsilosis_CDC317	177.408	118.431	107.901	169.906	100.415	99.8718	97.6807	98.5682	72.2779	147.496	126.185	141.168	132.865	86.0062	147.009	117.532	108.909	115.777	125.606	118.987	103.661	256.684	173.153	216.981	152.721	134.513	166.54	103.239	92.3568	111.382	166.764	125.716	119.03	136.748	110.055	147.078	195.648	113.016	231.145	129.525	85.0428	171.085	130.441	75.0203	124.261	225.011
CPAR2_100070		ORF|Uncharacterized	Contig005569_C_parapsilosis_CDC317	48.6577	41.0926	57.957	51.8942	23.4474	35.9006	51.3605	48.8701	53.688	40.2874	47.3243	31.5259	46.4062	51.5188	46.5751	34.1659	31.8604	26.7011	52.4189	43.1371	44.4819	86.5097	81.8779	67.6837	47.0404	48.4955	52.4013	40.442	39.0704	40.8401	62.508	46.5039	47.2302	53.4098	45.5418	58.6142	38.3518	26.4496	38.1158	40.776	36.2676	38.0655	40.9017	31.4588	33.6038	43.7925
CPAR2_100080		ORF|Uncharacterized	Contig005569_C_parapsilosis_CDC317	21.5235	18.4557	22.7465	26.6635	11.6454	23.0913	18.9699	20.6058	18.0018	25.3288	27.9441	23.362	17.7788	16.4269	16.2259	18.0521	15.1794	10.7238	21.9641	18.3148	16.736	46.87	36.6257	36.596	26.8833	22.4132	22.8044	17.5548	14.5384	14.2975	26.7643	22.8307	22.0801	24.426	20.3885	20.304	22.5609	15.6325	21.7259	27.6099	19.0549	20.3709	18.7061	13.9212	13.7454	18.4344
CPAR2_100090		ORF|Uncharacterized	Contig005569_C_parapsilosis_CDC317	135.154	144.153	121.667	145.517	119.957	184.625	76.0289	87.3491	72.7688	134.411	131.711	143.975	118.57	80.3125	66.1324	90.0929	69.2221	63.8741	93.8763	93.001	80.7646	226.925	273.921	286.067	118.91	99.2106	93.4181	79.8461	99.4261	69.5355	146.411	160.129	136.414	132.85	119.549	115.801	73.3657	108.349	77.9853	124.974	123.23	106.332	120.12	132.085	99.6784	86.981
CPAR2_100100		ORF|Uncharacterized	Contig005569_C_parapsilosis_CDC317	29.1271	19.3982	18.7797	33.1935	21.6581	17.1656	29.4475	14.6332	13.1679	57.8055	56.2241	25.8967	60.9262	46.4164	29.6242	37.5195	20.9346	16.7607	34.028	23.7059	24.5264	58.2536	42.9369	55.6485	33.8166	23.4472	40.0057	28.1177	20.1564	22.9166	30.623	14.8827	22.6031	39.7687	23.11	32.7143	78.8451	64.8071	90.6566	72.8011	39.9459	53.6294	43.6507	46.5658	86.3122	75.2459
CPAR2_100110		ORF|Uncharacterized	Contig005569_C_parapsilosis_CDC317	108.386	116.944	93.4332	136.718	137.775	117.915	93.5726	107.53	99.5319	153.967	147.385	203.652	177.457	162.752	204.216	95.5544	97.9951	106.966	131.239	137.744	147.602	167.784	187.371	178.238	168.652	188.377	201.369	197.586	178.725	186.164	100.127	106.563	98.698	121.05	136.138	126.833	84.8554	76.9008	75.7374	108.996	109.506	119.47	152.782	149.257	153.668	151.129
CPAR2_100120		ORF|Uncharacterized	Contig005569_C_parapsilosis_CDC317	35.2895	35.5483	33.2792	38.7779	53.2215	38.7181	42.1995	41.1133	38.6106	38.9966	60.033	44.9121	46.3757	51.3672	42.6227	42.4789	55.3432	39.0157	37.1797	42.9747	31.6917	61.9965	66.7742	50.1988	39.3063	46.461	37.805	39.8488	54.5781	51.7783	33.5589	36.0116	30.0831	37.6283	46.7064	44.1523	30.6789	29.2529	37.7953	38.1641	41.6164	42.0618	42.4964	44.0807	41.6674	35.628
CPAR2_100130	ILV3	ORF|Uncharacterized	Contig005569_C_parapsilosis_CDC317	115.25	72.8979	105.952	159.267	157.767	130.226	90.4701	100.899	110.709	89.5938	89.0013	101.889	92.9433	105.65	73.4608	132.292	120.82	88.2926	90.9606	101.134	73.6135	156.379	146.539	97.8201	99.927	114.323	58.2441	287.637	169.595	210.96	122.49	112.644	84.0897	106.456	110.832	91.5431	118.05	94.5021	105.105	90.5732	95.5465	90.6532	106.571	124.68	138.068	129.424
CPAR2_100140		ORF|Uncharacterized	Contig005569_C_parapsilosis_CDC317	175.716	154.643	169.934	229.577	190.891	209.828	167.887	156.694	179.775	144.964	172.039	143.011	159.372	184.659	151.977	157.608	155.155	163.495	173.917	182.113	181.48	294.434	305.486	317.458	167.402	176.289	171.835	193.527	184.089	180.847	173.33	183.612	154.732	182.579	173.517	188.405	150.178	151.868	143.272	173.442	180.678	181.054	178.209	174.131	185.495	186.209
CPAR2_100150		ORF|Uncharacterized	Contig005569_C_parapsilosis_CDC317	22.4476	21.1626	22.9612	27.3132	25.2945	24.9128	17.2567	18.0436	19.3001	19.5701	20.8226	20.2423	18.7988	21.1994	18.1114	22.116	23.1004	19.8727	20.1463	23.3409	20.0821	37.5145	39.8025	29.5805	19.9265	22.7199	15.5284	35.5478	31.0113	27.308	22.0557	21.942	20.2466	21.5328	22.5895	18.3745	16.7894	18.8145	18.214	18.924	20.3941	18.149	19.438	20.9434	20.1698	20.4958
CPAR2_100160		ORF|Uncharacterized	Contig005569_C_parapsilosis_CDC317	14.7351	13.1893	15.2601	17.7845	20.8071	19.3759	15.9377	19.2645	17.7664	23.9765	22.8302	25.2747	20.4918	18.1532	18.3478	17.9264	18.655	16.8014	12.48	14.3118	14.1268	39.9017	35.393	27.4733	15.9475	17.3862	13.6309	15.9198	19.7381	16.4166	18.7598	14.9302	14.7525	16.5137	18.5934	16.6322	19.1342	14.4258	20.4248	21.45	19.5933	21.0194	22.2399	20.7016	20.9885	19.4782
CPAR2_100170		ORF|Uncharacterized	Contig005569_C_parapsilosis_CDC317	36.7206	24.8218	29.606	29.8886	46.7655	31.089	38.1504	29.9816	33.9269	24.1188	49.8011	40.4528	34.922	43.3468	36.3575	34.5175	37.3057	30.7456	27.648	28.729	30.883	50.7594	47.7621	31.0358	50.6835	73.6824	59.4197	47.6177	49.5256	63.4406	30.6926	27.5797	25.2083	32.1245	42.4857	43.6371	18.2335	16.3435	16.9215	29.4909	31.793	34.0866	48.3066	43.8483	46.9956	44.2298
CPAR2_100180		ORF|Uncharacterized	Contig005569_C_parapsilosis_CDC317	148.114	132.857	187.95	213.499	252.912	212.027	175.511	134.939	193.509	108.915	156.824	109.233	109.458	157.812	75.9638	188.306	179.162	142.254	175.979	141.096	114.413	303.386	312.22	206.921	135.982	127.646	77.9838	215.42	200.611	199.31	111.037	134.215	116.419	171.218	148.264	126.999	117.477	155.253	98.902	112.476	152.23	99.0642	99.7277	133.186	132.046	117.888
CPAR2_100190		ORF|Uncharacterized	Contig005569_C_parapsilosis_CDC317	48.8131	42.01	46.9018	67.563	66.8481	56.736	60.1719	45.9914	49.5436	49.0924	75.381	48.572	42.209	53.0653	36.6615	64.0887	67.3892	55.4214	58.5458	56.3356	46.3411	91.019	89.659	74.1435	47.0804	50.4442	45.4148	64.2228	67.467	68.8114	44.1665	49.1993	39.6	51.5847	54.1089	56.0832	44.6639	44.057	54.2232	50.1691	53.9842	60.5672	49.8009	54.0223	60.1477	62.9965
CPAR2_100200	HIS1	ORF|Uncharacterized	Contig005569_C_parapsilosis_CDC317	180.11	151.068	177.171	306.673	299.573	274.176	217.857	240.886	248.064	66.1392	102.269	83.0697	70.9925	111.365	66.5305	119.131	126.038	123.679	161.866	210.296	195.438	256.554	315.566	330.664	154.204	185.48	183.174	252.145	220.989	300.917	147.463	208.357	134.18	147.16	173.702	210.206	86.5877	106.28	87.5866	86.4293	100.61	97.7754	71.0991	82.9603	97.0644	93.5502
CPAR2_100210		ORF|Uncharacterized	Contig005569_C_parapsilosis_CDC317	303.944	276.872	285.6	358.533	278.838	302.984	273.026	236.036	219.706	243.682	330.666	229.253	258.261	270.34	236.312	241.196	254.746	245.806	309.644	285.467	300.448	572.532	542.64	604.587	294.205	274.236	344.785	249.679	265.027	265.652	309.944	278.263	273.417	276.859	260.791	318.862	254.23	246.266	290.822	234.413	247.928	274.853	267.817	256.55	281.477	292.411
CPAR2_100220		ORF|Uncharacterized	Contig005569_C_parapsilosis_CDC317	83.307	76.6149	70.6349	101.803	85.0233	95.8434	96.6388	79.724	77.8741	74.4878	92.6225	66.8155	80.5841	78.701	74.1874	80.6619	77.3152	71.3739	76.3134	78.0554	85.0357	144.531	141.106	161.119	69.9233	74.9245	87.383	58.5748	65.3807	67.8739	80.8713	79.4129	80.9358	73.4363	69.0655	84.4931	91.2881	95.8029	107.324	75.7537	80.5712	94.9144	81.7678	80.4518	96.3193	88.496
CPAR2_100230		ORF|Uncharacterized	Contig005569_C_parapsilosis_CDC317	62.5082	39.4124	46.7853	86.5599	61.1837	56.9724	59.6718	42.8035	36.8381	36.6806	56.6676	30.4969	33.9858	30.8103	28.9446	59.1738	43.5013	35.9845	55.7867	41.8061	36.829	104.191	92.887	114.906	45.0748	37.2543	49.0214	55.8743	45.2069	85.9215	52.3466	46.1807	42.3849	46.1331	35.7056	60.9266	32.6343	32.6288	52.4212	26.4554	27.2718	31.054	28.4041	29.362	38.8594	35.9794
CPAR2_100240		ORF|Uncharacterized	Contig005569_C_parapsilosis_CDC317	50.646	42.2108	47.6754	76.9478	72.0125	52.6264	69.1089	44.005	52.7861	49.147	68.1538	45.1796	30.0159	36.2283	26.7724	53.7627	52.82	42.0897	66.6536	50.4505	46.8702	98.1058	90.4523	98.688	51.1804	41.2109	48.2972	68.9861	65.8721	94.2751	44.8411	46.3129	39.1876	47.8269	44.0296	56.3675	27.0365	31.2179	42.4169	28.8483	32.6131	41.0157	36.4944	31.5677	47.6483	36.223
CPAR2_100250		ORF|Uncharacterized	Contig005569_C_parapsilosis_CDC317	97.0439	96.9673	105.425	117.829	124.721	122.153	131.397	116.776	114.54	93.9937	139.942	112.607	103.373	118.83	105.55	106.615	109.945	103.133	101.232	108.817	113.325	180.433	183.713	188.283	116.482	133.581	140.935	131.416	136.057	150.579	90.8384	105.08	92.0574	104.129	118.127	132.551	77.5085	86.8386	92.2815	95.4412	101.712	118.623	105.346	105.944	133.95	112.256
CPAR2_100260		ORF|Uncharacterized	Contig005569_C_parapsilosis_CDC317	80.1009	61.3401	79.818	141.325	154.238	132.916	159.193	126.187	127.679	72.2614	97.1475	77.3609	95.6697	103.146	81.3656	101.391	100.424	92.8819	87.0355	82.917	61.4293	149.671	156.265	151.787	78.9495	67.3298	65.4815	148.145	134.093	204.688	70.6802	84.954	64.092	82.5966	78.9645	98.8844	59.2666	60.832	72.1422	58.0506	61.8968	74.8473	58.3794	61.3528	77.8086	62.6969
CPAR2_100270		ORF|Uncharacterized	Contig005569_C_parapsilosis_CDC317	10.7303	10.0862	9.77525	15.0764	13.2767	11.2725	12.9967	10.0345	8.40152	8.1148	9.77982	7.12278	12.4308	10.6165	7.26421	18.2619	14.661	9.39023	16.3709	11.4895	9.83394	23.5458	18.8623	13.0479	13.2681	11.4426	11.3201	17.6864	12.7731	13.4828	12.9798	10.5606	8.71343	12.6853	9.53118	9.63679	8.79485	8.4816	12.6564	11.74	11.1142	10.9089	9.24529	9.7755	10.6051	10.8767
CPAR2_100280		ORF|Uncharacterized	Contig005569_C_parapsilosis_CDC317	20.1435	14.4255	17.5293	29.8394	31.2146	21.0228	24.7707	22.6764	22.7974	16.2436	23.1074	16.2169	24.9673	30.7439	18.0959	24.5369	25.3658	16.646	24.0906	19.6593	13.0833	42.6462	38.5841	21.7679	23.1216	22.536	13.3958	33.9635	30.0212	29.3022	17.036	18.1432	14.0235	22.541	20.9053	17.7541	13.0922	16.3461	16.6824	15.6272	18.6958	15.289	16.788	18.9106	19.3068	21.0329
CPAR2_100290		ORF|Uncharacterized	Contig005569_C_parapsilosis_CDC317	153.046	189.157	180.454	205.171	172.885	175.864	218.661	124.21	111.582	127.81	205.985	93.4611	124.323	113.278	106.967	123.832	121.428	106.9	182.508	157.721	159.163	408.56	332.094	482.134	178.641	154.569	301.097	172.058	185.68	258.449	172.211	145.747	161.298	149.279	142.681	237.771	169.215	138.135	277.418	104.577	97.9989	134.809	109.849	117.511	172.749	147.197
CPAR2_100300	TNA1	ORF|Uncharacterized	Contig005569_C_parapsilosis_CDC317	51.6604	30.1855	28.4093	66.8054	32.3473	42.5542	21.3221	19.3	17.9885	8.75867	11.2226	3.98795	22.5009	19.5912	17.0618	33.3279	16.4361	8.17473	54.9362	52.3924	39.9636	44.6053	25.1727	25.3216	61.3373	47.2507	51.3391	48.4408	36.942	34.9578	107.041	48.7837	42.8543	50.8656	40.1371	39.8736	8.82498	7.07489	14.4014	12.7961	10.1241	12.0648	8.91651	9.88406	23.182	10.6509
CPAR2_100320		ORF|Uncharacterized	Contig005569_C_parapsilosis_CDC317	927.907	557.906	970.473	1553.11	2067.96	1524.49	1731.53	1392.44	1810.21	464.484	947.796	792.845	1065.1	1414.47	853.744	1272.87	1283.09	941.383	694.943	825.189	501.939	1980.22	2235.49	1740.9	744.191	790.362	502.638	2188.43	1810.17	2635.24	572.522	882.69	552.13	807.701	981.64	1109.52	895.053	1163.49	1023.64	957.393	1129.51	1154.36	637.676	800.702	920.116	758.697
CPAR2_100330		ORF|Uncharacterized	Contig005569_C_parapsilosis_CDC317	13.4256	13.4446	12.1907	31.171	21.1192	19.7552	12.949	10.7388	9.54638	9.0832	11.4738	8.08682	14.8428	11.1728	8.66117	30.7048	26.8928	18.8357	22.0886	14.6586	13.1017	34.881	29.6434	23.1791	17.9477	13.2419	9.88876	20.6987	21.3756	13.8214	13.3297	14.4603	14.5902	19.0126	14.9511	11.923	7.46455	8.41632	8.62979	11.6976	11.0244	10.2253	8.43025	9.50114	9.46873	8.89734
CPAR2_100340	FAV2	ORF|Uncharacterized	Contig005569_C_parapsilosis_CDC317	14.1802	13.9787	12.9483	12.1664	20.2258	12.4489	31.224	24.92	20.304	17.758	30.5431	13.4199	27.0677	23.9811	27.5338	23.0828	29.4809	25.99	19.0108	13.6687	8.31895	34.0453	33.0299	22.9653	9.89343	11.2081	10.2839	12.9824	20.6017	13.6006	12.406	12.4969	15.2327	20.5209	25.7258	22.5535	10.3943	9.16131	14.5153	22.0026	22.9536	20.7806	21.5381	19.4628	24.1606	13.0918
CPAR2_100350		ORF|Uncharacterized	Contig005569_C_parapsilosis_CDC317	1.67872	2.52245	2.55289	2.22779	2.78817	2.87773	5.74012	5.96237	4.73129	2.49694	4.48198	3.15822	2.26518	1.87444	1.91315	2.32393	2.35848	2.88838	5.07257	4.46138	4.02335	4.56522	5.31075	4.10539	2.90354	3.54145	3.39458	5.76694	5.76491	5.17854	3.21224	2.78514	2.81819	4.10906	4.53745	4.23468	1.3279	1.37249	1.59986	3.28352	3.31448	3.5255	2.96169	2.76805	3.91018	2.67987
CPAR2_100360		ORF|Uncharacterized	Contig005569_C_parapsilosis_CDC317	147.371	142.031	145.481	171.558	170.184	159.673	165.268	174.548	178.305	167.434	181.777	195.203	209.052	223.521	205.155	166.908	179.404	176.087	157.515	163.385	158.627	226.029	261.769	226.909	165.8	194.427	175.359	200.693	209.991	190.685	138.663	151.993	132.892	155.215	171.659	164.058	136.256	141.985	123.793	182.262	170.261	170.841	187.018	187.394	165.41	173.553
CPAR2_100370		ORF|Uncharacterized	Contig005569_C_parapsilosis_CDC317	23.5878	28.2422	27.2465	27.6951	25.3294	32.2316	17.0754	18.8298	18.4403	29.389	28.1361	27.2418	23.4307	20.6262	23.5707	20.7874	20.0237	23.179	34.5487	29.995	35.0655	39.9785	46.3962	48.3978	27.5839	22.4812	28.6482	18.7259	23.0614	17.7339	27.4416	25.2874	25.9698	27.3045	22.9713	24.5342	32.3905	28.5071	31.5114	34.7717	30.9906	32.8731	33.0524	34.6457	35.2463	34.2082
CPAR2_100380		ORF|Uncharacterized	Contig005569_C_parapsilosis_CDC317	225.376	219.074	225.848	276.582	237.348	238.44	237.36	194.401	190.012	189.385	253.971	182.594	195.606	225.722	183.59	180.523	194.71	191.435	240.069	239.649	245.339	412.61	395.203	442.039	214.933	225.735	262.899	198.309	208.282	221.622	241.859	228.157	208.347	223.743	218.081	253.906	194.294	178.547	213.555	178.367	198.424	238.335	217.16	206.389	244.556	234.179
CPAR2_100390		ORF|Uncharacterized	Contig005569_C_parapsilosis_CDC317	359.787	299.769	321.127	471.633	336.983	336.959	361.781	236.53	218.456	324.74	492.685	252.199	208.142	215.48	191.742	283.887	253.361	263.345	360.255	275.475	294.256	788.835	637.182	897.544	312.054	270.106	462.286	353.835	308.727	455.019	357.236	311.201	282.864	262.096	234.604	398.547	281.91	235.288	441.11	205.845	216.48	267.844	223.593	194.358	306.786	323.523
CPAR2_100400		ORF|Uncharacterized	Contig005569_C_parapsilosis_CDC317	2.07487	2.13181	1.59628	2.15254	1.46759	3.19484	4.93068	5.14767	4.09641	1.83673	1.96373	1.59203	2.03286	2.08099	2.57966	2.35491	3.02244	3.21505	2.58896	3.04801	3.84851	5.79489	4.85252	5.51234	2.16419	2.58463	3.25532	1.57696	3.15438	2.04546	2.37163	2.5026	2.84956	4.61553	4.04332	4.58767	3.87378	2.30564	4.60569	3.81672	4.09379	3.87262	4.34348	5.31386	4.71502	4.51883
CPAR2_100410		ORF|Uncharacterized	Contig005569_C_parapsilosis_CDC317	91.7365	90.1614	93.6398	113.56	110.459	103.625	99.8215	91.0176	83.3747	81.9279	114.576	85.1726	87.3506	100.829	89.6123	77.8826	85.2404	85.8391	97.9159	105.125	99.5858	151.162	169.124	176.161	91.4905	103.306	119.014	101.27	103.558	118.546	84.7834	90.4759	80.4107	89.3045	96.8544	113.13	68.6675	69.6534	85.4273	77.3169	85.7588	100.493	74.3181	75.9983	99.3108	85.55
CPAR2_100420		ORF|Uncharacterized	Contig005569_C_parapsilosis_CDC317	44.9257	52.6438	53.5638	60.5073	60.4346	58.7676	70.0959	59.8336	54.4796	38.5252	61.9421	35.9327	46.4295	54.3139	41.1523	39.6775	43.244	35.3598	49.3666	51.1706	47.1611	92.2785	97.0854	86.4986	45.2385	47.3269	56.9704	55.9466	63.8091	66.0505	45.2224	45.8042	46.3217	50.7663	52.9329	63.143	45.9087	47.2848	56.5393	48.3515	50.5395	49.0938	45.1485	48.2594	50.3299	41.5794
CPAR2_100430		ORF|Uncharacterized	Contig005569_C_parapsilosis_CDC317	138.816	122.15	139.545	171.893	150.641	157.391	169.306	140.207	140.645	131.029	179.792	128.32	117.976	142.183	106.157	138.506	131.664	127.147	155.966	142.074	135.605	214.508	222.701	200.747	130.423	133.716	133.459	135.272	156.919	156.842	131.943	139.321	111.501	133.384	136.293	141.805	112.915	121.871	128.188	116.211	127.112	137.479	114.441	116.812	135.509	126.953
CPAR2_100440		ORF|Uncharacterized	Contig005569_C_parapsilosis_CDC317	35.0045	25.163	30.9599	54.1092	35.8009	38.7833	50.2197	32.9066	35.5253	24.8356	39.2749	20.4618	16.1817	14.5066	11.5423	29.2714	30.1698	25.6428	32.377	25.8851	22.9566	84.3079	69.8488	81.3234	28.543	24.2078	32.6552	47.4915	38.1425	53.2989	35.038	34.2581	26.3665	33.2026	27.0318	44.4745	21.8335	18.3417	29.4181	22.8826	24.9044	23.6509	25.8917	23.028	31.0878	33.0764
CPAR2_100450		ORF|Uncharacterized	Contig005569_C_parapsilosis_CDC317	21.8109	16.4381	19.7152	28.6499	32.7313	24.1718	29.5473	22.4283	21.7594	19.6909	35.7051	19.9523	18.7449	19.4449	14.1747	27.5219	28.2071	22.8758	23.0458	20.2366	15.3588	43.5648	43.7786	37.628	19.3227	19.0719	18.3732	31.6046	31.341	44.4706	17.9996	19.9881	18.2459	21.5272	22.512	27.7464	16.5693	14.5601	25.3606	20.8728	21.6977	28.8512	23.5381	20.3519	28.2524	21.9762
CPAR2_100460	HBT4	ORF|Verified	Contig005569_C_parapsilosis_CDC317	10.4904	12.0602	10.6022	12.3893	10.2353	13.0906	7.8801	11.0645	8.37929	9.71631	8.03523	8.41268	9.51106	7.54884	10.3713	8.01968	9.92746	7.67218	7.99247	9.26841	10.0248	19.1504	19.5031	17.7633	8.95062	8.48338	10.4457	7.12393	9.01872	7.10288	9.15212	9.18054	11.5148	8.8083	8.26265	8.02941	11.7195	8.67498	11.7526	10.353	9.33496	10.1959	8.80733	8.54135	8.25796	8.2991
CPAR2_100470	HBT3	ORF|Verified	Contig005569_C_parapsilosis_CDC317	14.5506	16.1144	14.0527	14.4824	10.0333	12.328	9.65544	11.4824	9.26877	16.0721	13.0777	13.3565	13.6346	11.6646	11.9347	15.8854	14.187	13.4908	15.6473	13.9331	15.0133	24.2844	22.9456	17.6374	14.3572	14.3439	13.081	14.4387	16.7448	9.77848	17.436	14.3395	15.246	17.8067	17.6377	14.1598	12.0136	10.0819	12.3339	14.7691	14.466	13.3533	14.4255	14.624	12.3468	13.8645
CPAR2_100480		ORF|Uncharacterized	Contig005569_C_parapsilosis_CDC317	1.58318	1.0336	7.0801	0.177399	0.269901	15.2062	5.14775	5.12333	21.4218	0.226756	0.246544	0.505405	0.607522	0.0953491	0.494306	1.10819	1.16372	2.24756	0.53107	0.161971	1.34669	1.64258	1.10096	5.001	0.222747	0.194699	0.400654	0.242968	0.284453	0.142858	1.78019	1.37884	1.69433	3.48252	2.19439	3.69218	0.641274	0.445535	1.28496	3.44803	4.26393	3.73655	2.11085	1.71865	1.44522	1.39513
CPAR2_100490		ORF|Uncharacterized	Contig005569_C_parapsilosis_CDC317	29.3429	22.0535	14.7381	27.9561	39.1019	18.7475	59.4893	44.4949	41.1213	40.784	54.7385	32.9736	48.6045	46.7548	30.0633	34.5801	40.7023	20.8521	28.0438	21.6065	15.5865	48.1649	39.0765	15.8218	21.2207	22.3832	11.8108	58.9634	51.9671	32.0513	20.5323	19.6697	20.229	39.6309	39.1413	22.7624	17.4199	13.7547	19.0703	52.8783	55.6365	50.3535	63.5362	68.7051	43.9411	32.0882
CPAR2_100500		ORF|Uncharacterized	Contig005569_C_parapsilosis_CDC317	85.2873	62.3801	75.336	118.346	113.652	96.2379	119.948	105.278	109.532	57.8933	73.0484	56.8667	81.8183	101.098	74.2691	83.5238	86.4322	70.5496	68.472	72.6579	60.2125	133.483	140.606	130.272	73.0264	70.954	63.0037	104.627	86.9632	118.911	68.5588	74.5812	64.2419	72.9218	74.7569	82.7328	72.7047	75.3358	77.7712	77.8785	84.1492	86.2649	66.852	73.6422	85.3644	79.0747
CPAR2_100510		ORF|Uncharacterized	Contig005569_C_parapsilosis_CDC317	5.1659	2.92748	6.42802	6.40619	7.07106	7.92451	8.82703	3.87759	5.0526	8.18858	15.481	6.26263	2.61412	3.28119	1.72086	4.0869	3.69275	3.63607	8.39816	6.47464	4.53761	7.68983	5.5744	4.10606	5.33385	4.01177	4.04263	6.11402	4.71883	4.46916	3.682	3.59287	3.92634	5.34557	3.85509	4.74092	10.187	7.87418	12.5898	12.7368	12.834	15.2495	13.835	13.3701	17.7444	8.69529
CPAR2_100520		ORF|Uncharacterized	Contig005569_C_parapsilosis_CDC317	19.8552	15.7767	23.2631	24.5183	28.6004	25.4215	31.0339	13.3238	19.3779	22.658	44.2303	16.5888	12.121	14.138	8.793	17.7348	14.4767	11.855	30.5644	22.2388	13.359	34.2981	29.8398	22.8802	22.2171	13.809	14.1775	26.297	19.3384	21.1049	16.0217	16.1197	12.4527	20.1205	16.0905	18.3196	34.4301	41.8463	44.8122	29.3686	39.7537	32.5164	38.6361	40.1012	46.8722	31.7409
CPAR2_100530		ORF|Uncharacterized	Contig005569_C_parapsilosis_CDC317	747.27	871.032	638.422	675.142	565.641	902.472	769.207	601.264	454.225	742.731	751.991	523.057	759.069	642.313	754.424	649.698	696.65	800.12	580.289	622.353	672.248	1463.45	1331.35	2146.32	678.003	592.499	940.081	311.094	541.982	388.931	884.114	746.731	912.65	645.419	595.679	743.464	781.638	755.597	945.279	709.35	727.81	834.142	739.374	708.575	799.216	866.369
CPAR2_100540		ORF|Uncharacterized	Contig005569_C_parapsilosis_CDC317	47.7211	39.0919	43.6117	82.143	53.6981	40.9988	60.0695	41.6195	34.6971	71.4907	87.4421	56.1522	52.4017	40.5479	40.4541	63.9869	54.3706	38.9923	75.6223	54.548	44.5423	80.1562	80.9413	65.6382	60.6824	57.0084	47.5933	48.3586	48.8502	56.9031	44.6724	42.8015	40.4923	54.5128	47.3499	53.1671	39.7441	36.3447	61.878	41.4775	43.0424	63.2805	46.4028	49.2473	65.0241	57.74
CPAR2_100550		ORF|Uncharacterized	Contig005569_C_parapsilosis_CDC317	40.2414	31.6517	42.3383	58.0593	62.1489	53.2719	58.4862	55.2459	61.6961	38.1913	48.1707	41.3439	50.4664	57.6736	45.5247	52.8375	53.0308	47.4332	43.1618	40.6449	36.5588	78.0792	80.6815	69.4799	33.8591	37.2916	28.1485	61.6862	57.5575	65.713	37.6632	42.763	33.3801	41.582	41.6105	44.7772	35.6982	41.8356	39.3332	42.7515	46.5763	51.9213	39.2284	41.6781	46.2313	42.7356
CPAR2_100560		ORF|Uncharacterized	Contig005569_C_parapsilosis_CDC317	113.061	83.6902	109.878	202.768	157.359	158.106	86.259	71.7064	91.4584	102.332	120.484	109.037	59.7591	78.0953	44.3663	150.098	126.407	100.626	88.3924	102.972	98.9005	89.94	92.3136	88.6231	117.815	100.757	92.0453	125.785	116.747	86.0754	146.925	104.169	72.8993	57.2642	55.0388	54.3331	169.145	191.974	166.058	83.4805	96.974	84.3074	65.8363	92.0907	111.771	135.903
CPAR2_100565		ORF|Uncharacterized	Contig005569_C_parapsilosis_CDC317	4.42787	1.91413	2.11023	7.62494	3.48366	2.21666	4.17661	2.9678	2.26705	4.45017	2.9458	1.99347	2.20293	0.770518	0.733116	6.17456	3.2342	1.78275	9.25301	2.52854	1.47424	7.34106	4.74442	2.48122	9.08776	2.86577	1.42934	9.14289	3.96793	1.14319	4.642	2.97132	2.66726	7.05623	3.26929	1.36512	2.79627	3.96041	2.01236	3.49694	2.68568	1.74072	1.32776	2.08589	1.87695	2.25658
CPAR2_100570		ORF|Uncharacterized	Contig005569_C_parapsilosis_CDC317	59.5249	52.109	58.9644	139.637	91.2997	97.0781	76.1577	63.1678	70.3426	55.0531	50.3665	46.8501	38.2471	28.881	18.399	82.6957	49.0175	37.4056	113.611	72.2204	60.0756	111.584	102.586	88.7867	90.8575	58.3148	45.9799	92.5303	92.5475	61.6893	62.3824	70.3107	49.1425	87.3193	59.4446	54.771	26.906	47.0848	29.5611	26.7018	40.424	29.2765	26.218	44.9505	43.1343	37.3647
CPAR2_100580		ORF|Uncharacterized	Contig005569_C_parapsilosis_CDC317	27.4719	23.1041	23.7392	36.5807	26.1936	32.3744	21.9737	24.0332	23.6302	26.864	27.9738	23.2159	20.7355	20.5887	18.047	23.7909	23.0741	19.4637	32.3814	26.759	27.8707	41.119	48.2417	44.9158	25.3931	27.8752	30.0766	21.6824	27.6588	25.6044	34.766	34.2115	23.4126	25.3528	25.0956	25.2828	24.0256	24.3199	31.3278	27.1151	24.3091	33.6886	29.0361	26.9045	34.5501	33.1557
CPAR2_100590		ORF|Uncharacterized	Contig005569_C_parapsilosis_CDC317	38.1673	27.7185	33.2369	48.2613	52.5868	58.2055	61.129	60.7245	56.1805	33.3287	51.1385	40.2463	51.3878	64.2562	52.4347	35.4684	42.1182	37.85	29.638	33.5227	30.6498	64.7841	65.6826	68.0903	30.5126	33.1953	31.2503	50.9468	49.8465	60.2153	34.8614	44.9407	32.5271	40.8035	41.1205	51.8224	47.6246	47.9947	50.182	56.5331	58.9461	58.3867	46.3333	52.3701	50.2472	57.2692
CPAR2_100600		ORF|Uncharacterized	Contig005569_C_parapsilosis_CDC317	69.0738	67.6237	64.0173	82.9599	72.57	73.9593	90.1688	65.132	57.5562	56.0466	83.6598	47.8146	58.1993	57.7615	47.6326	72.8141	67.1837	59.9705	74.7997	68.6759	59.6036	139.349	124.427	150.339	66.7984	61.5732	90.3483	67.2044	68.9525	81.7532	74.0869	65.0044	59.7208	70.8029	65.9571	87.6631	62.7783	59.0794	93.8795	64.6415	62.7347	89.2569	64.2584	67.1351	89.775	69.0602
CPAR2_100610		ORF|Uncharacterized	Contig005569_C_parapsilosis_CDC317	28.357	19.2417	23.4715	31.5083	38.0068	29.1459	24.9869	26.2273	26.7437	38.3419	45.0765	66.5361	36.5642	38.837	39.2654	30.0912	30.3942	32.3803	35.2199	31.7308	37.4101	33.9288	41.3016	28.3795	46.9155	61.7937	44.1008	49.2114	53.5656	55.5451	25.8684	25.5438	21.363	32.4852	34.9146	32.6337	15.5778	17.9482	13.2504	34.5032	36.6313	35.9054	55.1203	53.007	44.5737	38.1114
CPAR2_100620		ORF|Uncharacterized	Contig005569_C_parapsilosis_CDC317	113.339	87.9859	128.376	155.882	204.024	163.168	151.573	143.875	193.707	54.7238	67.1045	76.506	87.0835	113.998	79.5217	133.028	128.048	115.241	101.52	94.9229	79.7287	212.801	234.587	167.776	98.2137	101.551	65.5354	206.179	181.341	208.562	91.1128	101.938	82.3593	110.213	106.386	94.4505	81.7773	116.183	62.8225	82.9675	110.878	72.9596	78.4083	90.1014	77.7226	93.2351
CPAR2_100630		ORF|Uncharacterized	Contig005569_C_parapsilosis_CDC317	10.8314	8.4738	11.1045	17.5188	17.6538	17.8654	12.9674	9.88241	9.63684	10.0541	19.0308	12.1852	10.927	11.5451	9.85141	11.7374	13.0887	10.5276	12.366	12.7717	10.3174	25.7847	23.5508	21.4253	11.9058	11.3906	12.2285	13.4367	15.1592	15.8952	10.6129	12.9229	10.2866	11.4902	10.5818	14.8367	13.3091	11.1265	19.0772	14.3688	12.9565	20.5312	14.0995	13.4832	20.5277	17.2469
CPAR2_100640		ORF|Uncharacterized	Contig005569_C_parapsilosis_CDC317	1302.27	531.189	1141.56	2108.83	2172.56	1436.48	1621.86	1315.04	1577.53	637.528	1254.07	840.082	906.42	1239.02	774.622	1259.27	1246.49	919.792	846.647	726.514	454.192	2624.56	2625.1	1861.31	905.44	762.529	562.378	2448.87	1528.48	2515.6	834.734	1084.9	666.567	918.486	906.642	1173.15	976.565	1081.49	1131.26	936.782	1085.31	854.367	670.161	759.385	860.126	1107.9
CPAR2_100650		ORF|Uncharacterized	Contig005569_C_parapsilosis_CDC317	30.4788	29.9393	29.3666	37.498	38.1651	39.2033	19.9286	27.7867	27.2607	35.1598	28.3377	35.8601	32.496	32.5291	33.3762	28.7246	29.9982	29.9957	27.6985	31.4951	33.4528	48.4204	55.2238	45.3512	29.8731	35.1279	28.131	36.3331	38.4244	31.4591	32.3543	29.7971	29.4755	27.4557	30.6362	27.6649	34.4152	31.2185	31.293	42.3893	35.9897	32.1585	37.8433	36.5108	31.8532	33.4146
CPAR2_100660		ORF|Uncharacterized	Contig005569_C_parapsilosis_CDC317	19.1787	15.4979	16.356	23.1541	24.5968	21.6437	15.3766	16.6386	17.6971	20.7488	23.7733	22.3072	17.5265	21.3548	16.5915	21.5215	22.426	21.0152	19.0793	18.4053	16.1861	32.9292	37.0412	23.9961	16.2869	18.4146	12.2944	21.5798	22.1479	21.6478	16.7424	19.0573	16.2775	18.8782	20.6692	17.5332	16.7187	15.6958	18.631	19.593	20.9548	20.6253	21.8413	22.6492	20.0549	22.5621
CPAR2_100670		ORF|Uncharacterized	Contig005569_C_parapsilosis_CDC317	48.9061	50.0781	46.5827	57.9672	58.8052	56.7035	27.1283	35.9906	29.6428	51.336	41.6532	47.7553	50.4977	44.29	43.7566	50.2834	49.9042	49.3402	48.2295	41.2237	41.6741	74.3401	91.1303	67.6922	50.879	56.2224	40.9667	40.4578	52.4727	31.7827	58.5491	53.851	54.0409	60.2432	54.0567	42.3534	40.725	42.6195	35.3844	53.8606	49.1902	46.0882	64.448	61.1324	43.2157	42.5217
CPAR2_100680		ORF|Uncharacterized	Contig005569_C_parapsilosis_CDC317	142.194	92.6274	175.94	226.691	318.885	209.977	218.218	193.546	253.351	113.279	183.751	162.812	178.941	256.392	163.424	196.646	209.817	170.866	154.451	147.826	108.859	260.372	282.521	190.848	137.666	138.891	96.6571	330.493	258.605	375.087	132.507	139.854	94.1588	162.415	156.72	169.791	121.11	140.849	123.975	132.886	163.376	159.435	127.048	140.876	164.837	154.369
CPAR2_100690		ORF|Uncharacterized	Contig005569_C_parapsilosis_CDC317	57.6156	54.8081	62.045	92.318	77.2938	70.1755	67.9607	55.9959	59.4966	66.9497	88.5315	64.2321	54.9556	54.6439	39.019	69.3775	62.5579	46.6655	67.3961	57.8247	49.8994	123.55	107.308	84.0834	71.9411	62.302	51.2098	71.1783	74.4417	67.3382	58.6619	56.429	48.8563	69.1988	65.2009	66.8352	56.7766	56.7577	74.9139	51.1382	47.4106	48.5176	50.2568	54.6801	53.8701	62.8195
CPAR2_100700		ORF|Uncharacterized	Contig005569_C_parapsilosis_CDC317	16.0319	15.2264	16.3249	17.1912	23.5002	18.237	13.8249	16.9432	16.7575	19.4177	21.0806	33.5683	20.6286	20.2522	22.4938	14.8865	21.0041	21.5552	17.8958	23.2437	24.0978	22.9009	28.6306	21.9929	23.8532	35.2985	25.3297	40.6322	34.948	32.4202	16.8845	14.4682	15.5033	16.4801	20.1815	20.8728	9.43918	11.3207	9.8113	18.6304	18.0583	20.9311	23.9972	27.4814	24.4652	20.0776
CPAR2_100710	ECM331	ORF|Uncharacterized	Contig005569_C_parapsilosis_CDC317	20.6621	23.2173	21.0928	27.8871	10.1394	26.81	49.8311	52.0196	37.8264	115.708	95.0971	139.158	41.7827	28.7914	52.7995	21.6313	18.8705	18.8661	34.0175	28.5173	28.4109	51.5461	41.5101	50.4378	58.716	46.4138	61.9312	18.2003	16.905	9.26761	33.3937	29.3179	27.4792	38.1312	31.8526	31.3538	101.545	66.1	94.8118	30.1088	21.6836	28.6509	16.8239	13.4156	16.4042	34.9588
CPAR2_100720		ORF|Uncharacterized	Contig005569_C_parapsilosis_CDC317	87.1808	76.6186	58.9782	92.9421	74.37	76.66	57.2976	66.7419	48.698	92.9609	98.0128	84.5316	79.3463	80.9249	71.1191	89.9699	81.0014	71.8448	88.9768	78.0554	69.1657	140.25	132.05	120.224	90.2142	92.5142	79.7926	64.9538	78.6744	59.5106	84.5201	81.4795	71.3123	81.2321	82.6226	68.5049	86.6829	89.1566	92.2674	83.0833	83.2291	84.1311	93.3724	92.5471	85.6486	92.0731
CPAR2_100730		ORF|Uncharacterized	Contig005569_C_parapsilosis_CDC317	40.9343	38.9906	34.8799	56.9788	44.7642	42.3484	35.2047	36.234	26.6414	45.8842	51.6293	41.8384	38.1188	43.6	32.817	52.4687	47.0194	35.5981	54.5936	45.4624	36.2729	74.9296	69.7036	52.3939	51.5878	46.1177	34.5731	37.7746	46.2715	30.3199	40.2396	43.7506	38.6417	46.3591	43.3086	35.4174	42.2695	43.9342	49.7591	40.3534	42.4755	42.6013	39.6777	43.8094	40.4221	42.5284
CPAR2_100740	PCL5	ORF|Uncharacterized	Contig005569_C_parapsilosis_CDC317	68.1529	63.2359	53.1014	67.7004	75.4077	66.2204	68.8186	78.6013	77.3616	27.7049	37.5176	20.8699	30.1723	41.4295	26.625	54.444	56.5441	38.2029	59.1752	75.1059	68.5851	109.167	101.455	87.875	63.6697	61.8309	63.5819	65.9079	85.7971	54.3141	81.9394	61.6975	60.241	73.0048	72.1571	69.3935	52.4753	51.9326	49.8127	46.7421	46.8219	41.9578	42.2315	49.4417	62.1832	40.4311
CPAR2_100750		ORF|Uncharacterized	Contig005569_C_parapsilosis_CDC317	34.2085	35.1078	30.3327	34.1952	31.5953	34.5938	21.076	24.9944	21.4439	34.919	30.3822	29.1072	25.5021	23.7176	21.1572	38.0124	37.6835	32.6292	35.8399	33.5585	35.8711	65.5972	63.2902	58.4606	33.7377	35.4221	28.7962	31.1039	33.2883	22.6569	39.9374	34.0831	34.0315	34.5476	35.0912	29.4886	33.6086	30.1915	29.1705	35.1048	30.5119	25.939	41.8089	37.7983	28.6835	33.995
CPAR2_100760		ORF|Uncharacterized	Contig005569_C_parapsilosis_CDC317	88.5259	86.9619	77.5519	84.2168	75.5958	81.9152	64.5746	71.8133	64.3237	83.8413	92.5256	81.4514	73.633	82.8998	72.5455	83.9626	83.5107	84.9706	87.1937	95.1256	93.3574	143.526	153.11	148.594	79.9712	90.6394	94.3594	74.1756	81.2363	72.146	92.1906	88.7424	79.8299	79.2816	85.7143	83.8066	91.439	85.0971	91.254	89.9812	85.4828	97.4464	91.7316	88.4041	95.3385	93.2218
CPAR2_100770		ORF|Uncharacterized	Contig005569_C_parapsilosis_CDC317	102.281	39.6813	49.0803	65.3864	13.5744	45.0558	28.6975	4.89641	5.1691	50.484	47.0198	12.8789	15.1991	5.56278	12.5685	22.2943	23.2668	27.6983	29.6774	17.6254	30.8291	444.823	171.273	724.606	43.793	14.4925	86.6474	7.51992	14.0338	10.1895	270.169	86.3609	97.6099	50.6257	22.6696	67.9033	36.5994	28.3234	78.2526	8.49668	11.0369	12.2818	6.35166	5.60987	17.7354	41.329
CPAR2_100780		ORF|Uncharacterized	Contig005569_C_parapsilosis_CDC317	80.1174	8.1442	29.1278	52.1306	15.5352	9.86814	66.545	20.6873	21.8579	66.4503	13.7885	8.81189	46.0672	8.82372	8.28689	29.5709	11.7057	11.8279	47.8796	12.1452	17.1273	177.897	53.5514	52.6781	53.1626	16.6468	16.3443	19.1758	17.3038	9.01378	164.144	15.9037	22.3797	62.2624	16.7039	31.2263	22.5766	11.6521	16.2317	25.3507	10.0589	7.39867	74.9495	14.6544	24.7132	32.3846
CPAR2_100790		ORF|Uncharacterized	Contig005569_C_parapsilosis_CDC317	64.8618	33.5883	58.6715	128.809	101.2	79.0084	120.927	85.4504	107.266	75.6048	63.8578	59.1682	91.7471	71.7166	62.5196	92.0896	69.5141	64.129	105.818	54.2235	43.0933	107.611	100.227	82.8401	68.0018	45.4561	31.8542	106.611	94.2571	121.938	57.2681	52.5042	42.052	86.9501	55.9101	66.0328	45.6541	40.4154	36.2914	59.871	49.744	56.4745	87.9535	52.2983	60.5702	44.2675
CPAR2_100800		ORF|Uncharacterized	Contig005569_C_parapsilosis_CDC317	38.4085	37.3452	36.1083	41.3514	36.9871	40.4336	33.1219	33.3831	31.4894	38.9565	38.8337	35.5794	37.0311	32.4723	39.7616	32.5921	33.3038	38.0479	33.933	37.051	41.2626	67.9586	65.4622	82.0957	39.1738	43.2972	52.7267	33.9758	37.2333	38.0336	43.3483	36.2854	39.837	33.7648	34.1594	44.2617	45.7056	39.6312	49.8182	44.9574	40.5086	51.8509	48.6406	41.6541	52.0594	46.1968
CPAR2_100810		ORF|Uncharacterized	Contig005569_C_parapsilosis_CDC317	27.0304	31.551	33.8735	44.5492	49.2	47.2841	39.5471	46.8148	58.3352	43.8702	47.8506	56.4521	41.9678	52.9009	36.7511	28.0638	32.9473	31.6282	41.2597	44.7017	37.941	51.8739	58.0222	34.8446	37.4968	41.8849	26.813	52.427	60.8136	36.2095	26.0078	32.8533	25.803	34.4851	35.4055	25.898	26.4062	37.1957	21.7553	36.2731	44.8611	31.9828	51.3055	60.5214	44.0522	41.5732
CPAR2_100820		ORF|Uncharacterized	Contig005569_C_parapsilosis_CDC317	112.114	86.7934	155.628	261.397	319.609	246.457	317.544	279.533	446.415	257.605	452.105	334.847	153.54	144.201	79.8452	137.045	90.9073	92.3355	153.424	167.898	133.65	221.567	206.512	142.329	197.21	185.772	137.396	535.41	495.781	429.277	100.544	118.947	88.5359	150.467	164.544	174.138	154.839	184.328	175.415	107.729	139.684	196.165	163.811	164.605	388.146	274.98
CPAR2_100830		ORF|Uncharacterized	Contig005569_C_parapsilosis_CDC317	746.79	855.457	617.142	843.674	134.511	1345.11	13.2533	17.1354	9.09737	426.713	206.527	132.373	3.3882	1.33712	1.23783	177.454	195.923	216.058	169.692	150.801	188.586	6759.33	4168.25	7492.52	325.668	153.345	250.796	28.4294	178.245	55.0458	1050.48	624.542	1304.32	531.837	269.692	377.379	836.568	487.058	889.006	15.4163	9.34109	8.33604	4.28556	20.2446	206.309	181.78
CPAR2_100840		ORF|Uncharacterized	Contig005569_C_parapsilosis_CDC317	11.9182	13.0797	7.74304	14.5067	7.14768	14.9997	11.875	8.13106	6.32039	17.8856	11.8762	8.60907	14.3164	7.50394	10.7335	7.19471	6.69677	5.71944	11.4799	11.2966	15.0845	26.3014	20.3529	27.0378	10.5352	8.5612	12.8147	7.65058	8.60324	8.84885	18.7641	10.5601	20.9945	9.81128	6.57837	11.2546	18.9053	12.8487	21.0844	6.14381	5.00681	4.77857	9.55306	8.05565	8.85478	12.3084
CPAR2_100850		ORF|Uncharacterized	Contig005569_C_parapsilosis_CDC317	366.789	481.253	363.432	314.231	256.926	437.827	174.065	148.36	115.545	366.73	383.63	284.052	240.501	245.893	237.603	483.14	569.02	676.288	284.081	325.163	375.088	875.16	859.858	1320.78	311.304	286.208	442.546	148.355	303.997	194.699	485.729	371.403	492.913	320.246	301.583	362.798	422.011	389.393	526.064	358.567	342.485	395.082	317.29	320.497	371.424	464.777
CPAR2_100860		pseudogene	Contig005569_C_parapsilosis_CDC317	13.3154	12.2837	11.9022	12.0341	10.6687	10.1893	8.49736	6.76395	6.24057	13.3213	12.4059	11.7768	10.1134	10.8665	9.83361	14.8812	12.8392	11.0539	13.2598	13.8237	13.3994	21.3278	19.0663	14.5049	11.4127	12.2767	11.9558	10.9119	11.5567	9.54365	16.0946	11.993	12.5767	11.6052	12.2439	10.4386	13.7823	11.3205	14.7483	15.9754	12.2607	13.1236	13.6793	11.1284	13.0054	14.0111
CPAR2_100870	SFC1	ORF|Verified	Contig005569_C_parapsilosis_CDC317	4.61954	3.34285	4.48605	7.43097	7.60376	5.3004	4.45502	3.82273	3.76212	9.52974	7.95076	6.62857	12.2917	11.6331	9.14156	12.9866	3.26539	3.62239	10.1641	7.07227	6.43895	3.91527	5.33578	4.38565	6.01359	6.28298	6.52664	24.2052	15.0157	22.3749	6.21112	4.55303	2.9908	7.39051	8.34222	8.02508	2.21199	1.85331	2.77657	6.41344	7.56434	8.29579	8.20112	8.96876	32.1814	7.77444
CPAR2_100880		ORF|Uncharacterized	Contig005569_C_parapsilosis_CDC317	42.084	59.6802	55.6367	37.2198	49.3499	51.9756	54.3529	45.7586	44.1921	54.829	45.911	49.5373	64.0761	44.0078	61.6305	43.0834	47.0509	48.932	62.0546	59.7488	69.643	67.7515	78.3212	74.1641	65.2785	62.4969	69.2703	41.4599	60.3328	50.9685	47.0203	45.0931	60.7679	69.2732	63.4382	61.6507	37.1569	34.0402	36.6572	47.8434	49.272	46.54	64.3188	69.8456	62.4201	46.9302
CPAR2_100890		ORF|Uncharacterized	Contig005569_C_parapsilosis_CDC317	47.25	53.8039	52.2791	59.3154	51.0356	67.7624	39.3951	37.4458	37.2433	55.1229	58.505	40.1204	32.7604	39.9029	26.7071	38.2413	40.8858	36.9814	46.8039	47.734	41.5756	177.386	146.834	178.64	47.0537	41.7904	46.3715	39.558	44.968	38.3351	51.9162	49.8042	55.0361	43.2243	43.8691	46.3379	83.254	65.5504	95.3668	43.8767	44.2223	50.1409	45.6246	45.3292	72.4689	62.8597
CPAR2_100900		ORF|Uncharacterized	Contig005569_C_parapsilosis_CDC317	47.4466	45.4625	51.4412	68.3715	64.673	63.4788	53.2983	54.768	56.6748	48.9837	61.4717	52.9739	54.0555	68.5836	55.9919	50.1582	56.2861	51.2778	47.9879	52.7159	54.0684	85.371	93.8446	89.4891	41.6847	51.0854	48.2565	65.9753	59.3522	64.8979	48.7793	53.9044	44.1969	44.9452	50.1915	52.1584	52.4451	59.7263	54.9077	60.6008	63.0667	63.1451	64.7672	64.2893	68.7405	68.8466
CPAR2_100910		ORF|Uncharacterized	Contig005569_C_parapsilosis_CDC317	35.6429	29.8492	34.4647	54.9978	58.9137	50.615	51.0667	39.8911	45.8266	34.6616	47.9353	38.8	41.2572	45.6315	40.3598	40.9747	47.1271	34.5004	33.1204	35.7026	32.8713	68.0212	70.5144	60.6144	32.7173	33.736	30.1462	46.8883	50.7884	57.342	34.5273	35.866	31.2298	33.5116	33.5315	38.4446	35.3066	44.3451	39.8385	42.5912	40.1466	40.4661	44.6672	43.1544	45.9124	44.6632
CPAR2_100920		ORF|Uncharacterized	Contig005569_C_parapsilosis_CDC317	104.562	89.1517	83.525	122.95	99.9067	116.327	122.242	121.588	90.4213	74.024	89.5218	78.9754	100.404	107.425	102.974	78.4701	98.8665	86.502	80.122	97.6592	90.3741	173.964	172.311	252.008	104.029	96.1708	123.077	66.1337	66.1457	72.239	138.091	131.319	107.531	101.913	96.0849	130.793	126.481	153.287	160.003	112.138	120.923	152.694	121.442	124.534	131.121	143.065
CPAR2_100930		ORF|Uncharacterized	Contig005569_C_parapsilosis_CDC317	360.777	472.457	369.458	312.277	254.738	440.682	175.227	146.425	115.37	370.418	384.491	281.514	240.296	248.926	240.246	478.502	565.223	676.52	284.952	320.286	372.682	876.076	858.74	1315.47	311.934	292.401	439.471	150.389	297.388	192.292	479.044	371.667	494.141	324.225	304.094	369.234	426.529	389.521	525.576	359.693	344.877	392.426	309.48	313.651	378.527	466.757
CPAR2_100940		ORF|Uncharacterized	Contig005569_C_parapsilosis_CDC317	10.6648	12.7195	10.92	13.7757	7.98084	18.3166	12.9234	7.7313	8.57963	20.3549	16.2717	11.9811	17.923	11.2081	16.0003	13.7002	14.0571	11.9003	9.8453	11.8726	17.5995	30.7917	22.4762	29.5514	10.09	7.05558	13.9519	7.25971	6.59596	7.70657	18.073	11.1593	17.3269	9.2787	7.29393	12.1276	26.7751	22.2808	34.7771	11.4633	8.80803	11.3283	20.3902	15.3254	21.5545	22.6744
CPAR2_100950		ORF|Uncharacterized	Contig005569_C_parapsilosis_CDC317	0.0348872	0	0	0.027085	0	0.0827755	0.0883801	0.0520243	0.0313838	0.0646256	0.0210796	0	0.0665938	0	0.0586988	0.0328995	0.0307093	0.0318156	0.084086	0.0629479	0.132347	0.102263	0.096711	0.0960866	0.0865675	0	0.142733	0	0.0868596	0.0832795	0.0333785	0	0.0365822	0	0.0253541	0.0588957	0.119193	0	0.0212915	0.118396	0.0296878	0.0314444	0.115691	0.194628	0.0308915	0.0983105
CPAR2_100960		ORF|Uncharacterized	Contig005569_C_parapsilosis_CDC317	39.0736	43.178	38.6906	44.0705	40.7294	49.5044	28.5932	34.1844	30.7923	35.8573	38.5063	37.597	29.9063	33.6706	33.9856	33.5107	37.3092	37.5661	35.7551	45.2884	52.3286	57.0916	68.5217	78.4067	35.4017	41.3066	49.1324	34.9715	36.7146	40.1247	41.8736	43.1601	44.2856	36.0044	39.0677	45.562	38.4813	38.7596	38.4893	38.8661	39.3207	46.1156	40.1585	41.6834	47.3153	43.6876
CPAR2_100970		ORF|Uncharacterized	Contig005569_C_parapsilosis_CDC317	98.3933	104.978	101.028	126.618	90.9183	112.32	59.1067	69.9152	66.8361	106.285	88.9487	74.1595	57.8465	59.7516	50.911	81.6343	64.4267	65.3868	112.714	109.027	116.029	212.329	218.403	224.05	102.167	100.254	113.571	66.3031	90.1276	59.8659	108.045	100.995	94.9447	96.425	93.8253	98.8049	158.751	140.565	141.932	107.737	88.0405	94.1795	84.3665	81.8595	94.2691	108.55
CPAR2_100980		ORF|Uncharacterized	Contig005569_C_parapsilosis_CDC317	8.69257	9.89981	8.2952	9.18575	12.0708	8.50489	9.86231	8.58001	9.41622	7.90973	8.37705	8.06627	6.93031	7.67018	6.12474	11.0947	11.3052	7.96205	12.3384	10.6312	9.62852	15.9145	15.5619	9.94045	10.252	10.0393	8.02884	11.1995	12.3692	11.085	7.7963	8.3941	6.77365	9.80317	9.6389	8.08096	5.73758	5.71985	7.00546	8.17643	8.92359	7.90355	8.57497	9.21573	9.74166	8.4519
CPAR2_100990		ORF|Uncharacterized	Contig005569_C_parapsilosis_CDC317	169.846	175.712	172.748	212.704	199.064	202.811	152.773	157.062	158.776	151.512	159.989	166.849	165.153	176.751	171.653	144.975	164.064	163.422	186.185	193.484	200.238	273.512	295.984	293.501	182.264	200.958	194.864	184.019	186.535	164.467	170.633	182.442	161.107	168.109	170.556	175.895	160.95	164.135	145.395	155.686	157.252	162.315	137.312	136.079	144.94	152.953
CPAR2_101000		ORF|Uncharacterized	Contig005569_C_parapsilosis_CDC317	85.0139	67.2068	69.4754	140.935	120.422	102.608	108.187	80.0009	84.4947	84.4897	71.1501	77.3184	99.0742	80.0159	73.413	107.015	85.6308	71.3188	108.836	68.7171	56.5615	159.2	153.897	122.052	99.3111	62.6	60.7832	125.196	113.303	117.082	79.8473	85.4769	67.0311	116.201	78.3737	75.7064	54.7367	73.139	49.7745	61.1706	66.3749	60.6088	73.5269	75.7425	72.8914	80.688
CPAR2_101010		ORF|Uncharacterized	Contig005569_C_parapsilosis_CDC317	20.6463	23.3066	22.4096	28.6124	24.9207	24.8688	19.5378	20.3577	20.4201	33.6053	28.2397	27.775	23.0294	19.8797	23.1957	22.911	22.1711	18.7868	23.5165	21.7067	18.5069	46.13	47.8006	32.0945	23.0823	21.1428	16.0477	28.4952	30.6002	23.1726	20.5797	20.2734	20.612	23.8963	24.7099	20.6714	19.8037	15.5433	21.5114	20.6999	18.6206	20.5368	21.4123	20.089	20.8746	19.3451
CPAR2_101020		ORF|Uncharacterized	Contig005569_C_parapsilosis_CDC317	913.876	585.947	937.064	1044.05	1220.55	712.757	945.973	833.971	999.127	369.176	528.462	416.783	888.616	953.832	755.373	1006.49	931.762	802.42	933.587	793.849	562.139	1287.45	1180.56	762.347	845.206	803.514	572.751	1401.81	1064.46	1497.38	637.923	669.495	673.061	866.002	939.054	940.433	901.917	884.224	860.904	758.947	778.786	788.966	844.314	858.544	1050.11	938.235
CPAR2_101030		ORF|Uncharacterized	Contig005569_C_parapsilosis_CDC317	41.4699	48.2727	43.2631	45.6695	31.9648	45.582	59.0721	59.1554	48.9307	54.9847	71.8399	47.8372	62.0925	53.7286	54.8477	55.0688	60.9005	49.7049	54.6997	50.0085	44.9126	79.7938	76.6905	75.515	57.1217	61.5146	64.5073	38.1771	56.5558	36.249	47.5217	49.1612	45.4164	58.1463	63.6684	63.3054	51.191	48.2451	63.2469	62.2007	59.7586	67.564	67.0146	70.665	69.7121	60.1735
CPAR2_101040		ORF|Uncharacterized	Contig005569_C_parapsilosis_CDC317	43.3888	29.5413	29.605	47.7925	40.152	32.6562	51.6491	30.1372	30.9476	40.6637	75.7548	40.6174	39.0306	46.0232	33.5041	52.7886	46.7304	34.1532	45.2275	37.5009	32.5142	55.0044	56.1518	41.2968	46.8078	45.6665	48.1311	44.0635	46.588	67.0961	38.8611	29.6985	26.3599	38.0981	40.7968	48.7428	26.4085	20.057	40.9522	35.9051	37.1245	52.4876	44.2853	44.1709	57.1033	44.5488
CPAR2_101050		ORF|Uncharacterized	Contig005569_C_parapsilosis_CDC317	23.7027	21.7378	27.4906	41.1158	33.5222	29.8372	31.3815	16.0737	20.7288	18.0824	25.9185	14.4466	13.4106	13.9755	8.11952	23.3635	19.3393	12.3376	39.0689	23.1202	17.9157	49.731	52.2144	39.4192	23.369	17.9424	12.7874	28.4016	25.9238	26.1243	15.9427	22.2076	19.4625	26.5627	19.5439	19.4965	12.9175	20.3865	18.7281	8.95846	14.8585	11.6484	11.1246	13.0775	17.2384	14.4641
CPAR2_101060		ORF|Uncharacterized	Contig005569_C_parapsilosis_CDC317	43.3352	34.3126	36.6999	72.5919	51.9715	38.3102	40.9812	25.608	26.7438	50.5322	43.239	44.2703	31.1813	22.3249	17.2439	46.9299	36.0338	24.5763	62.6829	44.2233	31.3968	61.7143	53.3994	26.313	67.4827	45.6762	24.0231	61.381	52.6236	37.5996	37.7947	32.7737	31.0949	57.1313	43.3439	31.4715	20.6525	23.4361	25.4516	27.008	25.294	27.8258	26.8877	26.1738	29.5608	29.5738
CPAR2_101070		ORF|Uncharacterized	Contig005569_C_parapsilosis_CDC317	524.966	572.703	483.675	575.486	338.666	561.95	218.403	322.077	267.041	730.895	398.54	679.756	405.868	354.589	531.626	357.688	319.643	457.47	503.605	488.915	640.841	645.97	764.754	1005.66	585.915	520.428	654.451	269.878	336.338	262.855	578.869	559.198	556.079	358.754	332.829	367.676	779.025	849.144	644.02	645.14	554.579	504.422	592.999	584.97	464.643	692.516
CPAR2_101080		ORF|Uncharacterized	Contig005569_C_parapsilosis_CDC317	16.1895	16.2788	13.7143	17.8159	13.4236	14.2756	8.38744	9.69761	8.79567	17.4785	15.7284	17.2001	10.7246	9.96398	8.6552	14.3812	13.753	12.2771	16.6853	14.9841	16.3487	26.6284	26.7672	20.2598	20.0407	23.2076	18.8445	19.1549	17.213	13.7529	16.2224	15.4209	15.5319	15.6089	16.9889	13.7962	15.7133	12.8272	13.1033	15.6933	13.0161	10.9747	14.5584	14.3109	12.1628	15.6097
CPAR2_101090		ORF|Uncharacterized	Contig005569_C_parapsilosis_CDC317	29.4527	26.7036	24.195	31.4098	29.8098	23.1323	18.8544	19.2363	16.9626	30.2427	35.1806	27.9415	19.8157	24.7089	19.4136	28.3096	25.2665	23.6936	31.3648	28.7002	30.9455	49.6848	49.2519	45.856	30.6294	36.0545	40.6151	26.3732	28.7178	26.2883	25.3568	27.7826	25.5302	23.4616	27.4237	28.7935	26.0481	21.7782	28.3887	24.6803	26.2218	29.0208	28.117	28.3556	32.1875	35.3172
CPAR2_101100		ORF|Uncharacterized	Contig005569_C_parapsilosis_CDC317	43.5416	43.9118	40.5053	50.9221	50.5915	43.2563	31.7478	34.5324	31.0761	53.6631	49.2521	44.2183	45.798	44.4365	39.1257	47.1698	45.6496	39.2443	45.4977	44.0991	41.9491	82.3663	80.7366	74.3264	48.4027	50.1931	46.9956	38.7537	44.8379	39.0878	42.9677	41.9531	42.1148	41.7529	42.6609	42.163	49.2493	48.3363	52.9175	49.937	44.8421	48.5103	50.9943	48.8301	48.365	49.0316
CPAR2_101110		ORF|Uncharacterized	Contig005569_C_parapsilosis_CDC317	52.3844	55.7431	54.6015	73.8741	61.8118	62.0715	48.145	34.6736	34.898	68.006	73.8955	56.0168	47.021	42.4904	44.4305	58.6074	53.6704	51.8754	61.4194	57.23	58.0202	113.823	109.144	120.227	60.0356	58.7481	70.0394	37.1331	48.4013	43.1976	58.1031	49.6482	54.3227	52.8067	51.1763	57.9686	86.0903	69.6737	100.764	72.5742	59.0022	77.5698	70.5547	58.6749	77.826	69.6525
CPAR2_101120		ORF|Uncharacterized	Contig005569_C_parapsilosis_CDC317	194.597	206.861	217.389	274.531	240.273	241.754	129.942	151.768	158.903	278.985	200.025	265.412	215.984	210.293	222.48	179.351	167.917	183.841	222.155	208.418	228.161	421.482	468.103	466.858	209.312	220.47	217.916	253.169	233.642	213.105	206.27	191.789	199.153	182.762	176.825	173.707	303.071	274.671	266.624	284.199	226.676	243.478	220.505	196.244	184.721	212.437
CPAR2_101130		ORF|Uncharacterized	Contig005569_C_parapsilosis_CDC317	74.7327	50.6716	72.7523	78.9096	114.904	89.5552	77.1788	75.9365	76.5351	41.0384	59.2637	45.3543	43.5958	51.1	41.4375	59.6	63.0295	62.4098	48.9116	60.9465	57.5927	132.435	128.287	130.706	53.4245	68.7091	68.5258	142.66	108.397	169.333	61.6609	60.9636	53.2787	55.7293	69.201	82.3591	67.866	64.3873	75.2831	66.2325	68.8148	76.0193	54.4694	62.6375	80.6755	65.1466
CPAR2_101140		ORF|Uncharacterized	Contig005569_C_parapsilosis_CDC317	60.1362	58.9024	54.3699	63.4439	54.2213	61.9627	46.3976	51.7191	40.7739	61.9716	64.4941	52.2259	69.8613	65.4797	65.774	54.3471	59.759	60.147	57.1934	58.6283	64.1383	97.4088	108.603	116.747	58.6966	70.0496	76.1243	48.1952	60.408	51.9269	65.6295	61.2544	59.5071	54.0945	59.2453	62.5289	52.2755	52.9716	62.3037	68.5015	61.3073	75.7907	65.4176	62.1426	67.9339	68.4416
CPAR2_101150	MES1	ORF|Uncharacterized	Contig005569_C_parapsilosis_CDC317	106.355	83.4819	96.2872	151.369	155.873	157.707	103.287	141.556	150.092	46.171	51.2222	59.4726	65.0839	96.067	69.8924	83.7654	90.0259	85.851	78.1236	106.614	98.4959	140.251	173.101	141.628	85.6601	101.269	76.5466	130.573	124.161	115.813	93.1027	122.565	82.8988	85.4485	100.657	88.8244	80.7073	84.8807	65.2454	79.0659	80.3126	63.0165	65.4303	70.7219	63.1905	77.4848
CPAR2_101160		ORF|Uncharacterized	Contig005569_C_parapsilosis_CDC317	203.489	220.88	193.475	272.657	164.137	226.918	154.324	156.396	126.695	267.517	250.13	295.736	235.641	221.391	265.208	179.259	180.114	206.174	215.916	218.195	245.869	325.548	313.348	380.184	219.288	217.237	266.023	125.877	144.478	112.386	225.557	211.324	198.69	164.243	166.265	191.449	180.657	173.1	208.162	142.554	154.728	222.04	190.474	171.961	215.282	217.244
CPAR2_101170		ORF|Uncharacterized	Contig005569_C_parapsilosis_CDC317	22.614	8.38412	17.458	33.9465	19.7235	16.0174	17.3134	10.0847	9.07717	32.2797	30.5275	25.4841	9.49388	5.10045	6.86325	18.2213	11.0869	8.61468	20.6119	8.97412	12.2166	36.43	20.3672	30.6492	19.5332	12.6345	22.4957	14.5867	9.32442	13.04	19.6505	15.9606	10.3556	12.864	8.78943	20.2561	20.6602	9.3768	43.4565	10.9289	5.48082	12.9003	5.14182	3.59314	9.12488	14.1164
CPAR2_101180		ORF|Uncharacterized	Contig005569_C_parapsilosis_CDC317	122.379	126.965	131.022	193.775	173.608	149.175	104.474	108.74	115.049	172.353	208.07	195.706	111.91	118.572	96.4251	150.633	133.623	119.726	194.886	150.754	138.728	166.118	191.796	148.096	156.696	162.338	128.52	152.698	177.672	131.633	100.363	132.089	102.232	149.887	154.286	129.882	99.4763	123.062	94.5816	118.464	130.485	118.722	125.38	143.385	121.201	115.502
CPAR2_101190		ORF|Uncharacterized	Contig005569_C_parapsilosis_CDC317	34.4454	31.2785	43.2903	56.609	68.4114	52.1721	44.5098	40.9136	54.6425	22.7911	24.9819	26.9045	28.1568	35.5508	20.9782	37.4228	38.3203	31.4319	40.919	37.0539	25.6381	65.6264	75.8331	37.0972	36.9674	27.7976	13.7043	53.7372	56.7425	46.9378	27.6957	33.8862	27.4642	41.6596	35.6945	23.7516	19.4962	30.3521	14.3413	26.8563	35.142	15.7822	21.3786	28.0255	20.9814	22.1256
CPAR2_101200		ORF|Uncharacterized	Contig005569_C_parapsilosis_CDC317	29.6629	31.5315	34.7068	46.684	39.7105	45.4777	24.0828	28.8632	28.4607	41.3977	39.7665	43.6178	23.7334	29.1012	24.1831	43.0806	46.1638	53.781	41.357	37.5324	35.576	56.9128	66.0475	54.6618	31.2518	30.9257	27.3786	39.6323	41.8181	34.2097	32.1205	36.7264	31.252	35.6126	36.0852	33.1234	38.0816	35.0073	35.9481	40.2889	40.5126	45.3616	35.6066	38.6516	43.779	51.4007
CPAR2_101210		ORF|Uncharacterized	Contig005569_C_parapsilosis_CDC317	134.955	132.989	141.124	171.854	125.051	132.993	136.695	108.384	101.841	143.738	178.825	122.254	75.14	78.3984	76.7976	97.8761	108.25	94.0151	139.022	105.123	117.899	312.583	303.673	316.245	141.321	126.03	184.8	158.134	138.203	162.95	111.651	133.937	126.879	113.528	112.15	160.425	122.272	95.2331	184.101	85.8866	77.8315	112.099	88.9534	86.3257	131.546	141.895
CPAR2_101220	SLS1	ORF|Uncharacterized	Contig005569_C_parapsilosis_CDC317	17.8214	16.0702	17.3017	28.5719	28.0197	19.6499	23.2737	17.4676	22.1666	17.1296	15.0048	15.5111	15.3173	14.504	10.7617	19.8318	16.1315	11.8249	25.4014	18.7394	14.1037	30.546	30.8254	15.6221	19.8891	14.8656	8.44005	28.8841	30.1737	24.2063	15.5043	15.4244	13.0798	21.325	16.803	13.4875	9.54573	9.49338	9.35818	9.45641	10.2006	8.9195	11.2445	11.7866	13.0243	11.1016
CPAR2_101230		ORF|Uncharacterized	Contig005569_C_parapsilosis_CDC317	19.5313	24.6658	31.1501	25.2524	54.5756	55.665	21.0445	47.1224	59.0041	21.0154	51.1541	61.5101	25.9572	36.8505	47.3742	11.0863	19.4512	28.0927	15.793	54.1971	41.623	22.2768	42.4186	43.2899	14.1501	25.8368	24.101	42.2948	49.2102	38.037	38.1918	31.3635	19.6408	19.5208	29.9109	33.2007	14.7434	17.5423	16.5112	13.9377	14.7727	18.6022	19.6137	20.5794	32.7632	24.3207
CPAR2_101240		ORF|Uncharacterized	Contig005569_C_parapsilosis_CDC317	17.5345	14.0065	13.4152	17.6504	17.1794	15.5138	15.939	18.9773	18.4103	16.0427	14.2688	17.1483	18.333	18.9652	17.1313	18.5029	17.3383	15.9026	16.2561	16.0761	13.628	26.0968	28.3192	17.1887	18.6298	21.8335	15.5753	20.8364	20.4177	16.6933	15.8075	16.9711	14.0326	17.9886	19.1295	15.6855	14.4032	12.9621	13.757	21.1408	19.7536	20.2712	22.4028	22.3441	19.8697	20.0648
CPAR2_101250		ORF|Uncharacterized	Contig005569_C_parapsilosis_CDC317	41.4927	37.4646	37.5234	57.2059	42.2836	40.0728	32.1292	33.3948	30.9384	47.7051	31.8541	39.0869	37.3448	34.4114	31.6397	55.0387	45.772	37.3826	52.23	41.9818	33.4561	68.661	67.6389	46.1809	51.4694	42.9874	31.0476	41.812	38.4375	33.5516	43.8854	39.2859	36.0712	44.8616	35.7589	28.0321	41.2446	39.1511	36.14	45.3393	35.9418	29.4104	32.3307	31.9649	29.1914	37.3938
CPAR2_101260		ORF|Uncharacterized	Contig005569_C_parapsilosis_CDC317	4.0152	3.63535	3.77006	2.67895	2.54657	3.42139	6.43568	5.60444	3.92583	11.8852	12.7665	6.5473	4.21357	3.95018	3.44188	14.8646	11.1447	7.14405	4.95343	3.38202	2.48451	8.73263	6.45326	4.47676	2.75442	2.32298	2.59947	1.48177	2.04252	1.15582	4.55768	3.89397	4.64927	7.86105	6.51832	4.39398	11.8543	9.40557	12.082	11.14	10.2936	7.76962	11.8495	12.0271	10.1043	9.02074
CPAR2_101270		ORF|Uncharacterized	Contig005569_C_parapsilosis_CDC317	56.692	59.8625	63.8007	68.2292	95.7127	73.5286	51.8727	48.7125	50.8964	35.8368	40.3469	39.7071	51.1648	50.5243	40.7826	46.9172	58.9444	48.9564	40.5764	50.7474	41.2227	101.083	113.818	71.7595	49.5541	47.3206	27.0728	68.9318	76.6998	61.6613	52.8696	55.1358	57.6894	59.654	58.5874	43.7523	22.3355	37.441	21.4534	35.6072	45.927	27.5593	41.7665	51.1841	31.6443	27.3104
CPAR2_101280		ORF|Uncharacterized	Contig005569_C_parapsilosis_CDC317	76.4527	56.3554	91.5332	164.78	196.852	139.759	146.837	124.933	146.473	55.9319	88.7951	70.2026	102.57	122.13	74.0583	121.008	122.954	91.4168	83.3052	76.8265	48.3539	192.059	194.65	152.446	78.4466	63.1983	41.8004	173.514	153.3	205.542	62.3859	80.5588	56.8418	97.0668	90.5625	97.4491	59.3838	81.1205	63.1547	71.8553	84.483	66.2128	54.7971	66.4285	65.8872	66.1958
CPAR2_101290		ORF|Uncharacterized	Contig005569_C_parapsilosis_CDC317	37.7082	34.2723	35.8601	47.7744	53.666	41.8565	43.6008	38.0952	37.8361	45.7799	49.3216	41.3691	45.6704	41.8663	36.9361	49.1441	49.201	38.3019	45.3884	37.4574	33.0298	69.5534	68.2038	50.0994	40.0817	39.9343	30.3679	85.4835	73.5723	74.5396	38.2166	32.401	31.1067	41.5779	39.3452	38.2843	36.5654	37.2413	43.6911	40.904	39.7753	40.4111	40.8028	44.5657	44.0719	38.7745
CPAR2_101300		ORF|Uncharacterized	Contig005569_C_parapsilosis_CDC317	18.8619	14.8059	15.729	26.1432	24.1491	21.0636	30.2225	24.8085	24.4835	20.6971	25.2293	16.9271	19.865	21.8462	18.1851	16.6347	18.273	12.3436	23.4781	20.7029	16.4006	29.5337	29.7002	25.3719	23.9447	19.802	20.673	27.9073	27.023	29.2041	20.2103	19.6023	15.6658	22.0204	19.6337	24.3282	28.139	24.2602	33.4653	34.6986	33.716	36.4179	30.2258	30.2882	39.1212	30.2771
CPAR2_101310		ORF|Uncharacterized	Contig005569_C_parapsilosis_CDC317	12.8056	11.1845	14.4845	26.0479	25.6954	21.6131	17.09	15.0231	11.9896	21.9934	23.2394	20.4276	32.6772	31.0748	29.9458	21.7454	17.368	16.3604	24.4254	16.0904	15.0182	31.0908	29.003	29.1754	16.6654	18.4094	17.3213	34.8309	27.5597	31.3166	16.3644	18.3078	12.3636	20.416	22.3116	25.8847	14.9661	16.3455	20.1028	18.8168	18.0603	23.4605	15.7554	18.0265	24.5282	20.8748
CPAR2_101320		ORF|Uncharacterized	Contig005569_C_parapsilosis_CDC317	34.162	31.0844	32.4057	39.2991	30.809	30.9673	25.7899	24.598	23.7714	40.1128	35.2414	30.9356	29.2983	28.7373	22.7259	36.0617	30.7658	24.5841	46.6956	37.0199	29.862	58.4945	55.7646	40.1946	48.7032	36.096	25.8959	30.4388	30.0827	18.4193	33.6137	32.2773	31.3088	38.4995	30.8825	25.9221	44.1296	52.1865	44.8063	44.8923	47.3245	42.1912	38.0737	39.1965	35.2864	40.3511
CPAR2_101330		ORF|Uncharacterized	Contig005569_C_parapsilosis_CDC317	484.234	475.801	464.802	647.786	608.758	491.606	500.538	429.763	360.353	753.724	909.782	622.025	714.329	665.08	546.165	957.368	723.233	580.69	686.389	514.797	398.753	634.957	526.761	327.988	708.168	553.716	381.142	232.773	424.693	219.606	504.682	510.735	418.813	650.82	548.258	449.942	370.914	505.492	453.606	559.351	652.735	559.458	875.343	884.715	619.84	619.208
CPAR2_101340		ORF|Uncharacterized	Contig005569_C_parapsilosis_CDC317	40.2726	43.0845	47.3548	65.5773	51.3687	55.5699	44.092	37.1793	45.6141	81.4117	72.4009	58.9357	88.0591	57.092	70.4653	101.669	65.0845	66.8281	62.3313	47.0632	48.4205	51.1421	52.5624	41.5838	51.4135	39.7344	30.7962	38.9153	52.671	40.4543	37.5966	43.4939	40.2311	55.4096	43.9885	43.3589	29.6169	38.6763	39.3145	37.0313	42.5072	42.7894	59.7972	67.2976	52.7028	47.2935
CPAR2_101350		ORF|Uncharacterized	Contig005569_C_parapsilosis_CDC317	608.889	667.208	610.355	515.426	555.707	757.523	664.551	662.077	518.248	633.071	588.891	568.806	661.75	550.053	696.663	462.199	390.236	495.219	572.039	616.636	727.059	836.969	1079.85	1366.8	526.047	542.203	803.794	330.853	556.251	401.278	698.706	642.375	612.096	611.84	673.546	722.197	364.717	420.07	445.038	426.912	424.322	458.384	334.878	355.509	431.58	383.382
CPAR2_101360		ORF|Uncharacterized	Contig005569_C_parapsilosis_CDC317	46.3064	46.5713	42.7536	35.9504	38.5315	44.3793	30.3903	36.3831	32.2553	54.7455	65.4681	53.0098	47.6137	40.8149	49.407	33.9846	35.6875	38.4402	48.7235	52.4156	48.0031	64.0403	77.1232	68.6815	44.3295	52.7523	55.0518	19.9928	31.9864	19.7589	44.7188	42.5471	48.1748	48.4043	56.1222	57.894	35.7162	32.4146	42.3141	46.041	45.81	50.1218	53.2739	47.8327	53.8612	45.6121
CPAR2_101370		ORF|Uncharacterized	Contig005569_C_parapsilosis_CDC317	15.3823	17.7925	15.3291	17.5696	20.6004	18.7498	9.76726	12.5869	12.4029	18.0509	13.6644	16.0338	14.7344	14.7301	14.7384	14.7841	16.3689	15.9478	18.8161	19.2801	17.379	26.826	31.0359	19.3162	15.592	16.6182	9.84178	16.7925	19.9926	12.7092	13.7634	15.8625	15.5359	15.4821	16.3483	11.0746	13.6562	13.8006	11.7578	14.8773	15.6005	13.088	14.1562	16.6935	13.6699	14.8234
CPAR2_101380		ORF|Uncharacterized	Contig005569_C_parapsilosis_CDC317	29.9102	29.9345	32.5869	41.2443	42.3885	37.5887	28.5984	28.3698	30.0341	35.9961	35.0286	37.9335	31.6802	31.4596	26.9404	39.2741	37.0429	33.5149	35.1023	33.8536	31.8551	56.7707	58.9807	39.3066	32.7155	31.8309	22.4578	37.9729	38.9145	30.3914	28.007	30.1655	29.6549	33.4677	33.5085	27.8251	29.6192	28.5457	28.2919	35.4778	34.0397	29.9976	34.2659	35.1906	32.2986	32.1034
CPAR2_101390		ORF|Uncharacterized	Contig005569_C_parapsilosis_CDC317	753.122	444.114	638.316	1078.5	1207.37	712.421	953.714	712.815	719.086	534.114	992.292	631.732	659.839	815.106	592.765	813.865	770.287	656.841	608.385	606.652	410.659	1385.32	1251.81	1171.73	556.857	544.656	521.451	1363.12	924.583	1659.72	506.193	586.269	465.095	601.603	623.872	896.166	660.927	645.5	871.518	623.917	730.413	833.971	580.971	601.35	763.931	790.865
CPAR2_101400		ORF|Uncharacterized	Contig005569_C_parapsilosis_CDC317	10.6406	10.1655	9.9145	15.2063	8.93986	13.7959	12.9729	13.8143	10.4912	11.1825	13.4382	10.3786	6.59992	7.39535	6.10048	9.10612	8.10507	7.49939	13.6189	12.4997	12.443	18.9308	18.5248	18.3851	12.2122	11.623	11.1213	7.64749	9.79239	6.91021	12.5527	11.1575	10.5958	13.5476	12.7133	11.8282	10.3017	10.3804	12.9118	12.6642	12.7233	12.3082	11.5553	11.5126	11.8822	12.6282
CPAR2_101410		ORF|Uncharacterized	Contig005569_C_parapsilosis_CDC317	328.894	357.935	369.088	439.943	466.01	426.422	391.426	442.444	427.262	294.389	338.552	369.017	370.712	404.357	392.802	349.974	377.274	376.111	322.131	363.524	345.213	593.836	666.047	630.909	329.089	376.841	329.371	571.465	499.715	497.717	271.814	363.271	301.867	326.354	369.898	360.915	290.886	301.513	271.516	311.722	347.107	341.149	323.844	338.337	355.614	330.465
CPAR2_101420		ORF|Uncharacterized	Contig005569_C_parapsilosis_CDC317	21.814	13.7428	15.6839	26.2826	32.571	22.406	19.6877	20.1567	20.0646	18.6143	29.8465	25.18	21.3546	24.4366	17.2609	26.8152	27.6924	17.7848	21.1658	21.7236	17.3325	37.619	34.6487	18.0112	25.8036	34.0597	21.0934	34.701	36.6628	33.414	18.3232	19.0072	14.4859	22.1777	25.7742	21.002	10.5429	8.81086	12.8996	18.5669	17.4102	20.0718	21.7376	22.2967	24.1548	23.7371
CPAR2_101430		ORF|Uncharacterized	Contig005569_C_parapsilosis_CDC317	130.93	140.115	165.083	225.908	259.249	197.632	205.665	168.476	207.274	103.178	122.123	100.256	119.515	145.374	79.0518	169.937	147.354	126.84	192.744	145.022	112.241	277.486	300.79	228.344	152.945	117.177	78.8261	214.643	201.638	232.228	102.31	134.036	110.664	163.196	127.928	113.839	84.9546	135.92	81.0828	92.9012	136.988	85.8589	78.827	109.55	91.4176	88.1388
CPAR2_101440		ORF|Uncharacterized	Contig005569_C_parapsilosis_CDC317	28.1385	25.6411	26.1789	50.3579	66.2426	48.2227	14.3058	25.7164	22.1588	6.8487	6.42183	8.54382	9.1297	12.7156	10.3198	9.65144	12.8724	10.9124	22.4206	34.5299	35.7502	23.1371	29.4574	20.9935	25.2626	35.1516	20.869	56.6323	53.483	37.3479	25.3538	34.3139	25.0459	20.6946	26.7028	20.0767	7.47802	8.46903	5.86974	10.4027	11.1705	8.75484	8.56721	10.1433	7.48062	10.1955
CPAR2_101450		ORF|Uncharacterized	Contig005569_C_parapsilosis_CDC317	37.8039	35.8803	42.2703	60.6332	77.2959	54.4921	72.6461	44.6025	47.3263	34.1933	54.7453	28.6845	41.2253	52.6789	26.4422	69.4025	56.7266	39.9811	48.3585	36.245	24.1065	99.2725	95.6761	80.0199	35.7267	27.3493	21.9225	55.6894	55.0136	80.5964	29.9117	34.217	29.2658	48.1934	38.1988	42.3847	24.6572	35.8371	31.1277	27.0533	45.8288	32.2811	29.6857	38.5748	44.6111	27.3863
CPAR2_101460		ORF|Uncharacterized	Contig005569_C_parapsilosis_CDC317	37.0012	32.156	36.9031	50.4764	48.9325	43.7043	43.3422	35.7205	38.307	37.8156	45.3902	37.3334	36.5273	41.1462	30.1098	50.3996	48.1096	41.6896	41.127	38.0758	32.7388	73.4741	78.8365	65.818	38.4369	36.4515	29.5214	44.016	44.1281	48.2795	33.0854	36.5494	29.3134	41.1201	36.7958	37.506	31.7849	36.5034	31.2414	37.5788	42.789	39.4853	41.6863	42.7444	45.0732	46.3933
CPAR2_101470		ORF|Uncharacterized	Contig005569_C_parapsilosis_CDC317	14.0384	12.4181	11.4601	14.3113	13.3884	12.5303	11.4947	9.34569	9.08064	11.4546	18.1057	14.8698	12.3139	14.1373	12.8926	11.9463	16.6676	13.6407	12.0641	13.9013	14.0272	34.0795	28.1524	30.0918	18.8686	25.6181	25.9939	14.6402	16.8934	19.8541	14.8224	13.8739	11.6713	12.9815	15.8987	18.2824	7.62266	7.08032	9.32237	9.4717	8.60413	11.674	14.3355	13.3909	15.4643	13.3121
CPAR2_101480		ORF|Uncharacterized	Contig005569_C_parapsilosis_CDC317	87.2462	162.615	136.29	85.0908	171.723	207.028	70.5249	121.364	110.793	68.4158	139.262	127.456	97.1369	135.274	174.407	45.2947	91.7213	129.601	91.0402	164.362	167.151	106.003	190.024	280.599	72.4476	132.533	141.904	57.8297	120.719	73.0008	111.583	142.053	111.516	85.828	118.808	117.171	36.4103	68.5061	44.6604	48.6145	71.4031	48.5603	53.1344	74.419	52.0898	49.8372
CPAR2_101490		ORF|Uncharacterized	Contig005569_C_parapsilosis_CDC317	17.8622	14.3014	18.8748	31.8477	22.2218	20.5327	20.019	16.5499	15.5368	32.5612	31.7565	24.4925	27.8284	23.3253	20.7172	21.675	17.3032	13.8941	21.2622	16.6479	14.3454	40.1031	26.9021	23.0759	20.1787	19.4278	11.3739	19.3763	19.6201	14.3872	19.3726	15.238	14.9198	19.8024	20.9196	16.7279	29.2982	25.1923	36.578	27.3008	24.6071	24.0703	18.8009	22.2868	20.1582	23.8927
CPAR2_101500		ORF|Uncharacterized	Contig005569_C_parapsilosis_CDC317	20.8983	18.2734	17.7739	19.695	22.9931	21.8581	25.0338	21.8418	20.1469	20.491	27.681	18.9244	29.5178	24.8945	25.8657	18.8089	19.3943	15.4163	21.2198	21.7605	19.045	29.1324	33.3797	34.2006	17.3698	18.2708	21.4293	19.1758	23.7087	26.1439	22.3174	21.1373	18.1781	19.6315	23.8782	28.0273	24.9628	18.9785	36.4483	32.8622	31.8987	45.1981	30.5499	28.7354	39.1393	28.4115
CPAR2_101510		ORF|Uncharacterized	Contig005569_C_parapsilosis_CDC317	23.6175	20.5412	19.2318	30.7431	28.1231	21.1992	22.8103	19.3393	15.9973	33.0428	39.5038	29.8365	16.3863	17.5246	11.5848	20.4251	22.1648	17.2131	24.5227	22.4519	17.4931	36.4512	32.2528	23.8877	22.2663	20.8308	13.2101	28.9434	31.21	17.864	26.7158	19.5082	18.8331	25.3656	25.5748	21.1929	27.837	22.2561	38.7683	24.7445	20.4984	29.9037	26.8984	27.4811	40.4294	32.6324
CPAR2_101520		ORF|Uncharacterized	Contig005569_C_parapsilosis_CDC317	68.4373	91.2881	88.3144	76.9668	96.4945	85.4798	57.6923	59.3186	66.6257	98.3595	99.6235	105.843	84.7101	87.6442	91.2997	56.3323	70.8533	80.002	93.2254	103.09	100.175	98.9576	130.825	118.066	95.8406	107.324	101.742	73.4989	102.989	63.5831	64.4502	75.4337	74.0455	76.158	91.8908	82.6514	70.8108	68.5359	65.6492	108.299	121.686	108.59	132.457	143.658	141.758	108.529
CPAR2_101530		ORF|Uncharacterized	Contig005569_C_parapsilosis_CDC317	10.1049	9.6116	10.3732	11.4763	12.2629	10.3213	7.68522	8.50073	8.47487	9.49715	8.14521	10.1113	11.2288	11.5422	8.54729	9.74242	9.82698	8.03815	10.3894	10.6091	8.54763	16.0818	17.064	9.13772	10.0049	11.6462	6.10424	13.4344	13.4306	10.2393	10.28	9.27595	9.01686	11.1846	11.0195	8.16005	8.35296	7.9258	8.0689	9.81332	9.62682	8.38185	9.61499	10.9661	10.2076	10.7144
CPAR2_101540		ORF|Uncharacterized	Contig005569_C_parapsilosis_CDC317	12.2668	12.7571	10.5224	20.969	13.3786	15.3624	10.6911	9.21334	7.37014	11.4867	13.3141	10.594	8.22755	9.28316	5.88882	10.6977	12.1252	9.52415	15.5695	12.6302	13.4695	24.719	17.8863	16.7997	12.3428	12.4851	12.1246	11.9849	15.6721	10.9965	13.4591	10.5468	12.8864	16.9404	14.7218	15.8322	9.0164	8.0856	13.6678	11.9542	11.2814	11.0157	10.0017	9.22914	12.5958	11.7761
CPAR2_101550		ORF|Uncharacterized	Contig005569_C_parapsilosis_CDC317	39.69	42.2569	43.1648	50.1644	48.5771	51.7823	34.2643	39.5333	39.324	48.8909	45.7955	51.9976	47.9541	50.5324	48.7011	41.4257	44.5079	42.5681	42.5146	43.8792	47.3756	68.8722	81.3556	61.9723	44.0184	52.3526	43.7715	50.1917	54.3142	43.3852	38.7621	41.6957	41.0374	41.75	46.6566	40.6278	40.3424	40.0253	38.6354	49.274	47.7716	45.7168	51.1222	55.0223	48.7458	46.0051
CPAR2_101560		ORF|Uncharacterized	Contig005569_C_parapsilosis_CDC317	14.1936	12.3297	11.8066	16.3476	17.1236	16.6961	9.80912	16.1438	14.919	13.1836	12.8794	17.1183	17.5743	21.6165	19.5983	12.7888	17.0078	15.8327	12.1368	15.2349	13.2379	20.1602	24.0962	16.1449	12.4449	16.6588	10.474	19.3645	19.4482	14.4645	14.8281	16.5672	11.7592	13.7329	16.0434	12.7347	12.5052	15.028	11.5662	16.1647	17.95	15.7116	18.6406	19.8075	15.6706	17.6406
CPAR2_101570		ORF|Uncharacterized	Contig005569_C_parapsilosis_CDC317	49.3294	41.1386	43.4162	73.7276	57.733	47.9583	44.0942	39.9944	42.0557	54.4481	53.8393	55.0541	34.6577	32.5953	32.7389	40.0104	39.1481	33.3367	56.1206	45.4099	40.4677	82.9224	78.4429	58.6191	49.9951	52.8219	42.2812	68.6197	61.1874	66.1033	39.6777	41.1075	36.6425	44.5753	43.3473	42.3606	34.3773	32.1405	36.0616	32.2058	32.5394	37.0511	35.8566	35.4637	39.2946	36.6685
CPAR2_101580		ORF|Uncharacterized	Contig005569_C_parapsilosis_CDC317	135.358	122.36	130.99	181.933	137.52	154.647	124.422	111.748	106.49	114.253	149.464	102.187	129.908	147.183	120.147	124.074	134.405	122.692	117.387	118.319	109.089	339.296	306.796	334.935	112.221	122.816	138.098	127.743	114.436	132.9	143.393	129.583	129.613	133.475	128.035	157.093	148.916	134.692	161.585	129.717	125.627	142.593	133.52	130.582	148.739	164.335
CPAR2_101590		ORF|Uncharacterized	Contig005569_C_parapsilosis_CDC317	21.3605	22.6791	23.8864	32.7236	30.4627	32.3201	20.4479	18.9416	19.8717	21.7524	23.0821	19.4291	20.0084	21.8261	19.8642	26.185	25.3631	22.2709	26.6018	22.1033	22.6795	64.6735	61.0305	48.6766	20.3237	20.8463	16.4684	25.259	24.5839	23.7347	20.8767	23.2388	22.5479	24.7396	21.4358	20.56	18.9761	18.5445	20.2076	16.7773	20.768	19.9386	20.3511	21.8072	23.5056	22.8051
CPAR2_101600		ORF|Uncharacterized	Contig005569_C_parapsilosis_CDC317	15.5953	14.9091	15.5927	23.6734	18.4258	19.0619	11.1791	11.0469	10.5303	16.012	12.7599	10.803	9.86863	10.6154	7.1063	18.7107	14.8712	12.5976	15.6811	13.2191	11.8267	52.1976	47.5187	35.3783	13.7679	10.847	7.71366	16.7873	15.6409	12.8109	15.2192	15.7773	14.9364	15.9628	12.6177	11.4325	15.7234	15.1887	14.519	12.5828	12.532	10.6643	10.9537	12.1798	11.4101	13.2405
CPAR2_101610		ORF|Uncharacterized	Contig005569_C_parapsilosis_CDC317	105.962	120.827	114.985	101.59	106.789	122.777	116.04	118.077	114.078	109.988	103.471	105.964	142.956	137.896	143.203	97.8155	97.7032	108.998	114.599	116.491	138.842	174.714	200.174	193.408	109.039	129.285	129.217	90.5745	125.218	95.3553	110.637	115.374	111.099	122.574	127.29	120.306	107.918	107.266	101.259	132.846	133.738	128.212	141.494	139.978	132.639	135.105
CPAR2_101620		ORF|Verified	Contig005569_C_parapsilosis_CDC317	605.872	683.035	673.881	596.049	631.555	625.59	867.991	1044.69	982.568	513.74	525.239	471.944	1312.53	1366.11	1177.82	851.978	865.453	1015.64	623.186	638.642	684.658	1218.07	1256.29	1188.65	657.062	770.94	697.962	560.809	759.563	694.65	618.531	648.024	763.348	703.55	683.419	605.076	494.151	714.1	523.943	736.602	872.769	704.566	762.58	791.655	579.57	852.764
CPAR2_101630		ORF|Uncharacterized	Contig005569_C_parapsilosis_CDC317	40.5184	39.6697	31.7105	48.4853	38.6921	42.3811	25.1485	26.6691	24.4966	35.5415	30.791	22.9561	27.7239	20.6143	24.4003	41.1825	30.348	34.9747	41.0208	31.7356	40.6902	66.1754	61.6928	81.2101	25.0401	23.5013	30.4049	35.9954	34.8619	35.2713	37.0907	37.7004	26.2359	39.8767	34.9032	42.485	44.798	37.3105	41.2003	36.1782	35.4298	33.0671	34.2384	29.4308	35.0637	39.5195
CPAR2_101640		ORF|Uncharacterized	Contig005569_C_parapsilosis_CDC317	2.91145	5.11448	3.60395	8.67239	4.57472	7.2996	6.45153	5.82872	5.38868	3.4033	3.74074	4.06215	2.17827	2.40074	2.73646	0.353453	0.324031	0.354015	3.75867	2.98286	3.22457	6.89927	7.64411	6.64541	3.35475	3.68065	3.31332	1.91605	2.43846	1.87462	4.68739	3.06837	4.45654	7.23824	6.29901	6.75677	4.43616	4.55292	5.33054	5.29802	4.8127	4.31926	5.09003	5.12008	4.19591	4.22476
CPAR2_101650		ORF|Uncharacterized	Contig005569_C_parapsilosis_CDC317	35.1882	22.3821	36.0214	17.9186	45.688	37.4059	39.0432	44.5879	42.5466	35.2653	42.6468	39.0039	40.6353	26.0236	25.5282	42.3952	46.4494	38.553	36.9154	42.0764	44.959	52.5484	61.8824	46.4324	37.7672	48.3246	37.9968	44.5399	52.5813	38.7549	34.5827	36.785	33.5122	33.8304	40.3081	37.139	35.8398	35.4491	36.3876	44.5379	44.8577	46.4513	44.6279	49.8019	50.8438	39.3371
CPAR2_101660		ORF|Uncharacterized	Contig005569_C_parapsilosis_CDC317	49.9195	43.7082	52.6209	61.5593	65.4821	58.523	69.7976	50.8564	59.2698	44.6009	51.1002	37.5572	42.6807	40.3762	27.8677	56.3735	50.1848	36.1556	73.9574	54.6912	50.5256	94.1789	96.1489	74.3289	54.7915	42.5702	36.3488	68.5448	64.1161	69.4834	45.3871	49.8881	43.1566	63.7043	48.9226	46.3828	33.5235	41.0843	38.6474	36.8614	47.0403	40.9655	41.451	48.3853	52.9187	42.7077
CPAR2_101670		ORF|Uncharacterized	Contig005569_C_parapsilosis_CDC317	2509.57	2370.38	2215.74	1964.81	2385.65	2520.2	1553.83	1418.87	1050.93	2180.51	2255.01	1494.42	1411.37	1254.09	1147.34	1351.18	1458.19	1564.77	2101.15	1947.14	1957.04	3783.21	4603.36	5424.48	1787.08	1742.03	2522.27	1581.3	2208.37	1736.76	2318.47	2569.19	2353.52	2326.82	2354.89	3033.06	1217.6	1119.37	1486.41	2424.46	2552.85	2316.35	1743.46	1686.64	1839.63	1674.64
CPAR2_101680		ORF|Uncharacterized	Contig005569_C_parapsilosis_CDC317	952.311	932.996	902.57	1084.46	622.074	710.433	358.566	502.006	445.379	474.54	227.524	409.77	255.238	244.669	414.16	489.466	410.425	486.244	838.511	700.082	789.267	1106.92	1430.87	1462.66	734.806	709.102	872.264	517.329	404.67	350.505	677.217	801.943	626.273	614.502	605.044	678.053	595.583	412.617	455.044	345.61	270.168	331.357	261.225	178.823	215.44	261.437
CPAR2_101690		ORF|Uncharacterized	Contig005569_C_parapsilosis_CDC317	35.0005	33.4497	35.6584	55.3282	47.0295	41.466	30.8527	31.1768	34.6143	32.236	26.1928	29.269	28.3746	30.9019	24.0373	38.0662	34.2277	29.1732	38.013	32.8458	27.2266	66.744	64.9398	45.679	33.712	30.0731	18.948	39.8779	42.4844	37.1477	32.4447	30.7593	29.8617	33.8074	29.5472	23.8648	21.9374	25.5396	22.0916	21.9399	25.1551	18.7218	22.1753	24.8228	20.831	24.9451
CPAR2_101700		ORF|Uncharacterized	Contig005569_C_parapsilosis_CDC317	24.7634	23.842	23.8128	31.3983	27.7149	28.555	17.0008	18.3235	18.4777	22.8295	19.03	23.4565	18.9855	23.2785	20.1115	22.9089	22.2119	22.5831	22.5111	26.292	27.0146	34.2255	41.1668	31.525	21.1004	25.8368	19.4302	23.09	24.0474	20.2366	24.3625	25.0912	21.4725	20.6616	21.8254	20.5878	17.5263	18.65	16.9375	17.1165	19.6584	17.5994	20.6713	23.195	19.678	23.7124
CPAR2_101710		ORF|Uncharacterized	Contig005569_C_parapsilosis_CDC317	23.8552	23.5409	22.0203	32.4896	30.1809	29.8846	18.6484	21.567	19.5389	17.8952	20.8404	18.9275	17.5624	19.5189	16.5231	24.3211	26.1724	21.2225	26.6762	29.1617	27.1823	41.2333	42.9408	32.9503	24.8937	29.1629	22.8755	24.2124	28.1402	22.0806	24.4839	25.024	21.7355	25.5775	26.5078	24.4268	16.9603	16.2589	18.4291	18.4685	18.0815	17.5656	19.5094	19.6636	18.1419	20.4922
CPAR2_101720	GCD11	ORF|Uncharacterized	Contig005569_C_parapsilosis_CDC317	147.754	103.775	145.056	245.425	294.636	229.341	215.277	226.795	254.898	66.4942	91.1647	92.8549	105.512	157.637	95.8791	149.706	147.8	132.343	111.145	129.791	119.915	207.355	251.936	188.006	113.258	129.708	97.0228	297.297	250.416	323.12	118.322	160.732	101.959	135.266	148.805	141.203	75.9266	103.283	58.5381	90.7173	107.597	86.0657	75.7522	92.299	85.5244	95.2716
CPAR2_101730		ORF|Uncharacterized	Contig005569_C_parapsilosis_CDC317	14.2299	15.1303	17.684	22.9626	26.5813	19.4682	19.2917	17.6555	18.1276	16.2147	15.7359	15.6119	17.5964	16.7149	15.023	16.4815	18.8196	16.0612	17.4941	17.087	13.8728	33.4845	35.2566	24.2211	17.4805	16.5002	11.8974	29.7352	28.203	24.2936	14.0064	15.5804	14.0439	19.6802	18.0381	15.531	9.42052	10.9185	11.2412	15.4982	15.3455	14.9087	13.7309	16.3251	15.5895	13.5697
CPAR2_101740		ORF|Uncharacterized	Contig005569_C_parapsilosis_CDC317	82.5078	104.61	87.5551	70.2936	78.0252	104.42	60.1943	77.3309	67.1217	106.636	93.7655	106.752	84.9896	78.7697	102.554	62.6245	89.358	105.584	65.505	80.4094	102.163	165.514	176.153	203.446	67.6009	94.8354	98.2664	56.5102	79.5904	50.9295	96.1107	94.4833	110.384	79.7993	96.7583	95.301	120.288	101.255	110.232	126.138	117.205	129.207	125.434	122.479	118.516	129.128
CPAR2_101750		ORF|Uncharacterized	Contig005569_C_parapsilosis_CDC317	0.678469	0.55335	1.01223	0.742219	0.198325	0.463421	3.00785	1.90852	1.47036	0.571276	0.913059	0.381986	1.14791	0.252227	0.830215	1.77403	1.84595	1.32184	1.04062	0.278223	0.789695	2.29009	1.53883	1.5926	0.803499	0.919711	0.71498	0.635662	0.844602	0.26993	0.826163	0.382114	0.711433	1.71266	0.963737	1.21479	1.60681	0.47143	2.1268	2.69499	1.83703	2.11251	2.11354	1.76348	2.26652	1.18769
CPAR2_101760		ORF|Uncharacterized	Contig005569_C_parapsilosis_CDC317	105.715	85.3006	86.9913	167.661	106.807	98.7897	121.391	88.0555	100.769	102.151	98.0157	60.5829	56.6532	58.7401	28.362	180.237	148.674	104.305	129.448	92.4126	60.2398	182.664	146.454	108.177	113.077	83.2118	47.458	112.25	105.635	72.1388	137.104	105.337	95.1331	121.244	99.5225	82.766	57.1812	65.2883	93.2371	50.683	47.7757	60.8396	42.8439	55.9266	64.328	66.1914
CPAR2_101770		ORF|Uncharacterized	Contig005569_C_parapsilosis_CDC317	30.0186	34.3476	28.2546	37.14	36.1935	32.5343	19.3247	18.176	14.2105	37.8994	27.595	22.8084	31.4178	22.3222	26.5953	42.4967	35.1254	30.7413	29.4966	25.3635	23.0193	90.896	74.2935	71.4285	30.7514	27.8612	24.3247	20.9266	27.1716	15.2282	38.9539	30.3018	36.0173	38.3614	31.2032	26.8162	32.0007	23.3291	35.7034	29.3768	22.5277	29.4976	25.7006	23.1991	23.7037	26.5752
CPAR2_101780		ORF|Uncharacterized	Contig005569_C_parapsilosis_CDC317	1.02804	0.839227	1.28959	1.78956	1.01087	1.47368	1.43443	1.59292	1.32218	1.11584	1.48982	1.10258	0.935188	1.05101	0.71621	1.91622	1.9654	1.7359	1.42281	1.09412	1.41678	2.93497	2.51588	2.10146	0.926708	1.27426	0.859821	1.58189	1.51973	1.37401	1.28327	1.29369	0.648479	1.40265	1.2491	1.22481	0.857506	1.04359	1.04895	1.31514	1.23706	1.05689	1.14526	1.02495	1.02409	1.18444
CPAR2_101790		ORF|Uncharacterized	Contig005569_C_parapsilosis_CDC317	34.7834	27.2667	36.2815	66.3803	59.2488	44.5118	40.6277	31.1827	35.6834	39.3339	40.9904	36.6377	37.4498	35.5046	24.0007	51.9556	39.9983	26.2458	39.6624	29.894	19.288	91.5399	79.5976	43.5305	40.0071	27.7276	13.4094	56.652	58.3522	42.4335	29.2312	27.2657	26.1008	51.667	40.011	29.5939	19.313	19.3138	18.9799	22.5666	23.5035	20.8431	22.437	24.7341	25.3843	21.7158
CPAR2_101800		ORF|Uncharacterized	Contig005569_C_parapsilosis_CDC317	19.9656	21.5018	19.2597	25.4818	23.4221	22.7279	13.0736	13.8376	13.122	18.2066	15.4318	15.693	22.7963	19.5832	14.8472	22.283	16.3695	14.3453	25.0218	21.3378	21.889	23.6169	27.6248	21.7762	22.7735	22.4978	21.3497	16.5656	20.197	15.4677	20.5273	17.744	16.25	17.893	16.4453	14.6811	19.1288	19.1719	16.845	17.6222	15.5753	14.361	14.5606	16.9762	16.6731	17.4327
CPAR2_101810		ORF|Uncharacterized	Contig005569_C_parapsilosis_CDC317	37.0301	37.7658	41.0574	54.7649	50.3598	47.6937	48.9895	45.203	44.7331	34.9285	42.5764	28.7495	62.8284	54.7396	45.7174	41.3263	34.8775	30.9916	51.4207	45.5444	46.1913	69.6635	61.5628	58.3555	46.4119	46.3627	50.3582	52.8689	57.2704	53.2085	47.0874	39.622	37.361	56.9794	52.8053	54.0803	34.3923	32.0241	40.4293	45.0789	41.6233	48.2985	38.778	39.2819	53.4476	38.3378
CPAR2_101820		ORF|Uncharacterized	Contig005569_C_parapsilosis_CDC317	31.7309	25.1478	30.4415	49.6473	42.9178	37.0657	36.1113	32.9604	25.68	31.9918	31.758	25.908	34.9327	31.9528	32.8083	38.7199	36.9996	30.8846	37.0204	30.8234	27.4997	49.0496	42.3711	41.5301	34.534	28.1096	31.5737	38.5661	39.5474	41.0473	35.2692	27.5554	29.2265	30.9883	24.0405	29.9354	27.0065	24.7478	32.9919	27.3027	27.2251	34.2047	30.9337	25.4192	35.5605	31.0371
CPAR2_101830		ORF|Uncharacterized	Contig005569_C_parapsilosis_CDC317	31.0037	36.0226	34.3131	35.0567	35.4279	33.7703	24.7666	26.3511	23.4428	42.8868	49.563	44.4907	32.3709	29.1683	31.6996	28.1846	31.1188	28.3322	35.377	36.0086	32.9531	48.3382	49.8501	41.158	32.8989	37.2127	31.878	29.0985	39.4602	27.0048	28.5135	30.731	33.9148	34.8139	40.273	33.3376	34.0098	29.1743	36.2921	44.8688	43.3385	47.9919	43.6614	42.7885	47.487	38.7
CPAR2_101840		ORF|Uncharacterized	Contig005569_C_parapsilosis_CDC317	63.9977	49.3246	50.3617	76.7282	72.1116	53.6266	75.3629	40.6193	38.1861	58.9546	102.489	50.202	45.6761	50.5067	37.0212	66.8396	51.1917	48.2216	60.3334	52.8177	47.1114	75.1724	71.4112	94.5075	55.5642	51.7211	68.8954	52.0769	49.8444	89.9332	56.2621	49.8127	44.8742	53.8155	41.5729	70.9549	48.4535	49.4681	75.5535	48.4966	49.1575	72.3074	55.8664	57.0004	78.6225	61.9433
CPAR2_101850		ORF|Uncharacterized	Contig005569_C_parapsilosis_CDC317	33.4343	29.8214	31.0858	40.8838	35.728	35.5265	25.663	28.106	27.0392	39.3073	42.1244	41.3865	29.4767	31.9518	29.2673	36.2409	35.0112	33.0777	36.4442	33.5411	32.7545	42.6558	44.3942	38.6086	34.912	34.3896	29.2045	30.4472	30.5593	30.1223	33.8235	31.5281	31.9635	31.0949	30.7672	29.3493	36.121	35.6791	36.6319	37.8868	37.023	38.7477	35.3833	33.5994	34.7511	39.6802
CPAR2_101860		ORF|Uncharacterized	Contig005569_C_parapsilosis_CDC317	114.435	76.0694	74.1557	180.862	139.232	76.7101	70.459	46.647	68.8986	207.474	180.017	164.241	76.8102	75.2786	44.0373	119.766	77.8324	46.0262	173.535	100.874	63.3155	106.075	88.2478	45.1091	153.631	95.2415	53.8675	177.689	127.061	90.1247	71.6578	69.5877	67.5699	123.277	99.8979	74.0038	70.4914	91.2653	78.6067	66.9011	77.1121	68.4386	77.8277	83.4709	89.8585	100.585
CPAR2_101870		ORF|Uncharacterized	Contig005569_C_parapsilosis_CDC317	168.256	153.997	162.293	256.994	171.324	166.878	69.594	76.6222	94.0218	197.99	245.57	256.282	165.266	240.184	202.349	108.428	137.383	111.523	217.334	198.762	182.478	187.18	184.153	123.986	202.296	177.817	117.928	225.029	226.888	147.012	140.584	144.168	151.495	194.36	177.179	124.334	429.885	458.119	353.125	422.234	460.089	354.618	424.756	406.236	339.197	456.035
CPAR2_101880	NCE103	ORF|Uncharacterized	Contig005569_C_parapsilosis_CDC317	406.345	340.96	347.809	250.104	441.186	339.98	569.978	413.153	440.551	322.743	438.369	236.855	521.107	622.899	570.066	260.65	232.524	261.392	419.953	375.637	291.452	388.187	351.995	341.076	381.652	319.642	303.293	242.057	380.018	213.922	410.174	369.363	398.504	527.728	418.175	373.3	275.471	371.857	384.331	535.255	633.552	618.715	586.952	562.115	534.471	403.824
CPAR2_101890		ORF|Uncharacterized	Contig005569_C_parapsilosis_CDC317	3.95208	4.17128	4.96452	5.22943	3.06097	4.44892	6.68674	6.23754	5.9167	5.82465	6.36199	4.64503	7.72281	6.01631	8.06919	3.46848	3.07252	2.57813	6.81379	4.67148	4.37737	4.6789	3.29201	4.71743	6.47802	4.80046	5.59622	10.3064	6.41609	7.13865	7.24494	5.36145	5.68679	5.16443	3.64785	3.96899	10.2377	8.2368	13.3977	13.0205	8.30951	9.41218	6.26584	4.59665	7.91845	7.62775
CPAR2_101900		ORF|Uncharacterized	Contig005569_C_parapsilosis_CDC317	11.452	8.1831	9.77267	11.1852	17.6006	12.3802	12.8931	14.2945	13.515	8.14298	11.7823	13.3078	11.6975	14.7193	13.0335	10.5405	14.7995	12.931	9.25451	10.3921	10.359	9.24499	8.82977	4.96005	12.4291	20.6796	13.1047	19.9892	21.155	20.8109	10.9632	11.1862	9.12755	11.7322	14.4783	12.9528	6.61072	5.71444	5.36965	13.5992	13.0983	12.5506	16.6365	16.603	14.1218	16.0696
CPAR2_101910		ORF|Uncharacterized	Contig005569_C_parapsilosis_CDC317	32.9964	35.1641	30.0673	29.6303	26.0576	32.8124	22.4659	22.9022	20.1692	26.0796	27.2	24.4416	20.3843	22.6397	18.8704	25.0061	29.0087	27.2214	28.81	30.4384	30.3933	30.4659	26.047	21.2634	30.6971	31.0535	30.0698	25.2842	33.1126	20.7219	34.7679	31.6003	34.0586	30.6479	30.8861	26.1101	36.2207	28.0073	32.234	28.6777	24.3736	24.6347	28.2163	28.0178	30.0304	35.6171
CPAR2_101920		ORF|Uncharacterized	Contig005569_C_parapsilosis_CDC317	85.0174	85.6779	78.4257	82.3033	61.5374	73.3697	78.9481	74.8308	61.0498	66.5199	67.9871	51.1781	57.0496	53.3104	56.2938	62.4638	57.1517	57.8091	84.372	76.1695	87.2097	67.5018	64.9856	81.2729	88.9647	86.6441	115.003	55.3277	67.6872	57.1291	88.757	81.2795	85.5224	80.5531	77.2572	88.5614	81.3024	71.3377	85.635	65.0557	58.9813	72.3704	72.0937	67.3713	77.2813	77.5021
CPAR2_101930		ORF|Uncharacterized	Contig005569_C_parapsilosis_CDC317	64.9166	58.5053	66.2685	87.0148	81.5305	78.6123	80.2357	64.6155	64.2296	70.5319	97.3181	69.3583	62.615	73.2473	60.3037	69.3306	69.5197	65.1777	58.8389	63.7766	67.0949	65.6899	61.895	72.9529	57.5948	67.0296	76.7988	89.8714	78.9433	108.551	68.3794	62.318	60.3653	57.6847	66.2802	84.8297	70.9276	66.7162	89.3381	76.8227	67.9136	94.2535	69.8636	70.1401	92.0176	70.6011
CPAR2_101940		ORF|Uncharacterized	Contig005569_C_parapsilosis_CDC317	12.5214	11.0926	14.7205	16.511	24.8714	19.1209	13.6798	15.4974	19.925	7.60204	9.34246	9.66109	8.67744	13.0255	7.9173	9.12344	11.7098	11.6959	10.5639	11.9833	11.3056	10.2208	12.8453	8.25576	9.56536	11.0348	6.85423	24.2178	21.897	22.1119	11.6616	11.1314	9.7654	11.5399	12.1181	10.1722	5.4047	11.0854	4.87422	6.795	11.9663	6.06549	7.88302	11.2215	7.55038	7.43909
CPAR2_101950		ORF|Uncharacterized	Contig005569_C_parapsilosis_CDC317	56.2479	56.7674	58.1854	64.0707	67.1575	65.5144	47.7441	54.5313	53.2869	52.406	42.0836	47.9603	52.3208	56.0965	48.5811	55.535	51.534	47.9635	63.2958	58.8838	57.9843	47.7023	51.1613	42.5158	56.7026	58.679	51.672	60.0896	62.129	48.5448	51.39	57.0569	50.5193	56.7038	55.6342	49.3468	60.8725	57.1935	53.4385	54.1745	57.3652	51.7699	51.8479	56.687	53.4417	56.0545
CPAR2_101960		ORF|Uncharacterized	Contig005569_C_parapsilosis_CDC317	29.0632	26.2946	26.0468	33.6454	33.645	28.443	29.4426	22.4453	24.1528	27.5863	35.9301	29.0951	26.5196	25.4377	21.6687	27.8638	30.0158	22.8978	31.2266	29.2394	26.0689	23.9393	24.0195	17.6076	26.4494	28.0477	22.753	30.4265	39.4704	34.6885	26.0426	25.6025	21.7927	30.6666	31.4279	27.9802	23.5748	20.9274	27.4731	28.2491	27.6502	34.9856	33.2871	33.4962	34.0878	25.5099
CPAR2_101970		ORF|Uncharacterized	Contig005569_C_parapsilosis_CDC317	44.2262	36.6695	29.9588	50.177	36.8229	31.8478	35.6594	33.3791	29.2384	40.3402	37.3369	27.44	40.8917	37.9098	32.8085	37.0235	37.2209	32.2965	51.1378	42.6614	37.5175	32.9977	29.6365	27.0457	43.7064	42.4019	38.444	25.354	33.1248	27.5704	46.4575	41.2158	35.3538	39.9017	37.1748	36.0439	31.7477	32.2684	40.0252	35.0992	35.6015	44.8929	47.2772	40.6311	40.3511	49.5739
CPAR2_101980		ORF|Uncharacterized	Contig005569_C_parapsilosis_CDC317	86.3533	72.0434	80.2502	114.287	87.3452	104.969	72.6638	69.5203	70.2452	93.0468	113.124	93.7829	69.2575	87.0707	65.2578	84.0941	85.0648	86.1372	73.5022	79.9165	74.6609	77.9717	72.7015	66.9891	76.1041	76.0142	73.2903	81.2714	78.7024	80.1656	86.4067	81.0543	74.1346	79.2715	78.0797	82.9662	91.4679	78.1574	88.9152	81.4103	80.2732	89.1106	86.9191	81.1092	99.2961	120.224
CPAR2_101990		ORF|Uncharacterized	Contig005569_C_parapsilosis_CDC317	34.8872	33.8256	30.7348	31.9043	46.6835	31.9685	61.6222	38.6774	36.1888	37.4828	81.4398	31.0432	42.4363	48.7454	39.146	34.1701	33.7591	37.2571	32.3006	31.1267	26.0587	28.6336	26.59	36.281	32.2986	31.5141	54.2714	41.4374	43.929	78.7996	30.0176	31.817	29.9217	35.5492	40.4967	64.5822	32.511	28.9509	56.797	41.6837	48.2375	67.4861	45.4253	47.2477	62.7204	47.8671
CPAR2_102000		ORF|Uncharacterized	Contig005569_C_parapsilosis_CDC317	43.4784	37.7362	42.2487	52.6911	43.7537	47.4037	21.3876	32.3707	25.8016	69.0473	39.917	54.9597	32.3999	29.7699	29.9359	49.4244	50.769	52.1439	34.0666	37.6755	36.9011	42.9849	49.8482	37.6038	36.4696	38.09	31.6379	47.6086	53.4157	31.0239	49.72	36.2233	41.3083	41.3156	41.3822	33.4648	39.396	34.1509	26.0223	46.7929	35.0419	30.3007	35.9764	30.8845	32.8688	33.0208
CPAR2_102010		ORF|Uncharacterized	Contig005569_C_parapsilosis_CDC317	0.608089	0.67473	0.968214	0.750511	0.530001	1.14683	3.29821	2.51112	1.87952	0.794281	0.998629	0.482818	0.714302	0.655832	0.760789	0.838111	0.79604	1.13754	1.18378	0.520463	1.00554	1.18831	1.1382	1.33126	1.12199	0.799789	1.14824	1.21411	1.33282	1.66249	1.14867	1.19428	1.03002	1.52672	1.32578	1.71094	0.759108	0.459673	0.799324	1.21703	1.56566	1.6864	1.24093	1.43525	1.5463	1.03986
CPAR2_102020		ORF|Uncharacterized	Contig005569_C_parapsilosis_CDC317	36.0518	50.8976	57.0751	42.9939	29.3035	26.123	17.8355	15.4274	13.9505	21.3799	17.5864	17.0899	36.2511	21.0858	30.1703	20.0662	23.4591	22.5819	57.5073	47.1589	57.2774	55.9755	61.7787	71.7688	64.7499	63.1075	98.1746	35.468	59.857	35.4825	59.6295	41.0107	69.9738	61.6274	49.9915	58.6773	29.1262	20.4157	23.8209	26.5279	23.8931	25.4203	27.3715	25.1846	30.6407	23.496
CPAR2_102030		ORF|Uncharacterized	Contig005569_C_parapsilosis_CDC317	89.5298	94.0032	92.7899	105.692	102.08	105.353	68.7288	76.4907	72.5155	101.079	105.092	92.3514	73.82	86.1638	80.0511	89.6929	85.6076	90.1137	95.1248	96.1016	102.546	77.0825	95.4956	96.7289	85.8352	94.9779	101.247	77.8047	94.5251	81.1196	96.2276	97.0379	91.4956	88.3501	94.1082	94.4546	115.87	104.298	103.694	117.259	114.038	114.638	113.931	114.185	113.461	111.066
CPAR2_102040		ORF|Uncharacterized	Contig005569_C_parapsilosis_CDC317	88.7471	91.6782	98.4996	131.669	167.084	134.502	115.048	122.002	116.665	94.9703	115.096	109.611	104.861	112.258	105.093	91.8161	108.131	100.622	87.9886	108.753	94.552	75.7672	87.0736	85.574	86.4106	102.224	90.885	165.99	151.21	160.562	69.7994	94.2908	75.7035	92.3922	106.293	114.634	86.6664	79.6799	93.8073	113.429	117.179	128.775	111.837	114.051	120.156	93.6656
CPAR2_102050		ORF|Uncharacterized	Contig005569_C_parapsilosis_CDC317	51.1557	50.2268	56.2553	63.9996	68.2375	66.7403	53.0214	64.3896	61.1204	54.2613	53.1945	58.7685	61.3211	65.2432	65.3652	58.7297	60.762	61.9518	48.8988	51.0925	53.2059	46.5274	51.4442	46.0138	48.6202	53.3941	48.3923	62.1272	67.1325	60.2061	51.3492	56.0118	48.9586	51.0885	54.7005	53.1405	52.7124	53.5214	51.0869	61.9998	61.4132	63.0627	59.3145	61.2915	54.4799	51.7266
CPAR2_102060		ORF|Uncharacterized	Contig005569_C_parapsilosis_CDC317	9.51349	12.4544	8.51865	16.8774	8.69172	10.301	6.9306	8.31997	6.69049	23.1971	9.81013	9.0439	8.69858	6.12885	8.22447	18.0371	9.70669	10.2433	12.0666	8.31245	6.81425	13.7686	12.1031	9.95971	12.4357	9.59305	8.7629	5.51319	7.23231	4.20737	13.7537	9.93451	13.8833	19.2382	15.6422	12.5082	117.42	96.6177	93.0925	94.2845	82.4415	74.0832	112.388	106.741	105.96	132.305
CPAR2_102070		ORF|Uncharacterized	Contig005569_C_parapsilosis_CDC317	18.7017	21.9425	18.8906	25.6604	21.8248	18.8754	26.4723	18.6141	18.6029	21.0059	17.4213	10.5252	19.2126	12.2478	12.9784	27.4387	17.7776	12.5058	34.2965	18.4383	16.9446	26.2179	19.8194	17.0384	26.6655	16.0176	16.9481	19.9056	23.3632	22.0855	19.6171	18.318	17.5134	30.4468	16.9453	19.8731	17.1188	14.0135	23.4307	11.6718	13.1655	13.2314	12.5833	14.3443	15.1004	15.8742
CPAR2_102080		ORF|Uncharacterized	Contig005569_C_parapsilosis_CDC317	126.121	94.7753	88.1956	150.767	61.4574	84.4836	69.6257	70.6377	49.9965	155.917	116.321	145.828	83.1995	63.7042	81.7266	85.9197	78.3093	84.7033	118.869	109.977	95.4183	97.7659	62.3778	71.7402	140.152	107.347	107.207	61.6927	69.4797	53.8993	147.231	104.294	101.157	116.343	84.4095	94.0045	176.621	112.698	185.151	117.781	87.9705	124.313	115.854	80.4621	99.187	162.104
CPAR2_102090		ORF|Uncharacterized	Contig005569_C_parapsilosis_CDC317	81.786	80.8228	86.2327	104.228	85.769	89.9211	64.9609	72.9761	69.5286	103.498	104.439	111.506	89.222	95.491	86.9944	79.7673	79.9826	76.4008	88.5056	90.4302	88.9661	71.2373	71.4275	62.1644	91.7911	92.222	84.7565	83.4006	91.8044	75.8933	88.0007	82.3386	80.0863	81.3402	80.9325	79.2191	98.6742	89.77	100.077	96.6324	90.1779	91.7274	95.343	94.4113	96.1201	107.173
CPAR2_102100		ORF|Uncharacterized	Contig005569_C_parapsilosis_CDC317	16.1606	10.8793	12.1341	16.0722	19.208	13.4498	11.4774	10.8776	10.1598	13.7533	18.4681	18.9854	14.2963	15.0953	14.6986	16.3131	17.7076	13.6307	11.7688	12.5065	12.6334	11.5223	10.6864	7.18691	20.3728	26.7253	19.5484	19.5109	20.9228	20.0086	14.5906	12.9901	13.252	15.2066	18.4243	16.285	9.03555	7.11271	8.55299	14.0512	12.1841	13.794	18.223	16.2505	15.2598	17.3383
CPAR2_102110		ORF|Uncharacterized	Contig005569_C_parapsilosis_CDC317	16.8328	18.9602	16.4557	33.908	35.5939	29.3818	9.19907	9.18769	10.0964	8.90656	11.1779	14.1465	14.7107	15.9489	16.3259	10.2213	10.4316	11.4045	27.7463	28.5212	31.4028	12.2592	14.0224	12.0475	28.7299	40.1489	33.5034	32.7934	34.4645	33.7836	14.8563	17.8	14.1983	16.1715	20.0537	18.5477	4.28275	5.35993	3.41782	9.43285	9.64427	8.53925	16.1771	15.7203	13.2142	12.1295
CPAR2_102120		ORF|Uncharacterized	Contig005569_C_parapsilosis_CDC317	97.0592	68.8519	64.742	218.491	195.404	135.538	12.7689	10.6844	10.7923	2.16062	6.34274	2.75182	3.81672	9.44213	5.81731	2.90694	3.30011	1.74748	134.036	93.3508	146.253	45.423	55.8133	82.8926	96.1287	95.6071	198.605	106.755	60.2227	121.911	94.3764	111.205	70.4999	44.015	44.8655	91.3733	2.13481	2.00132	1.47452	4.24106	4.25377	4.2051	4.14415	4.47354	9.36889	2.26946
CPAR2_102130		ORF|Uncharacterized	Contig005569_C_parapsilosis_CDC317	336.855	205.304	278.535	528.699	405.335	314.608	461.148	226.306	232.938	478.732	834.891	385.549	250.023	260.241	234.534	263.854	214.761	197.822	434.631	278.58	305.354	287.927	234.542	335.289	393.786	277.354	503.901	393.015	334.056	508.498	318.727	290.274	229.655	261.952	202.213	406.424	436.38	381.271	775.106	398.338	412.33	604.361	473.561	380.714	640.141	573.187
CPAR2_102140		ORF|Uncharacterized	Contig005569_C_parapsilosis_CDC317	20.1079	28.7298	23.9365	15.7449	20.9283	19.0735	45.8621	39.5787	37.9999	26.9282	31.5396	14.6821	82.5043	58.8732	70.1485	53.5538	68.5612	92.985	59.8926	49.2501	58.5801	43.0846	56.6774	58.3049	26.4716	35.6331	50.436	4.91118	24.5935	11.3183	42.7657	37.6765	49.4241	90.1283	103.609	117.046	24.4461	18.8731	24.8461	36.0034	37.1201	43.4733	76.5436	84.8549	97.3262	43.5046
CPAR2_102150		ORF|Uncharacterized	Contig005569_C_parapsilosis_CDC317	8.87837	9.09246	7.56405	7.40465	4.84546	7.16084	8.12818	6.81642	4.9028	18.3191	24.4324	10.4798	8.80926	8.16519	8.54137	12.2272	10.3299	9.4595	12.0236	9.08036	8.92039	9.23318	9.25989	10.2896	7.19805	6.55385	10.9691	5.98929	7.66006	6.2252	10.8914	8.0203	9.21757	9.63507	10.0299	13.0838	22.0367	16.653	32.0815	19.6519	17.5415	23.2936	24.0005	19.3709	29.0332	27.6611
CPAR2_102160		ORF|Uncharacterized	Contig005569_C_parapsilosis_CDC317	204.282	147.635	196.127	304.966	351.695	291.11	244.83	262.076	307.564	126.998	157.254	175.46	202.387	254.566	189.575	236.762	240.194	221.941	161.313	182.508	153.223	149.136	181.617	138.976	161.457	170.936	117.943	340.764	296.703	339.34	156.47	200.639	144.365	180.438	195.285	177.962	182.119	220.931	147.784	189.125	209.457	174.357	155.142	173.919	157.626	187.088
CPAR2_102170		ORF|Uncharacterized	Contig005569_C_parapsilosis_CDC317	24.6796	22.6989	17.8212	27.6514	17.9614	20.8409	12.454	11.7464	11.0369	23.9607	24.739	19.3029	15.2794	16.7847	14.5645	21.1626	20.5519	19.8193	25.3709	21.7793	21.5249	22.259	22.1241	22.1633	18.2451	22.207	20.4415	12.9137	16.7664	14.1815	20.3321	19.8839	21.8082	21.8021	22.6102	23.3909	14.5694	14.3865	16.6355	13.1258	16.1791	15.7318	15.723	17.23	16.7347	20.8665
CPAR2_102180		ORF|Uncharacterized	Contig005569_C_parapsilosis_CDC317	28.6362	32.2693	29.517	34.7534	31.8255	37.1658	23.113	24.3487	22.2859	26.9605	34.393	28.3582	16.179	18.5329	17.7039	29.2199	31.538	27.1088	34.0722	32.8913	31.7977	27.1991	28.4637	26.1622	29.0686	31.1703	30.3094	21.2556	29.9958	22.5932	31.3482	31.233	31.8559	30.1888	33.2805	30.1914	22.5356	20.9025	27.7113	27.696	27.5935	29.9356	28.4417	27.8475	32.0789	32.2896
CPAR2_102190		ORF|Uncharacterized	Contig005569_C_parapsilosis_CDC317	25.2595	28.8122	27.0924	38.7311	33.8545	33.3021	19.3668	23.3974	23.2862	30.6247	28.3602	34.8202	26.3318	29.9099	26.6278	29.3681	29.2075	28.1172	30.6336	32.6541	31.3306	23.2151	27.3818	15.8518	31.1703	37.3293	23.8799	42.3535	43.7954	30.7164	24.4412	27.9822	26.7922	28.747	30.3297	23.2196	22.3586	22.7685	20.6976	27.4721	27.447	24.0355	28.2219	29.0622	24.8636	26.3575
CPAR2_102200		ORF|Uncharacterized	Contig005569_C_parapsilosis_CDC317	6.85057	6.6219	5.64742	7.87032	10.5635	8.9206	11.0292	15.3493	11.8065	1.84797	2.02085	0.964238	2.36656	1.71132	1.47475	1.12022	1.31974	1.94575	6.40722	7.98034	8.76115	2.80589	3.22903	2.15996	7.36897	10.7998	13.1487	11.9915	19.4106	15.4904	13.3404	11.0811	5.52663	8.62119	12.1784	12.5125	3.01431	2.14078	4.12457	4.21726	3.92566	4.53215	2.9831	4.02929	5.68813	2.02579
CPAR2_102210		ORF|Uncharacterized	Contig005569_C_parapsilosis_CDC317	17.4452	15.9031	15.6673	23.514	23.2926	22.3349	15.6386	15.1404	16.2424	20.4329	23.1865	22.6921	15.9461	15.8962	15.0932	21.3555	24.1533	20.9186	18.1273	20.5334	17.1599	14.6849	17.9999	13.045	17.8262	22.2058	14.696	24.7669	30.0639	24.8485	16.9949	16.5423	15.1195	15.7951	19.3962	15.6984	12.5112	12.2454	12.6411	16.4622	18.1779	18.4856	17.7235	17.6451	18.3745	15.1922
CPAR2_102220		ORF|Uncharacterized	Contig005569_C_parapsilosis_CDC317	46.173	44.4297	44.0067	73.2504	73.9345	53.3835	46.6612	43.9631	44.0531	82.6204	79.9754	87.9417	70.9709	69.477	61.7078	71.5485	68.7233	52.1837	55.2682	51.8679	38.3613	45.2207	48.5183	25.0012	55.6553	57.8031	28.0015	72.7315	91.9475	60.1714	45.2262	47.164	45.0352	62.336	61.1748	40.6209	32.1533	32.7528	38.0064	48.3873	44.8257	39.0643	50.4847	51.2411	40.6628	38.2807
CPAR2_102230		ORF|Uncharacterized	Contig005569_C_parapsilosis_CDC317	1.4574	1.37738	1.41116	2.72144	1.00637	2.84017	3.69206	3.65058	2.93058	2.62031	1.7209	1.347	1.70007	1.14634	1.10586	2.44332	1.69373	1.48545	1.76782	1.12576	1.12924	2.24303	1.34669	1.37079	3.40361	1.80671	1.52638	2.50878	1.47829	0.841322	1.96853	1.58797	1.73797	2.99997	2.06294	1.84929	2.35946	1.42492	2.28466	4.48532	3.12887	3.15088	2.0848	1.64072	1.73752	1.98634
CPAR2_102240		ORF|Uncharacterized	Contig005569_C_parapsilosis_CDC317	51.3373	40.6848	57.2933	61.5349	72.9101	54.8438	62.0124	48.5824	65.2534	28.033	36.0335	33.1818	31.2109	36.6154	23.6661	46.9919	46.2145	41.4193	44.0589	42.2585	35.1508	42.2912	48.4751	36.0929	41.26	36.8213	24.3844	92.1486	73.963	98.9243	42.4813	42.675	36.6113	46.8257	40.57	39.438	21.4627	36.1356	23.2966	28.0858	39.2862	27.1588	25.8504	33.7506	31.3252	27.4401
CPAR2_102250		ORF|Uncharacterized	Contig005569_C_parapsilosis_CDC317	27.9376	28.1305	25.3102	27.1111	16.6845	25.4129	14.7285	16.2222	15.7613	38.3348	25.1903	35.3217	34.6133	25.0033	36.8841	26.7309	22.464	28.0379	30.3688	26.8452	31.0196	19.7442	17.982	16.1374	28.7666	31.4338	29.972	22.1194	20.8867	16.0975	32.0744	24.9358	27.8986	29.542	27.7829	25.2542	34.8128	20.6508	33.8371	28.9859	26.2931	31.253	27.0247	23.3974	27.6878	30.6313
CPAR2_102260		ORF|Uncharacterized	Contig005569_C_parapsilosis_CDC317	106.88	89.1663	99.3837	175.872	119.36	113.339	117.976	93.5371	77.8963	98.3303	134.498	116.045	71.4432	78.2626	77.2717	100.959	93.9863	90.6173	124.792	120.279	104.147	90.1661	80.047	115.058	101.262	91.856	133.803	98.7882	101.886	138.771	100.512	96.6101	86.9343	78.4393	67.507	103.616	86.3388	94.5494	120.805	56.1623	67.81	98.3967	71.6295	71.4884	103.384	89.1349
CPAR2_102270		ORF|Uncharacterized	Contig005569_C_parapsilosis_CDC317	198.099	282.877	269.353	247.807	268.972	279.488	157.541	164.057	169.07	299.974	277.441	295.59	263.408	232.137	263.435	219.489	260.373	291.269	252.83	272.921	330.19	239.402	275.549	261.339	256.173	299.048	278.996	235.897	290.743	205.225	217.757	225.174	275.501	263.642	296.634	264.495	244.236	233.304	215.89	268.37	256.365	259.177	305.205	321.743	300.088	266.548
CPAR2_102280		ORF|Uncharacterized	Contig005569_C_parapsilosis_CDC317	25.1516	24.592	22.3468	47.4758	45.5618	22.8837	35.7846	24.4918	24.3863	44.5719	54.3842	41.0363	37.2549	28.4968	22.3525	33.5033	31.0879	22.3143	45.6637	35.867	26.9303	25.6531	28.5081	13.6013	55.0936	54.5857	35.8142	51.0152	54.9907	42.8899	21.3245	21.4811	25.1892	34.8285	36.8345	28.3808	9.67008	9.43637	13.3701	18.7094	18.1284	22.6814	27.0326	32.4594	33.4588	24.0572
CPAR2_102290		ORF|Uncharacterized	Contig005569_C_parapsilosis_CDC317	22.5573	20.952	22.7115	37.2389	27.0946	23.9655	27.0879	24.8275	25.0962	38.6746	53.5621	38.336	28.5402	31.6636	21.4365	39.0693	40.3395	27.3917	31.5668	26.9559	23.3985	23.5869	23.9587	19.0593	26.9071	28.177	27.2532	46.8465	36.4986	34.2443	20.1369	22.782	17.4201	24.5525	25.6834	23.8642	20.4744	22.8889	25.7415	24.5711	27.5852	32.3972	23.3318	28.0905	32.9617	26.375
CPAR2_102300		ORF|Uncharacterized	Contig005569_C_parapsilosis_CDC317	44.607	38.8458	47.0199	66.7468	68.7725	62.6599	50.9223	52.5853	55.8032	47.1486	62.916	57.6914	50.148	59.3066	50.481	51.0029	58.8658	52.8969	53.1277	57.715	52.513	36.8028	40.3215	35.9448	50.5404	60.8982	54.8178	81.9974	76.8192	89.5942	43.4559	47.3204	38.5036	43.7412	48.8828	52.8389	37.3127	39.8157	42.5978	43.1065	45.4662	54.5218	49.0932	51.8134	59.9994	56.889
CPAR2_102310		ORF|Uncharacterized	Contig005569_C_parapsilosis_CDC317	28.3717	21.4878	24.725	35.9448	43.9891	33.8979	32.6467	32.4711	33.8281	24.5314	33.2971	33.9052	32.3264	38.503	32.5336	34.012	35.3478	30.9021	26.15	28.5888	26.8716	21.2018	23.2561	16.9436	37.4366	50.1978	39.6683	43.0957	41.9755	48.2546	27.9129	27.4706	23.0473	28.9338	33.2734	31.4409	18.8445	20.5672	18.7527	29.0191	30.6787	29.2172	37.7913	35.4345	36.9323	35.4576
CPAR2_102320		ORF|Uncharacterized	Contig005569_C_parapsilosis_CDC317	56.1452	72.23	68.5886	83.5856	82.7232	73.3284	38.1839	46.0684	44.8064	52.4342	46.176	53.0085	70.2114	73.0554	62.3546	68.1099	75.7551	59.945	59.8014	60.263	53.4864	69.593	76.199	59.487	64.6707	67.011	48.1279	66.7338	67.1039	54.371	52.4777	57.0129	60.4334	56.406	61.5924	50.2868	39.0587	46.2292	34.8932	42.6918	48.269	38.0602	39.4433	47.098	37.9417	37.4119
CPAR2_102330		ORF|Uncharacterized	Contig005569_C_parapsilosis_CDC317	49.8356	51.1627	54.1297	59.8399	47.2013	61.4724	32.8556	38.7917	35.7039	55.1232	45.9177	50.7036	53.504	49.1906	54.9492	52.3397	47.6512	48.7292	45.1193	45.6734	45.5237	59.1644	61.1582	52.072	48.14	54.4297	43.336	59.2052	60.0182	54.3151	47.8851	47.2403	55.6559	46.1606	50.0227	43.2568	56.2714	43.0325	52.9553	48.4311	43.7269	45.6655	53.0592	50.852	49.0074	50.6967
CPAR2_102340		ORF|Uncharacterized	Contig005569_C_parapsilosis_CDC317	214.663	62.3947	73.0672	56.678	40.9442	32.0152	82.5623	40.3742	24.3954	90.9033	218.537	61.0641	386.517	480.103	117.952	136.075	210.971	110.267	131.466	98.2583	55.2314	122.264	84.3137	47.8163	104.481	184.032	94.2263	82.7932	41.5102	44.1359	174.556	61.786	66.2743	79.5214	65.1621	65.9632	92.1637	82.1614	171.486	155.351	161.389	230.48	274.063	204.559	157.386	165.182
CPAR2_102350		ORF|Uncharacterized	Contig005569_C_parapsilosis_CDC317	62.0046	70.7823	72.5956	67.8177	50.936	70.7983	38.4818	46.2666	50.6853	64.6574	43.5545	52.9032	53.3306	50.4379	56.1372	53.5623	46.8528	58.3742	67.4027	60.8453	79.5838	61.2039	66.3392	67.1641	65.2103	67.9693	69.0999	49.3057	55.9107	40.7193	72.4847	67.6072	74.5265	65.8028	64.6297	61.0297	86.8676	73.2315	61.988	77.0261	63.6371	59.9964	66.1057	63.6831	59.7521	66.2883
CPAR2_102360		ORF|Uncharacterized	Contig005569_C_parapsilosis_CDC317	17.915	18.5106	15.0559	20.2918	15.5576	17.3307	11.0833	9.42062	8.65176	19.5274	22.7431	14.4819	11.123	9.47435	11.0417	14.9737	13.3793	12.4855	20.317	16.9109	15.2378	14.9248	14.0449	19.3991	18.2026	16.0169	28.5723	15.8071	15.6817	17.2261	19.8106	16.0162	14.9097	16.2327	14.4998	21.4571	21.036	15.6079	29.9462	14.4315	12.9663	14.4814	14.0497	12.5456	19.0359	16.2965
CPAR2_102370		ORF|Uncharacterized	Contig005569_C_parapsilosis_CDC317	35.9205	37.6129	35.9473	37.0065	32.4781	41.0016	27.4361	28.6465	27.7519	33.1778	33.3153	28.2363	37.5636	39.9113	34.353	33.1775	30.4186	29.8824	35.9794	35.1227	35.5619	34.2646	33.0868	29.6133	31.3846	35.7164	34.3915	26.381	29.6457	24.1631	37.2072	37.4531	37.8742	33.8866	34.2907	33.4652	43.1765	36.2593	42.3967	38.9232	36.1269	39.2502	38.0416	36.5881	39.2016	38.5838
CPAR2_102380		ORF|Uncharacterized	Contig005569_C_parapsilosis_CDC317	17.5086	12.0392	12.9483	20.4567	19.8117	15.849	13.9212	10.5212	8.23387	16.9873	20.2154	13.241	15.5523	17.2567	14.7586	23.9656	19.0741	17.2634	14.3312	12.3863	12.3305	13.4149	11.4692	11.8646	12.8184	13.3174	11.726	20.6051	20.6593	20.3595	16.6851	13.3561	13.8876	14.314	14.5889	14.9641	15.0139	12.3413	17.6892	17.2079	13.8076	18.1245	17.2842	14.7482	16.3322	21.2334
CPAR2_102390		ORF|Uncharacterized	Contig005569_C_parapsilosis_CDC317	20.5484	17.3402	15.6985	28.14	34.0157	25.0423	19.9453	17.3748	16.2922	19.8449	30.384	20.3041	19.2395	21.1036	17.0611	22.4579	22.4433	19.0949	16.92	19.6376	14.3097	15.1712	17.0504	12.9234	14.9697	16.0216	15.6902	24.4233	25.3676	28.8217	17.0012	18.5056	14.0834	17.865	17.4667	21.2745	15.1152	15.224	19.0266	17.5785	20.5144	25.2214	21.663	21.7576	26.6557	20.8584
CPAR2_102400		ORF|Uncharacterized	Contig005569_C_parapsilosis_CDC317	6.91466	5.47363	4.42057	6.46291	3.50451	4.74312	5.33339	6.0125	4.17872	7.67457	3.85705	4.26639	6.43356	4.26517	5.45147	3.85232	2.79678	2.28984	6.27299	5.58472	3.59031	7.7281	4.64034	4.83425	6.91342	4.65418	4.18815	5.0096	3.5906	2.9047	9.64626	5.44991	6.7848	6.24529	4.34442	4.07039	9.97265	6.04219	9.78968	11.0612	6.29504	6.20618	6.65056	3.11809	3.28369	8.61776
CPAR2_102410	SAPP1	ORF|Verified	Contig005569_C_parapsilosis_CDC317	1.02752	1.42159	1.56435	1.07801	0.995007	1.62531	3.13068	4.19301	3.38508	1.22178	0.973225	1.0176	3.04807	1.70348	2.48813	1.87249	2.62786	2.72253	1.70682	1.81641	2.10702	2.86268	3.40012	2.28504	1.32651	2.03737	1.54332	2.32145	2.3854	1.31479	1.87318	1.29817	1.52881	2.54674	2.50262	1.7659	1.58924	0.970335	1.24571	3.06299	3.35575	2.77837	2.51719	1.78167	1.40165	1.17386
CPAR2_102420	SAPP3	ORF|Uncharacterized	Contig005569_C_parapsilosis_CDC317	3.5904	5.07739	8.17408	3.0161	2.33213	4.47016	4.95639	6.47298	5.94242	3.15659	1.805	1.83851	11.0298	6.19415	9.68678	6.82459	8.46898	11.6519	6.16913	6.23786	9.32414	16.2661	24.0401	26.2572	3.74111	4.60087	6.02491	2.31266	5.02826	2.53326	9.74182	6.3981	9.04445	9.19277	8.21525	8.79983	7.55889	5.7427	7.70346	9.18613	8.77207	8.43151	11.7823	9.42822	10.4814	10.7499
CPAR2_102430		ORF|Uncharacterized	Contig005569_C_parapsilosis_CDC317	39.7549	63.3905	52.1059	36.4843	42.5288	55.3566	24.9203	28.891	26.5248	12.2235	14.6582	11.7541	33.6438	37.5988	44.5042	22.2159	29.8031	35.8931	34.8965	52.5139	61.0194	35.3369	45.8858	60.2003	28.7738	37.7327	45.4735	35.732	51.7002	34.497	36.3625	43.795	52.6357	33.396	38.6306	37.0868	22.8834	28.5873	24.5539	20.8239	22.2188	20.6834	21.1854	23.1852	22.0933	21.5268
CPAR2_102440		ORF|Uncharacterized	Contig005569_C_parapsilosis_CDC317	82.9318	40.3057	45.1157	107.79	93.7712	64.5386	144.663	55.6247	62.2496	83.7055	247.815	86.4243	105.958	133.129	98.7631	93.9151	75.3402	69.9741	67.4824	53.3159	52.6027	53.155	58.2927	79.9807	74.2007	66.0586	151.04	123.679	91.2532	226.591	70.9531	73.4541	50.7273	67.2686	56.6645	145.039	52.4451	45.1798	101.064	88.9288	92.2866	156.124	150.533	117.827	181.387	147.559
CPAR2_102450		ORF|Uncharacterized	Contig005569_C_parapsilosis_CDC317	63.46	58.4558	56.6112	71.5812	64.1196	63.1207	83.6414	56.2601	47.5788	58.4472	95.6802	47.7275	58.9048	61.5647	48.6576	58.2765	57.0453	57.8728	64.0247	59.6443	60.2226	59.3366	49.8965	70.0546	55.5997	56.9532	82.7919	55.0794	63.771	82.6888	73.5936	57.8808	60.3996	59.7363	54.4628	85.946	51.4645	45.2148	79.0534	57.905	60.4368	93.3429	80.2999	73.3238	102.569	75.6735
CPAR2_102460		ORF|Uncharacterized	Contig005569_C_parapsilosis_CDC317	19.0096	16.7909	19.2842	25.0145	21.1392	23.9865	18.7366	16.7171	15.4548	12.8964	14.7651	11.3312	8.79038	7.89872	8.9744	17.371	17.5248	16.3179	21.6755	25.5149	24.8812	17.2408	18.1673	18.8757	18.9294	21.5298	23.81	25.4967	22.7508	25.7858	18.0689	20.7139	16.4539	17.3351	19.8551	24.6228	13.588	11.2079	14.5539	16.0756	14.6988	12.8013	13.1973	11.4831	12.3566	13.0498
CPAR2_102470		ORF|Uncharacterized	Contig005569_C_parapsilosis_CDC317	220.458	195.473	213.531	250.044	274.302	233.438	266.186	218.162	217.33	188.311	259.218	190.045	166.702	182.979	171.52	193.637	195.487	193.101	198.58	207.908	209.216	180.177	181.711	207.626	181.827	199.965	229.169	253.036	237.109	291.104	162.669	197.223	162.933	179.365	188.035	243.115	136.926	126.594	157.14	136.832	160.484	169.748	186.616	184.778	223.629	194.641
CPAR2_102480		ORF|Uncharacterized	Contig005569_C_parapsilosis_CDC317	45.5878	37.6573	39.8895	51.2973	37.3348	23.1658	28.8648	17.9607	26.598	66.1126	55.4449	36.9575	18.8824	16.9703	6.45808	130.893	65.4153	42.8441	69.9041	31.8867	18.3812	39.4376	31.9578	15.8256	46.6501	21.0333	10.163	24.8165	33.9367	18.6454	37.1747	29.2726	29.133	67.3808	39.8807	27.7648	22.9736	27.3203	27.3796	28.5811	35.1895	27.9459	17.5946	19.1097	21.1769	25.4486
CPAR2_102490		ORF|Uncharacterized	Contig005569_C_parapsilosis_CDC317	1.68757	1.0961	1.15156	1.20938	0	1.43734	0.986568	0.387158	0.350331	1.4428	1.64715	0.937939	0.619477	1.21337	0.546035	2.57075	1.14267	0.591918	0.469317	1.17112	1.23113	2.66359	2.39903	3.30717	1.4495	0.464561	2.56698	0.743248	0.538664	0.619754	3.97437	1.60843	2.31404	1.23314	0.471705	2.92196	2.21755	0.566969	2.6144	1.10136	0.331399	1.52103	0.57397	0.905247	1.37934	3.65807
CPAR2_102500		ORF|Uncharacterized	Contig005569_C_parapsilosis_CDC317	53.539	49.18	57.7299	64.6605	61.1934	65.4936	53.9765	49.0805	52.1737	52.1103	72.3903	53.4355	42.1977	56.6688	44.3534	52.9281	48.4458	48.7011	65.3	60.2458	65.657	47.7227	53.1203	50.2697	45.6063	55.8276	47.5081	71.3246	71.8322	74.8838	50.7353	63.6803	50.3942	54.9898	62.0372	61.3473	50.6717	46.4552	54.8594	42.7093	48.2246	59.3608	50.001	57.083	64.5859	54.7981
CPAR2_102510		ORF|Uncharacterized	Contig005569_C_parapsilosis_CDC317	0.649064	0	0	0.201563	0	0	0.328856	0	0	0	0	0.267982	0	0	0.109207	0	0	0	0	0	0	0	0	0.0893829	0	0.154854	0.0885166	0	0	0	0.372597	0	0	0	0.094341	0.073049	0.221755	0	0	0	0	0	0	0.271574	0.114945	0.121936
CPAR2_102520		ORF|Uncharacterized	Contig005569_C_parapsilosis_CDC317	0.129813	0	0.230313	0.100781	0.119258	0	0	0.193579	0	0	0.0784355	0	0.123895	0	0	0.367251	0	0	0.156439	0	0.123113	0.126838	0.239903	0.178766	0	0	0.354067	0	0	0	0.372597	0	0	0.189714	0.283023	0.365245	0	0	0.0792243	0.110136	0.220932	0.234005	0.143493	0.181049	0.804616	0.121936
CPAR2_102530		ORF|Uncharacterized	Contig005569_C_parapsilosis_CDC317	102.457	127.803	108.745	118.93	114.805	156.053	113.708	129.57	112.254	82.5417	82.369	65.3982	109.179	99.2399	95.7273	87.8688	91.4207	93.2376	119.803	114.909	135.624	95.6224	110.181	101.819	86.8523	113.342	113.972	81.85	107.26	82.6594	111.412	111.311	138.17	133.225	163.706	144.783	81.6294	68.1655	79.7759	79.2076	77.214	83.7101	91.0168	91.9724	103.507	91.9494
CPAR2_102540	AIP2	ORF|Uncharacterized	Contig005569_C_parapsilosis_CDC317	128.49	141.007	171.766	219.752	231.453	243.918	164.437	203.353	218.037	96.0906	110.567	117.879	92.5918	112.425	88.5298	132.255	139.798	129.784	140.629	166.23	173.647	134.175	153.811	129.421	126.241	175.984	141.175	212.263	215.005	190.333	128.123	162.988	139.048	142.767	187.519	168.117	112.407	115.562	96.8028	107.77	113.723	103.371	99.796	110.081	125.883	113.408
CPAR2_102550		ORF|Uncharacterized	Contig005569_C_parapsilosis_CDC317	21.0968	18.1894	20.8096	24.9317	26.1171	28.3312	20.5248	22.8185	22.2516	23.7134	23.8991	21.648	37.3147	34.2014	32.3568	29.8752	22.1482	22.233	18.352	16.2111	17.262	21.0445	18.8861	15.1979	17.1454	20.7334	17.1623	34.1937	31.7594	30.1854	21.3326	21.3217	19.3698	27.8957	27.5133	24.41	23.5279	19.4006	21.1486	26.7599	26.5041	27.7652	22.507	22.3782	40.5009	32.8047
CPAR2_102560		ORF|Uncharacterized	Contig005569_C_parapsilosis_CDC317	0.859357	1.13582	1.11259	0.985728	0.810825	2.19204	3.19688	3.46925	2.66741	0.846138	1.03848	0.639292	1.77337	1.12165	0.8988	1.6427	1.64919	1.57445	1.92197	1.32706	1.77686	1.34648	1.25908	1.31669	1.01816	1.10825	1.02942	1.64009	1.72836	1.20126	1.4518	1.21216	1.45314	2.39865	2.12117	2.02582	0.69433	0.448031	0.548087	2.00338	1.99621	1.66773	1.06117	1.29032	1.17911	1.0981
CPAR2_102570		ORF|Uncharacterized	Contig005569_C_parapsilosis_CDC317	2.17851	2.02113	2.13199	2.40755	2.01563	3.08415	2.56302	2.54919	2.09225	2.21881	2.46397	2.27264	2.65635	2.46382	2.41317	3.1218	2.6683	2.77149	2.91498	3.21034	3.18368	2.19676	2.14913	2.0285	2.11609	2.78371	2.57448	2.44136	2.95966	2.39968	3.7013	2.89051	2.78025	3.41037	4.0961	3.66899	2.44346	2.31946	2.95242	3.22301	3.3976	3.13745	3.16222	3.2438	2.82829	3.15322
CPAR2_102580	SAPP2	ORF|Verified	Contig005569_C_parapsilosis_CDC317	8.22169	13.4374	20.8924	12.339	9.10682	39.7105	6.56538	7.91385	6.86424	2.71236	3.78809	2.92338	10.6419	7.5339	12.908	6.67715	12.5137	19.7476	10.0406	15.9385	37.5526	26.9746	39.5356	62.319	8.23884	15.2527	18.553	7.98205	23.8586	11.6728	27.0053	21.0616	24.1623	15.7628	18.3049	20.6338	7.35123	8.46683	11.1261	7.25542	7.08997	8.538	9.696	8.33162	8.32702	6.92209
CPAR2_102590		ORF|Uncharacterized	Contig005569_C_parapsilosis_CDC317	0.729666	1.16483	1.25411	1.0834	0.553032	1.16138	2.3337	3.12826	2.6666	0.49842	0.413325	0.32009	0.626765	0.362327	0.368306	7.93889	7.45855	6.02209	1.97849	1.72798	2.02413	1.53283	1.67717	1.35652	1.32397	0.935701	0.889361	1.56665	2.96723	1.13942	0.994809	0.832171	1.09986	1.79949	1.32571	1.28313	2.53188	0.946107	1.15225	2.65424	1.80843	0.970048	0.786395	0.572436	0.621869	0.736793
CPAR2_102600		ORF|Uncharacterized	Contig005569_C_parapsilosis_CDC317	0.865494	0.20528	0.319188	1.09472	0.169746	0.20766	1.15787	1.26164	0.944795	1.97254	0.593459	0.271017	0.649695	0.204519	0.196344	1.70573	0.462245	0.57645	1.04302	0.32461	0.276684	0.883665	0.422338	0.234358	1.74945	0.313214	0.364707	1.01336	0.371247	0.239876	0.72572	0.438154	0.520054	1.04458	0.388704	0.202475	8.3643	3.17488	3.49567	5.28864	1.29095	0.876498	0.644967	0.386544	0.955807	2.89565
CPAR2_102610		ORF|Uncharacterized	Contig005569_C_parapsilosis_CDC317	139.605	124.126	140.826	162.88	159.898	166.046	143.394	132.062	158.838	164.594	162.167	180.123	120.288	151.465	115.026	111.185	109.066	118.614	140.736	147.816	137.977	108.807	114.906	102.61	122.526	130.068	109.031	136.657	142.059	114.961	125.771	139.671	130.893	135.939	140.369	125.592	360.913	337.769	333.692	233.165	243.484	231.548	192.596	206.631	205.219	266.466
CPAR2_102620		ORF|Uncharacterized	Contig005569_C_parapsilosis_CDC317	0.116291	0.107398	0.0386854	0.0902833	0.0400634	0.149456	0.533963	0.81288	0.431528	0.188491	0.184446	0.0750211	0.11099	0.0849203	0.158976	0.164498	0.0767733	0.026513	0.0875896	0.0524566	0.0551446	0.198844	0.107457	0.0900812	0.0901745	0.104042	0.0792961	0.049937	0.0603192	0.0346998	0.125169	0.0327475	0	0.10622	0.0633853	0.0736197	0.95603	0.333316	0.842789	1.59095	1.83075	0.969534	0.224954	0.253422	0.270301	0.300393
CPAR2_102630		ORF|Uncharacterized	Contig005569_C_parapsilosis_CDC317	122.269	69.6196	101.779	62.342	111.854	76.4665	94.9062	110.889	123.606	36.1317	38.2151	41.676	96.7153	116.295	110.944	80.469	84.8115	104.92	80.6463	91.7795	88.5459	78.5131	78.1212	51.5535	77.8967	106.14	66.0011	140.488	125.371	161.963	86.7126	89.8799	97.3881	90.2899	114.717	94.6913	91.5915	99.8994	79.4129	124.683	128.913	102.318	123.124	133.931	109.491	104.499
CPAR2_102640		ORF|Uncharacterized	Contig005569_C_parapsilosis_CDC317	112.05	78.0165	80.3743	120.93	104.775	83.8792	128.384	79.1646	69.2955	99.8091	160.861	79.6923	76.7721	84.5098	84.2297	94.4182	79.3399	77.8042	89.3613	75.1134	78.4608	80.4324	77.4231	117.408	85.6563	83.7595	131.214	119.294	103.768	181.029	87.5851	93.5847	76.5223	76.3388	66.9136	128.521	77.7391	63.1947	117.189	81.2074	93.8509	119.74	90.864	85.6774	135.637	108.452
CPAR2_102650		ORF|Uncharacterized	Contig005569_C_parapsilosis_CDC317	20.8827	19.8703	21.1804	26.3468	26.6399	24.6419	19.3808	20.4012	21.4642	22.9306	25.8112	25.2675	16.4675	20.4655	16.2653	22.7779	22.0233	19.4496	26.0368	24.6634	23.8488	18.2861	18.9442	15.0021	22.776	23.6228	18.3543	27.4862	28.3882	25.0383	19.9872	22.449	17.5012	21.9608	20.4737	19.1817	21.8922	22.1082	23.9725	25.2893	26.6692	27.2166	27.1997	28.6821	28.7981	26.149
CPAR2_102660		ORF|Uncharacterized	Contig005569_C_parapsilosis_CDC317	42.3945	30.651	34.7874	55.0202	41.2846	38.5587	43.5859	29.1863	24.4714	36.583	56.5679	25.672	22.2541	27.4084	20.3885	32.9162	32.0932	28.1588	42.7455	33.721	33.0365	41.3539	35.1261	42.4241	40.4128	30.8492	52.757	42.2353	37.7638	51.4435	41.9132	38.6006	36.6748	36.3482	34.8667	53.1205	24.2611	25.4598	45.235	25.7774	24.5319	33.944	28.1954	31.1405	46.3607	37.2336
CPAR2_102670		ORF|Uncharacterized	Contig005569_C_parapsilosis_CDC317	38.7184	37.8398	40.1765	51.1365	36.9224	44.6486	25.2606	24.2528	22.5279	41.1724	44.1674	35.0935	26.5407	28.0441	24.1412	34.4309	30.7093	27.4887	39.1382	35.5713	42.6398	36.6411	38.1217	34.102	39.4748	43.7053	43.9445	31.4367	35.2703	31.6563	43.3556	39.2112	37.4868	36.0422	35.7171	37.2078	41.0675	34.6579	48.9937	32.5052	28.7594	34.989	32.9544	30.4682	38.7099	35.9399
CPAR2_102680		ORF|Uncharacterized	Contig005569_C_parapsilosis_CDC317	27.8617	27.9373	32.085	51.5279	36.0843	36.6657	23.5224	30.2703	29.1134	39.0811	24.9002	28.6966	29.6278	26.2278	18.8038	43.1529	34.3099	26.591	36.5856	29.2187	26.8451	36.1842	34.1865	17.6965	34.6121	31.1599	17.0748	38.5166	37.4785	25.1116	27.5756	26.056	27.1007	35.1307	31.1883	22.3525	29.642	32.113	27.2019	29.5252	30.86	22.2558	25.4105	29.8932	21.5032	30.8166
CPAR2_102690		ORF|Uncharacterized	Contig005569_C_parapsilosis_CDC317	34.3477	30.5306	36.1123	38.7486	42.1663	42.5672	36.5794	36.4336	38.7274	40.8263	45.2571	46.2832	36.4812	42.4652	39.2426	42.2011	43.9912	42.4208	31.2847	35.0095	35.2756	28.6118	32.0791	29.6344	31.1827	38.4064	33.5871	38.3448	36.7937	41.606	33.9885	36.1248	34.4769	33.0869	36.4019	38.5362	31.1147	33.019	37.1828	40.9129	40.0693	44.1494	38.3419	39.1951	43.4521	40.4214
CPAR2_102700		ORF|Uncharacterized	Contig005569_C_parapsilosis_CDC317	29.2969	31.2178	28.4634	25.6751	29.6502	28.7466	15.1969	19.9267	17.8288	33.9282	28.0139	33.3321	34.1904	32.0145	37.2413	24.7297	31.9978	31.4817	22.0925	31.2202	28.2748	28.9283	32.0555	24.6637	28.6628	33.452	24.7391	20.8995	26.5214	15.7525	33.9494	32.3103	34.1131	29.0506	32.6892	25.2596	35.7218	30.9056	29.0769	32.5281	30.0386	26.7583	33.204	33.1987	26.3139	30.9188
CPAR2_102710		ORF|Uncharacterized	Contig005569_C_parapsilosis_CDC317	318.565	225.063	332.196	352.246	513.731	345.474	772.48	540.827	537.1	253.023	484.06	329.227	402.863	447.741	353.494	388.129	368.859	342.142	309.546	310.525	250.97	356.764	325.033	398.676	297.943	294.901	313.309	648.086	457.259	920.661	274.487	355.621	277.929	384.675	383.906	580.473	218.02	262.777	293.471	227.501	279.504	346.572	238.86	255.111	356.381	292.595
CPAR2_102720		ORF|Uncharacterized	Contig005569_C_parapsilosis_CDC317	86.956	93.5707	81.9816	93.8551	89.9176	94.0269	71.5176	74.2651	64.618	84.5338	91.0267	71.3336	99.3105	95.4339	93.0818	85.1891	97.4621	94.5158	97.4937	92.7973	89.7929	85.6057	90.9631	92.9803	84.376	84.9213	93.0489	60.8022	86.3932	62.6688	100.139	93.7787	104.491	105.603	110.997	110.025	83.3112	69.8995	89.4034	80.4965	72.7213	79.9186	91.437	91.5552	99.2862	89.2929
CPAR2_102730		ORF|Uncharacterized	Contig005569_C_parapsilosis_CDC317	35.3523	36.142	39.0232	53.7128	61.1453	50.8567	37.3629	34.4156	40.9698	22.9885	27.3944	23.5927	30.4336	31.0737	25.2459	36.2197	30.9986	23.7556	52.7659	45.3533	42.3834	29.5885	37.32	25.6231	41.6371	35.2891	28.471	55.8268	58.0693	54.6707	33.3826	41.936	33.0784	52.6882	47.6627	43.476	19.5229	22.4226	20.5232	22.3758	29.0668	23.8016	26.3978	31.8666	28.6583	23.5865
CPAR2_102740		ORF|Uncharacterized	Contig005569_C_parapsilosis_CDC317	18.1298	19.1771	17.6263	24.6253	23.8242	20.9059	15.1425	16.6625	15.3547	29.5248	28.6383	29.5496	20.6936	21.5984	18.961	21.2421	22.6647	20.1997	22.2535	21.3859	18.0817	15.0356	18.9692	11.8299	20.2202	23.0421	15.9933	24.2848	28.3037	21.2692	17.7871	20.6961	17.4213	21.2947	23.5258	18.7502	20.1292	20.7386	21.4011	27.9398	28.1414	29.8777	30.2026	31.3703	29.4516	25.04
CPAR2_102750		ORF|Uncharacterized	Contig005569_C_parapsilosis_CDC317	12.1717	9.42829	8.85656	15.8698	18.5815	10.7302	12.886	9.98096	9.55463	14.5288	22.8856	17.4983	12.7268	16.8281	9.73965	19.163	20.9885	13.8103	13.9728	12.9082	7.58136	10.2936	9.16964	3.64773	11.6706	13.7387	6.11461	18.3867	20.5103	15.1411	10.335	11.6727	8.19261	13.9298	15.1311	11.1878	7.46062	7.93844	11.1347	10.8384	11.7358	14.0219	13.0164	15.8165	16.6814	14.605
CPAR2_102760		ORF|Uncharacterized	Contig005569_C_parapsilosis_CDC317	10.8471	13.2018	15.6146	29.7171	42.2362	34.4576	9.31515	9.03244	15.226	11.1727	23.3867	25.291	4.33064	3.49101	2.78729	10.4067	9.83452	7.33906	22.1616	22.5763	13.5108	14.2122	26.8338	6.69069	9.96323	10.6315	4.38415	39.1065	55.0573	18.032	5.82383	12.6715	5.22475	10.1658	10.9878	4.90436	5.18454	4.31879	4.31055	5.13535	3.69367	4.3289	4.59924	4.50749	5.13974	5.18694
CPAR2_102770		ORF|Uncharacterized	Contig005569_C_parapsilosis_CDC317	36.9444	41.4534	39.7925	43.4477	33.1477	51.884	41.6571	33.9177	28.7566	37.9492	59.7355	32.1938	28.807	34.5929	27.4735	30.661	33.7106	36.7618	31.4499	43.4535	43.9883	40.3148	38.8705	66.9635	32.7707	35.0097	71.0036	31.3337	33.2634	52.8181	48.2302	43.2024	38.4076	30.5493	31.3241	58.1104	47.6528	41.502	75.2798	38.3262	34.548	58.6616	35.1764	31.6622	57.9869	49.4593
CPAR2_102780		ORF|Uncharacterized	Contig005569_C_parapsilosis_CDC317	562.904	639.787	526.545	598.813	455.195	724.995	244.358	309.132	297.552	475.136	354.48	447.007	326.794	342.164	349.395	371.398	393.01	461.768	371.752	413.133	446.444	960.933	810.138	856.593	398.862	427.959	397.933	379.562	439.796	314.852	460.893	543.202	659.503	449.418	470.052	413.682	854.396	684.805	640.437	367.008	363.942	335.625	370.764	407.002	438.401	484.211
CPAR2_102790	MNX1	ORF|Verified	Contig005569_C_parapsilosis_CDC317	0.558195	0.736443	0.557069	0.695181	0.523495	1.29682	2.2095	2.20236	1.05659	0.506234	0.330246	0.144041	0.577146	0.529903	0.391325	0.592192	0.593713	0.943862	0.728746	0.503583	0.70585	1.05672	0.633994	0.57652	1.03881	0.430042	0.713665	0.878891	0.501856	0.56445	0.534056	0.668049	0.743838	1.20666	1.02262	1.19755	0.476773	0.330141	0.709717	2.66392	2.1969	1.55126	0.719854	0.802841	0.813477	0.535246
CPAR2_102800	KGD1	ORF|Uncharacterized	Contig005569_C_parapsilosis_CDC317	345.295	321.348	446.876	611.232	482.355	488.04	310.555	345.226	452.233	473.235	347.899	558.624	246.814	274.739	215.468	385.333	337.319	335.226	435.213	344.03	375.855	252.752	316.816	218.464	334.887	393.761	285.74	560.487	511.897	454.441	286.732	313.56	306.14	364.861	392.144	310.687	313.938	350.549	267.377	289.936	292.474	245.771	250.878	268.77	271.53	257.436
CPAR2_102810		ORF|Uncharacterized	Contig005569_C_parapsilosis_CDC317	88.0638	78.8282	96.2405	167.897	142.241	122.329	121.895	106.746	117.12	93.9851	109.227	98.5591	69.1087	72.2143	68.9432	91.3982	91.38	80.3957	98.5357	82.402	74.7058	89.9456	89.0101	83.5685	75.3282	75.329	78.5058	116.162	113.742	126.92	73.6042	89.4654	80.2438	83.8784	85.0086	94.3034	84.2211	84.5798	102.656	68.8683	73.0552	82.8304	64.356	65.8257	79.4965	81.4311
CPAR2_102820		ORF|Uncharacterized	Contig005569_C_parapsilosis_CDC317	36.0458	32.8945	36.5152	43.3427	56.4765	46.3679	29.9947	38.0388	42.5231	44.1967	38.1358	52.068	42.1267	46.6898	44.4951	39.2682	41.522	43.7641	34.9268	39.8787	40.7171	26.8871	34.6448	24.1255	32.2223	41.5347	29.272	63.801	57.4596	48.141	31.1532	34.756	31.402	34.8559	40.2223	32.2206	32.2447	34.5238	26.2885	40.6896	42.6075	36.8986	44.0816	47.2754	39.5717	39.4415
CPAR2_102830		ORF|Uncharacterized	Contig005569_C_parapsilosis_CDC317	538.817	664.152	593.924	682.496	259.116	658.306	332.606	320.845	227.275	385.533	342.307	252.127	167.472	129.693	170.406	391.348	389.007	430.2	357.373	356.002	404.974	912	677.19	1116.47	468.328	379.706	608.411	254.718	359.653	291.73	668.291	537.328	740.609	487.624	445.806	574.049	703.162	490.119	765.022	405.349	354.185	451.016	288.257	272.421	612.992	445.974
CPAR2_102840		ORF|Uncharacterized	Contig005569_C_parapsilosis_CDC317	718.385	347.233	608.134	740.03	1075.06	713.272	1137.89	977.537	1270.29	290.438	514.183	489.018	584.749	857.186	520.83	818.129	818.838	649.489	462.053	566.767	329.599	614.344	668.407	445.722	504.22	517.68	269.171	1200.82	919.844	1227.59	397.76	671.553	333.569	542.55	633.283	648.573	569.595	738.977	491.55	568.352	759.513	654.488	441.586	548.629	578.47	642.405
CPAR2_102850		ORF|Uncharacterized	Contig005569_C_parapsilosis_CDC317	25.7643	19.1976	28.9187	47.4927	56.1999	46.099	54.1583	44.0685	46.6616	18.482	37.318	27.1227	35.4986	45.2539	34.9318	29.5424	33.2246	29.9196	27.8228	29.7183	25.299	23.9309	26.0703	25.1002	26.3354	27.9032	25.6596	61.4843	53.7624	72.1227	21.0171	30.8388	20.3467	27.8444	29.8316	36.7531	14.1086	21.3737	17.4156	27.8835	31.7801	33.7973	24.9955	24.216	30.6478	23.755
CPAR2_102860		ORF|Uncharacterized	Contig005569_C_parapsilosis_CDC317	131.744	112.409	120.244	134.265	122.848	129.745	165.372	114.582	104.872	128.656	153.056	85.2516	156.761	128.302	135.89	136.443	117.228	129.83	138.467	113.017	120.588	132.441	127.213	146.426	115.648	107.895	154.876	105.043	118.15	140.912	140.509	124.582	137.679	143.518	118.469	170.537	123.581	104.8	169.609	119.863	119.172	144.522	181.065	153.05	180.078	146.532
CPAR2_102870		ORF|Uncharacterized	Contig005569_C_parapsilosis_CDC317	20.5907	21.7083	19.3549	22.9087	23.917	20.7546	22.238	17.1486	17.0645	17.8914	29.081	17.4044	17.1541	20.3775	18.4329	19.352	21.8151	17.9751	22.2741	23.4866	20.0552	18.9193	19.5402	24.0017	16.8106	19.9209	27.1805	21.8546	22.7781	31.8466	19.4343	21.7845	19.7453	16.857	18.7347	28.7261	19.1501	17.5766	27.762	17.7054	20.1433	30.3745	20.6867	20.4642	29.7994	21.234
CPAR2_102880		ORF|Uncharacterized	Contig005569_C_parapsilosis_CDC317	54.5074	47.7348	48.281	59.1568	64.2547	53.5509	36.3849	47.3345	46.4864	68.2268	63.7369	81.2748	59.7841	68.1983	56.8872	61.5103	65.2653	57.4827	55.9859	61.5736	56.0532	40.5104	45.8117	31.7277	53.3338	68.1081	44.5777	76.1854	76.1504	57.7463	47.5756	50.3335	43.646	55.5492	61.6688	46.5159	50.5962	49.334	43.5037	63.7233	60.407	54.0659	63.693	64.7727	53.7652	62.306
CPAR2_102890		ORF|Uncharacterized	Contig005569_C_parapsilosis_CDC317	1167.82	951.147	950.894	1197.92	799.734	889.163	1391.6	906.213	784.74	913.234	1144.57	735.504	730.217	651.012	811.083	695.615	697.394	727.023	974.075	739.855	940.141	1058.62	963.939	1378.42	1081.72	785.728	1602.85	1003.11	799.299	1155.68	1191.47	1022.7	1029	829.543	693.689	1183.27	559.075	511.773	836.47	493.15	509.111	657.672	490.276	494.994	670.903	603.229
CPAR2_102900		ORF|Uncharacterized	Contig005569_C_parapsilosis_CDC317	28.9258	31.8116	27.5096	33.3472	28.3804	28.732	20.3588	22.1774	16.3819	39.9304	36.3585	31.2462	30.3403	28.0456	27.0653	31.8076	27.5643	24.9109	29.8495	30.7745	30.1739	25.6197	23.3875	21.3889	31.3362	33.876	33.4011	21.4878	23.5021	21.8824	32.7377	30.9768	31.0369	25.6205	29.7105	30.2229	30.2295	25.6621	33.0758	31.6843	29.219	32.6367	31.9303	34.3705	36.3512	31.261
CPAR2_102910		ORF|Uncharacterized	Contig005569_C_parapsilosis_CDC317	15.4968	10.7008	12.9196	20.9078	18.423	15.1404	14.4924	13.5263	14.1765	16.8169	14.9164	18.964	14.2312	13.9446	15.333	20.3795	20.1833	15.7426	16.3155	13.7025	11.6626	11.6538	11.5341	7.45866	14.3291	13.2071	8.34318	21.4977	20.0337	19.9441	13.1448	13.8603	10.5502	14.4506	13.3691	12.7163	12.2684	10.4809	12.3985	12.062	10.8385	13.0086	11.6841	10.0809	11.5715	14.0423
CPAR2_102920		ORF|Uncharacterized	Contig005569_C_parapsilosis_CDC317	14.1007	16.1779	15.1496	19.9892	14.8762	18.3269	13.0962	12.6058	11.3638	20.1678	20.601	16.7139	16.7504	15.0297	12.9708	16.6644	14.1562	13.0702	21.9745	18.0655	20.1549	15.3007	14.2935	10.9833	18.7797	18.7404	17.9544	18.4157	19.2145	14.5331	15.6945	14.9767	15.9775	19.358	19.3258	16.5375	17.0608	12.5193	19.7401	17.1515	15.1916	18.4292	18.4438	19.1753	20.9817	20.8312
CPAR2_102930		ORF|Uncharacterized	Contig005569_C_parapsilosis_CDC317	43.7759	56.1469	46.4809	47.1481	38.9237	50.9018	24.1083	25.1744	20.9201	54.7077	48.3006	41.0743	35.5523	29.6755	33.8267	36.5458	37.1257	45.6394	42.0189	44.0383	55.6843	50.9146	51.2836	66.3301	42.0286	42.5089	58.2275	22.1245	29.8923	21.8897	53.4974	47.1293	55.932	40.8352	45.4021	52.0127	51.5708	41.442	58.235	49.1769	47.7182	48.9559	46.3913	47.5361	49.7238	52.4173
CPAR2_102940		ORF|Uncharacterized	Contig005569_C_parapsilosis_CDC317	35.3443	39.7171	39.379	45.9511	45.9983	48.3523	33.8892	30.1382	27.9641	36.5469	54.4579	35.7121	32.0339	32.9186	31.4342	20.5565	24.5886	23.8288	37.2588	40.5689	42.9671	34.6283	34.5492	38.9979	34.2688	37.283	50.6456	31.4362	35.862	40.357	37.0386	35.8822	36.9354	29.7123	31.7888	46.1824	35.9019	32.3924	50.5857	31.7629	32.7794	45.4534	37.6328	35.9055	55.136	45.7426
CPAR2_102950		ORF|Uncharacterized	Contig005569_C_parapsilosis_CDC317	21.1275	19.8517	21.3575	28.8062	29.1093	31.1886	16.4287	17.9946	18.1148	20.9608	24.0104	23.6599	17.3728	22.1118	18.166	18.4842	20.0438	17.1313	22.877	27.1136	25.5079	16.9769	20.3302	16.08	19.7063	23.1317	19.4999	31.5193	28.9556	28.5689	19.3219	21.5141	19.2091	18.3165	20.2579	18.7286	18.5434	17.3304	20.1767	18.4886	18.7424	20.7231	18.897	19.1378	21.5144	20.8963
CPAR2_102960		ORF|Uncharacterized	Contig005569_C_parapsilosis_CDC317	30.4965	29.2919	31.9307	39.5878	39.3604	33.2137	24.6071	29.2742	27.5188	36.0933	41.5864	38.7207	30.1459	34.2123	28.3252	31.2774	32.0621	24.9176	34.7072	39.5119	33.0147	26.3798	25.6154	18.1068	34.7179	40.4145	27.9646	38.3396	42.5009	34.1576	31.5924	32.0038	29.4525	35.1561	38.0702	32.2008	32.7838	28.9194	33.5615	36.6518	35.5407	33.5847	41.9063	39.9408	36.1379	38.2962
CPAR2_102970		ORF|Uncharacterized	Contig005569_C_parapsilosis_CDC317	77.5799	70.0673	71.3851	95.0475	65.6089	62.1635	61.9535	61.3773	44.3788	145.386	133.343	115.153	100.388	93.0533	82.8621	102.907	80.9646	75.5113	112.564	90.7834	77.8302	56.061	50.729	43.202	102.502	93.2402	71.7796	47.3425	63.3916	35.8376	91.5157	78.2917	73.1483	91.2137	79.534	69.635	108.656	97.5606	114.188	100.442	92.3127	95.9018	113.58	106.067	92.9937	116.165
CPAR2_102980		ORF|Uncharacterized	Contig005569_C_parapsilosis_CDC317	37.5386	36.4392	35.5534	44.8311	47.1787	46.2881	33.4784	36.6251	28.622	34.8978	48.0445	37.076	35.6943	41.0552	36.5576	35.8737	40.6837	41.1566	34.7107	40.0097	37.4807	31.7424	34.7644	34.7257	32.6186	38.1877	45.1798	50.6241	51.0271	57.1408	37.0635	41.9063	34.4165	35.0985	37.4227	43.5357	37.8081	35.5943	44.593	40.3258	44.2942	49.3299	49.3614	43.3048	51.1564	42.4439
CPAR2_102990		ORF|Uncharacterized	Contig005569_C_parapsilosis_CDC317	19.107	15.8881	18.0418	25.9027	25.5821	23.2065	24.3432	21.4269	22.6154	20.8325	25.8245	23.3641	20.8036	22.8266	19.8058	24.5633	22.8767	22.254	20.6346	19.162	17.8945	15.3096	16.6014	16.3201	17.9389	21.0142	18.6656	26.5703	24.3295	32.4421	19.4484	18.8028	17.3925	20.3981	20.3064	23.7972	16.2656	17.4852	21.4761	22.4548	21.6958	25.7342	22.2291	23.0039	25.3052	22.5628
CPAR2_103000		ORF|Uncharacterized	Contig005569_C_parapsilosis_CDC317	241.534	227.43	226.864	284.697	281.818	256.037	317.127	278.922	252.068	148.816	188.353	135.161	303.066	319.014	304.349	290.273	278.168	246.226	200.47	195.501	190.525	242.685	209.161	198.11	229.013	222.998	225.948	248.147	275.619	273.613	256.42	217.307	238.215	244.661	238.259	234.055	210.123	204.639	235.163	214.622	208.969	206.706	204.208	199.067	173.263	198.201
CPAR2_103010		ORF|Uncharacterized	Contig005569_C_parapsilosis_CDC317	78.3387	83.7791	93.2783	129.202	129.147	111.467	123.86	96.3633	108.359	70.8502	82.4553	56.7322	64.0262	84.1841	48.2983	109.849	84.9661	77.1109	107.011	83.0458	71.5629	84.7047	89.3605	81.1915	87.305	68.6784	62.2667	102.767	103.287	128.292	72.3674	81.9874	66.9204	96.1474	74.4698	76.5489	63.9599	90.2576	68.6063	67.9603	79.2074	63.6697	56.3781	70.3964	73.7649	61.6978
CPAR2_103020		ORF|Uncharacterized	Contig005569_C_parapsilosis_CDC317	29.8681	31.1596	33.497	34.6233	31.1835	33.1427	17.6092	22.8164	21.0087	29.4834	27.4105	33.8193	24.1752	25.5189	25.4131	26.9997	30.2035	31.2327	31.5287	36.9859	35.8171	25.1905	28.076	24.167	29.1274	34.7694	28.4826	32.6982	33.3716	26.3975	33.2438	33.736	29.2965	27.4851	30.148	27.6397	23.6033	24.6934	22.3042	26.7785	26.1552	25.2665	26.8325	25.408	25.7308	28.0887
CPAR2_103030		ORF|Uncharacterized	Contig005569_C_parapsilosis_CDC317	113.383	73.4602	78.6086	158.176	113.994	82.3157	167.996	75.1318	80.1334	106.578	153.038	78.5621	68.8691	64.8112	59.6771	111.749	71.7574	68.5096	137.551	72.0754	70.9159	86.128	74.7361	102.292	92.1944	71.4424	99.0409	115.92	95.4008	191.497	91.1789	87.8287	74.2009	91.689	71.8367	133.89	51.7498	44.7596	91.2696	52.637	57.8417	110.108	55.5316	50.1573	108.481	72.859
CPAR2_103040		ORF|Uncharacterized	Contig005569_C_parapsilosis_CDC317	27.1248	17.3985	21.6638	46.1799	27.2431	23.522	23.0893	15.022	15.4565	42.0066	38.3121	28.1779	16.5652	12.9419	17.2428	21.0557	17.274	14.9533	21.2317	14.1633	16.1298	29.2301	20.0675	25.5831	21.8583	17.7912	27.3572	35.2555	22.1492	35.8102	29.4565	23.2835	21.9493	19.1833	12.3601	26.8957	19.8159	10.8566	28.4242	14.1336	13.2853	18.3163	15.1362	12.2251	22.3964	29.0016
CPAR2_103050		ORF|Uncharacterized	Contig005569_C_parapsilosis_CDC317	28.3723	28.6765	29.7924	24.0144	33.4319	29.4394	21.1331	26.5123	22.3328	20.8516	26.0501	29.9541	32.2594	29.6547	40.7584	21.8991	29.128	35.2397	28.6171	35.6682	38.578	16.8442	24.8492	25.0356	30.8008	40.8352	44.7283	40.5764	37.5464	42.3299	30.273	30.4302	28.2633	24.9914	28.1501	32.5044	19.5451	18.1164	21.8703	30.2467	27.608	30.9371	34.0894	36.3019	31.7312	27.4907
CPAR2_103060		ORF|Uncharacterized	Contig005569_C_parapsilosis_CDC317	36.6333	41.5566	42.9398	40.955	46.9003	47.6595	30.6503	37.9246	35.6377	32.1288	32.7612	39.3856	34.1067	35.9632	40.7686	31.1251	41.4972	43.4525	37.1838	46.5119	46.5187	34.9898	36.8225	35.1127	42.2252	47.7152	45.6044	50.9749	51.5707	42.5037	39.2535	42.3907	39.0504	32.3575	39.2416	38.3615	33.6536	33.2311	33.1249	39.2988	39.0347	37.4593	39.2742	40.0145	39.3756	39.434
CPAR2_103070		ORF|Uncharacterized	Contig005569_C_parapsilosis_CDC317	40.4139	41.9731	43.0828	59.2993	51.7737	49.921	34.8727	32.4256	34.1995	27.8219	33.2033	28.4012	21.7013	29.4959	19.0887	34.6616	33.8115	35.2596	44.0288	40.8272	41.2444	40.027	41.1177	44.493	34.001	33.3688	34.2667	43.299	43.1059	51.7305	39.0434	38.773	35.2016	36.5944	33.6107	36.3357	27.5828	32.3168	29.9284	23.987	29.037	28.0406	23.5826	26.5332	28.9717	27.9194
CPAR2_103080		ORF|Uncharacterized	Contig005569_C_parapsilosis_CDC317	4.67061	6.70915	5.6389	4.20978	3.11873	5.67604	2.10669	2.29332	2.02906	3.27085	2.27143	1.26991	6.32777	7.0809	5.21341	29.2846	29.7216	39.602	5.27168	4.52197	6.11497	24.5987	18.2948	20.8488	5.08805	4.7834	6.0278	3.2351	4.72706	2.21172	13.2097	5.3893	10.5835	12.1533	9.12335	11.6029	20.5694	9.15482	21.2741	16.5465	14.4634	17.8861	10.2501	6.24399	16.2199	15.4087
CPAR2_103090		ORF|Uncharacterized	Contig005569_C_parapsilosis_CDC317	74.687	67.9359	62.1472	78.1433	43.8303	95.7824	53.8883	47.8661	42.3029	59.5336	38.2023	48.9584	74.216	46.9043	85.719	68.029	50.9066	73.4188	76.8274	67.4695	81.5709	59.8198	54.1261	69.394	75.2076	67.0365	92.059	41.8938	56.7586	32.8187	115.054	72.5242	66.2041	83.0041	66.1099	78.2933	91.2051	48.9217	95.0169	123.822	101.632	135.634	75.6751	50.3475	80.5396	87.2816
CPAR2_103100		ORF|Uncharacterized	Contig005569_C_parapsilosis_CDC317	0.143127	0	0.444386	0.166677	0	0.113197	0.634524	0.106717	0.128754	0.132565	0.216201	0.147734	0.204904	0.0836139	0	0	0.251974	0.195788	0.344968	0.258248	0.203611	0.20977	0.198382	0.0985504	0.0887872	0.0853681	0.292786	0	0.118782	0.0569432	0.410812	0.0806092	0.225121	0.209172	0	0.161082	0.183374	0.31256	0.611449	0.242864	0.182694	0.451509	0.237315	0	0.380203	0.470546
CPAR2_103110		ORF|Uncharacterized	Contig005569_C_parapsilosis_CDC317	1.07051	1.85624	0.983562	1.06856	0.351241	0.846654	1.84024	1.11175	1.10058	0.920693	0.970237	0.552484	0.912244	0.625386	0.964912	1.11768	0.908659	0.801927	1.88906	1.44866	1.88549	1.12069	0.38861	1.39523	0.379474	0.638506	1.53813	0.744266	0.824968	0.425904	2.4508	1.11969	1.32297	1.8718	1.63934	2.06538	0.979671	0.751428	2.47332	2.1733	1.00857	2.13649	1.26785	0.879826	1.42186	1.07738
CPAR2_103120		ORF|Uncharacterized	Contig005569_C_parapsilosis_CDC317	17.5013	17.1557	14.568	18.54	17.3177	15.1503	11.0195	13.3754	11.4667	20.7024	14.335	19.1724	23.5818	20.9527	21.4065	24.0297	23.2692	20.269	19.9061	18.0933	17.8093	12.9057	14.2106	10.6552	20.7018	21.1705	17.0891	19.3818	18.137	14.2693	18.9357	16.5056	16.1386	19.1631	17.9216	16.0598	14.9536	12.8052	14.9329	19.4521	17.9951	18.7194	19.5179	18.7186	16.2136	17.2672
CPAR2_103130		ORF|Uncharacterized	Contig005569_C_parapsilosis_CDC317	12.7601	10.7314	9.03587	15.5795	12.9347	15.3821	7.17559	8.0556	5.98419	9.759	13.8644	10.9233	6.8509	8.33292	6.15513	9.884	14.8948	10.181	9.95134	11.7531	11.1915	9.98852	8.33793	6.02249	9.3407	11.9086	9.31736	9.0121	10.7199	6.32098	13.0645	11.0993	10.4389	8.95997	11.5129	9.34544	12.9005	9.54031	15.0343	12.4776	11.7142	12.7898	10.9941	12.0766	13.5616	14.1957
CPAR2_103140		ORF|Uncharacterized	Contig005569_C_parapsilosis_CDC317	0.12201	0.160971	0.117254	0.142085	0.11209	0.104537	0.115908	0.166781	0.0823182	18.3918	15.5121	16.0885	23.3284	16.964	23.1203	23.0405	20.5669	18.4612	0.0857708	0.0917274	0.115713	0.149017	0.150322	0.112014	0.0630729	0.0970304	0.131727	0.174643	0.236267	0.153716	0.145917	0.17179	0.149261	0.215458	0.0886702	0.18881	25.9577	15.9423	29.6173	16.8645	15.5134	20.9767	16.9371	14.1664	17.8079	22.9212
CPAR2_103150		ORF|Uncharacterized	Contig005569_C_parapsilosis_CDC317	4.02632	4.19598	4.10389	3.60739	3.68029	4.84893	4.79088	5.6933	4.07933	4.57676	4.841	5.4048	5.14313	4.14597	5.73089	6.83639	7.81326	7.80728	3.3083	3.55902	4.28139	4.699	4.25599	4.1375	3.79699	4.17231	4.28459	5.23929	5.92354	5.56612	5.69076	4.39783	6.41821	5.80994	5.73401	6.29365	7.12989	5.3844	7.5517	9.54071	9.38761	9.07247	7.99089	6.90593	7.29243	8.13703
CPAR2_103160		ORF|Uncharacterized	Contig005569_C_parapsilosis_CDC317	21.3699	19.4688	17.2727	17.9393	20.1499	18.9232	16.5845	23.2214	21.1779	14.7104	11.451	16.0003	23.7339	24.259	28.0336	15.4896	20.512	19.553	11.1735	15.1258	13.8185	15.1757	17.4995	12.0831	15.42	18.9461	12.5548	14.8463	19.199	16.0568	18.8	20.6861	18.235	17.2593	19.5578	15.8498	14.7929	16.4287	11.1688	20.4858	21.5001	16.3913	19.8788	21.7019	13.9529	17.9505
CPAR2_103170		ORF|Uncharacterized	Contig005569_C_parapsilosis_CDC317	379.131	399.889	378.023	391.125	413.689	414.632	576.916	383.731	333.798	441.156	773.662	452.167	440.141	428.841	445.544	352.924	385.3	407.6	387.833	419.968	422.738	336.24	355.811	569.553	395.469	424.798	749.697	402.932	441.035	633.757	378.957	399.991	374.651	395.342	404.905	658.232	360.52	351.194	577.085	388.932	393.779	611.509	442.453	425.944	617.563	440.103
CPAR2_103180		ORF|Uncharacterized	Contig005569_C_parapsilosis_CDC317	426.884	365.195	383.503	458.106	448.869	381.673	510.873	409.449	373.87	322.147	449.945	315.697	295.18	322.361	292.053	375.808	357.804	361.846	357.545	332.018	350.71	343.791	338.929	424.239	356.348	346.666	466.327	531.148	409.099	595.354	345.147	398.282	323.659	342.229	325.036	459.273	302.11	274.061	379.97	295.027	343.805	416.367	335.275	330.063	443.952	401.812
CPAR2_103190		ORF|Uncharacterized	Contig005569_C_parapsilosis_CDC317	18.8884	17.0676	19.2967	19.4268	24.3249	23.4469	20.8684	25.1735	26.933	15.5519	16.2913	19.0425	16.3915	23.0835	19.7418	17.9186	21.7683	18.5417	16.9191	19.4109	17.5821	17.2766	17.0993	11.5847	15.8515	18.0256	12.1107	28.344	24.426	20.494	17.8342	20.0692	17.252	18.9687	19.0376	16.0101	18.2233	20.341	14.6589	20.9717	24.825	18.3864	18.5105	20.9963	19.5509	25.1251
CPAR2_103200		pseudogene	Contig005569_C_parapsilosis_CDC317	10.505	11.3388	8.74264	7.63708	6.1033	9.60377	6.14314	6.17469	5.12843	14.1541	13.6513	11.2588	14.262	14.2412	8.38334	10.3812	11.7038	9.88057	11.2151	11.31	10.1278	13.8854	10.7555	8.32331	10.4335	10.9377	9.64657	11.9141	9.5688	6.45848	17.3787	10.2146	13.1744	13.6006	12.7552	9.41302	14.6627	10.9009	17.5638	17.3053	12.6071	16.9325	14.7579	13.8856	18.1014	15.9618
CPAR2_103210		ORF|Uncharacterized	Contig005569_C_parapsilosis_CDC317	32.3716	32.4002	32.0454	32.0165	31.8149	36.6612	25.3415	28.1546	26.4674	32.052	31.7044	34.5119	37.3638	36.0194	38.1955	29.512	33.1839	30.56	28.1899	33.2298	34.8263	24.4245	24.8293	22.8294	29.5931	35.617	32.4101	28.1402	31.436	26.8425	34.3236	31.017	32.3653	28.661	30.0157	29.7652	35.1441	31.7724	36.573	41.5879	37.2007	39.3402	40.9351	38.6089	36.5822	35.5686
CPAR2_103220		ORF|Uncharacterized	Contig005569_C_parapsilosis_CDC317	17.6601	23.0075	22.9231	28.5793	34.7916	28.5433	17.6151	17.8318	15.4538	17.8277	30.1801	23.5929	17.9574	23.445	21.7388	14.4304	21.9836	17.7728	18.8469	22.8349	26.7432	11.8484	20.187	18.5215	20.2389	24.1091	27.8247	40.0047	38.8572	41.3526	20.4414	26.8303	21.0411	18.2493	22.5564	27.6742	11.7549	14.0288	14.4195	17.0246	18.8364	21.0352	22.9254	22.3487	23.648	22.2385
CPAR2_103230		ORF|Uncharacterized	Contig005569_C_parapsilosis_CDC317	136.499	125.498	124.515	162.28	169.415	159.908	150.071	151.566	140.832	115.607	163.064	142.915	154.692	169.936	162.475	125.672	159.021	147.877	110.08	139.086	135.415	108.936	118.957	116.309	137.155	154.583	160.365	150.422	160.788	164.662	136.202	144.051	123.575	136.142	152.111	159.219	112.531	117.115	113.852	149.775	146.276	159.879	170.395	165.163	158.001	168.842
CPAR2_103240		ORF|Uncharacterized	Contig005569_C_parapsilosis_CDC317	79.2927	69.2401	83.6148	128.258	106.872	101.581	122.339	89.4886	99.9866	80.8683	101.731	84.0972	67.5048	67.8318	62.7599	77.7758	68.8529	61.4176	84.2065	75.7672	70.2861	71.3819	64.8016	71.173	89.5339	91.1397	110.145	96.1289	98.0373	125.449	75.8637	71.395	61.277	79.9028	77.473	104.547	74.7307	70.975	103.742	65.1295	63.8703	83.6277	63.9327	63.8406	92.1554	78.4264
CPAR2_103250		ORF|Uncharacterized	Contig005569_C_parapsilosis_CDC317	41.4848	45.4909	41.5924	55.1574	44.8239	51.3172	33.4737	37.8171	35.7681	49.5454	45.9288	46.4539	35.6241	40.7934	35.1635	43.7145	45.9406	42.4721	45.6789	44.8331	45.461	39.6859	41.6087	34.6908	41.1635	44.9427	38.4732	41.1127	47.6258	35.4366	38.7219	43.32	41.7432	42.8939	44.3078	38.9483	37.143	35.5032	35.5601	44.9037	45.5615	48.1051	41.8453	44.8023	46.7576	47.7892
CPAR2_103260		ORF|Uncharacterized	Contig005569_C_parapsilosis_CDC317	33.4232	40.6694	41.3527	28.3689	38.0578	41.4154	47.9479	65.8441	66.2356	45.4641	35.032	39.1623	63.4608	46.6493	66.507	19.7881	17.4629	21.6218	42.1686	38.4789	42.711	28.9847	34.1964	24.839	31.6623	41.0435	34.6548	29.6723	35.077	21.9157	34.3474	32.6923	40.3652	49.8965	56.834	41.3456	37.7007	33.5594	34.4842	58.8048	66.1035	54.1025	50.2625	53.3199	55.7907	31.9562
CPAR2_103270		ORF|Uncharacterized	Contig005569_C_parapsilosis_CDC317	15.7728	13.6208	17.331	26.0215	27.593	20.5142	20.0436	18.8815	20.2469	28.5776	26.8581	23.1258	14.4185	13.4327	14.0662	14.4637	13.2078	9.66727	24.2538	18.0181	13.6232	13.2348	16.0653	8.90344	17.4723	14.2032	12.9202	18.2375	22.5463	15.301	13.0329	14.1902	13.2367	15.2489	15.1846	15.8208	22.264	24.0162	26.9406	16.5972	17.8671	18.232	18.1143	20.0521	19.4758	17.1487
CPAR2_103280		ORF|Uncharacterized	Contig005569_C_parapsilosis_CDC317	90.5516	90.5989	88.9843	110.138	120.758	84.1081	85.3686	70.2906	73.3126	143.612	209.059	188.298	95.2242	105.51	108.075	69.5228	81.4184	76.8853	154.22	145.592	150.307	56.1562	70.6444	74.6486	192.321	196.802	258.512	194.93	175.761	230.139	79.0798	87.3266	77.6952	108.497	117.253	144.747	61.0623	61.7618	69.8993	76.6156	81.4545	97.1188	118.696	123.726	149.341	125.061
CPAR2_103290		ORF|Uncharacterized	Contig005569_C_parapsilosis_CDC317	38.9782	40.3344	39.374	44.6077	45.7659	44.0903	42.3016	46.9079	43.3758	43.8791	38.3924	36.5477	52.2657	46.3592	52.2035	42.2014	43.5775	41.7682	44.0984	44.9997	41.3481	32.8873	39.2942	32.3026	38.6915	43.5851	38.6586	43.0408	47.4602	39.506	40.3585	40.6181	40.28	41.7936	45.4265	40.2482	39.2014	37.6461	39.9334	43.0072	41.4716	44.4772	49.4581	50.7142	46.582	42.8197
CPAR2_103300		ORF|Uncharacterized	Contig005569_C_parapsilosis_CDC317	68.3965	45.3425	31.2774	27.8118	51.8004	27.6058	61.6647	40.0917	29.6835	49.3445	117.192	28.2247	31.8976	39.8743	42.0848	34.582	57.2826	48.6497	28.0145	32.956	37.8613	51.7787	43.0262	52.1057	27.6139	33.5464	61.574	26.0532	26.7396	36.3759	96.6708	47.6737	52.1598	35.9351	57.7176	89.3028	55.5833	38.4983	119.491	73.3158	69.4469	92.0245	128.949	114.363	144.087	85.2854
CPAR2_103310		ORF|Uncharacterized	Contig005569_C_parapsilosis_CDC317	24.5887	23.1291	19.9318	19.289	20.5125	20.1347	12.3155	16.5675	13.0676	23.8022	23.459	20.6187	14.0064	16.4305	11.9	23.3987	27.2575	16.7367	19.472	23.6251	19.6282	28.5486	25.2386	19.4169	21.2694	22.3867	19.3473	16.5204	20.6195	10.1023	33.5013	18.7879	20.2255	20.2066	20.831	16.9079	30.0707	26.0074	31.241	22.6253	18.0206	19.8781	18.0345	19.2722	23.7672	22.2332
CPAR2_103320		ORF|Uncharacterized	Contig005569_C_parapsilosis_CDC317	0.558195	0.589155	1.26044	1.41827	0.839146	1.28427	1.0927	1.62694	1.68902	0.799007	0.766529	0.261892	1.0655	1.12651	0.597661	1.14849	0.670022	0.555327	2.38499	1.69387	1.87692	2.87576	1.73494	1.67715	1.00733	1.39228	2.14532	0.75541	1.01073	0.96907	1.94202	0.914548	1.11742	1.85402	1.54891	2.02744	1.25695	0.498675	1.48654	0.688851	0.906827	1.32638	0.897481	0.8139	2.15679	1.00098
CPAR2_103330		ORF|Uncharacterized	Contig005569_C_parapsilosis_CDC317	21.8389	24.9221	34.7831	18.1464	13.1493	20.6708	5.88961	6.29802	20.8424	6.17036	4.86332	4.21267	0.770372	0.571163	0.937268	9.86316	8.71619	9.08202	14.8649	10.564	13.7145	8.65312	10.7676	10.2231	10.8042	10.7678	10.1241	8.3707	9.47259	7.72526	24.3316	28.646	25.7968	25.4533	28.851	31.3023	5.28238	4.13362	5.39096	5.62322	5.81421	5.53318	5.88115	5.58119	6.16069	6.6101
CPAR2_103340		ORF|Uncharacterized	Contig005569_C_parapsilosis_CDC317	25.1685	22.7358	19.9979	19.6041	20.9309	20.2264	12.3785	16.1661	12.4939	24.8991	22.5082	20.4905	13.8879	16.8176	12.2414	23.344	26.7472	17.0086	19.6617	22.5044	20.5079	27.9903	25.759	19.3314	21.6907	22.9696	19.7313	16.5394	21.0456	10.0232	34.1352	19.3476	20.2255	20.6544	20.6324	17.7421	30.106	26.0797	30.675	22.8853	18.7747	19.9228	17.9521	19.6476	23.5766	22.3887
CPAR2_103350		ORF|Uncharacterized	Contig005569_C_parapsilosis_CDC317	11.623	11.0447	9.08894	16.8705	14.581	19.6932	15.1931	16.061	14.5398	20.0525	15.4547	19.0901	26.5054	24.4698	31.1303	13.9295	18.5699	15.5506	9.85321	10.7225	13.4282	12.3036	12.2416	12.4085	12.2234	12.309	10.5143	16.7893	18.4212	16.1369	12.6124	12.0415	14.9003	13.0725	11.3968	11.9616	15.5543	21.1174	16.584	15.0237	14.6346	12.0129	24.0766	25.632	17.4541	19.1727
CPAR2_103360		ORF|Uncharacterized	Contig005569_C_parapsilosis_CDC317	42.773	51.7734	54.5274	76.3592	68.6611	77.6007	36.0357	35.7397	36.1802	42.2993	47.3773	38.9589	38.1846	55.0822	26.7578	52.6517	49.865	46.7509	59.7011	52.1993	48.1693	52.4563	59.4864	42.1331	43.5614	46.5638	34.9292	51.2711	58.6275	46.207	39.4622	46.0442	40.061	47.1376	46.3359	34.7744	34.2849	48.17	34.5887	30.4815	46.9067	31.563	29.2065	43.3782	46.8152	45.3218
CPAR2_103370		ORF|Uncharacterized	Contig005569_C_parapsilosis_CDC317	12.2584	12.8228	11.109	11.7687	14.3453	12.0106	11.3681	11.0577	9.87052	14.3528	18.9192	19.083	15.112	16.39	15.0315	11.2331	13.2472	12.2521	15.8609	16.3171	16.0373	8.39491	10.2231	8.57243	15.6387	18.5726	17.924	19.604	20.2635	19.9145	13.3252	13.9209	11.3237	12.3965	15.8687	15.0999	13.4073	12.1998	13.8993	16.7767	15.818	18.4145	17.5528	18.477	21.1355	15.5069
CPAR2_103380		ORF|Uncharacterized	Contig005569_C_parapsilosis_CDC317	23.5523	28.2235	26.2852	23.1839	27.0087	31.627	20.4008	29.0678	26.02	30.9181	30.2612	30.4022	27.543	27.0284	27.3773	21.7423	26.1405	26.0158	31.8929	32.8922	41.3467	20.4364	27.6244	22.1037	22.1312	31.188	30.555	27.2352	31.4938	29.5724	23.5364	23.2489	27.0101	26.1417	36.518	33.1368	21.6715	23.8979	21.9412	24.2127	28.5097	25.5134	30.7168	39.1487	31.7951	23.1075
CPAR2_103390		ORF|Uncharacterized	Contig005569_C_parapsilosis_CDC317	13.1106	15.654	15.8951	14.9547	13.4576	17.1824	9.69967	13.1033	13.7387	8.81598	7.14836	6.46101	15.4487	9.24876	18.1503	12.4955	13.7653	16.4975	14.4907	13.6327	13.3724	10.9185	12.3234	11.5674	12.3563	12.7786	13.5381	9.44627	11.0859	7.76205	16.3304	17.3603	21.5292	21.9582	26.0596	23.065	7.79924	7.15184	7.56157	8.71433	9.20722	8.70506	15.0153	14.9327	10.7614	8.07194
CPAR2_103400		ORF|Uncharacterized	Contig005569_C_parapsilosis_CDC317	250.689	312.755	250.079	247.069	197.196	274.633	105.741	129.921	117.257	288.58	218.926	277.384	236.409	227.139	238.412	244.94	265.534	291.13	218.301	243.002	287.297	244.571	257.573	252.972	235.056	252.133	226.15	122.77	193.611	108.736	310.665	277.075	323.235	255.747	256.352	212.05	304.995	307.993	255.922	298.817	298.03	274.13	293.608	285.329	244.147	332.435
CPAR2_103410		ORF|Uncharacterized	Contig005569_C_parapsilosis_CDC317	108.635	116.272	112.247	113.082	115.233	115.515	91.4397	75.8855	68.7686	130.758	168.788	119.935	134.048	136.726	139.74	78.4632	89.5225	91.6974	107.66	115.35	130.092	104.238	106.05	137.244	106.303	116.423	149.688	91.3215	110.993	112.095	101.734	107.282	109.976	98.9897	99.9612	125.405	109.059	94.4029	139.947	113.151	126.355	161.898	142.827	135.856	174.854	146.152
CPAR2_103420		ORF|Uncharacterized	Contig005569_C_parapsilosis_CDC317	43.9741	33.9449	38.6638	71.7311	80.3802	47.073	56.8099	45.9992	50.5936	54.9768	56.003	45.758	35.9606	35.4912	27.7932	51.7211	35.3943	34.42	57.374	42.8339	37.5188	40.81	44.3521	38.3229	43.163	40.7652	33.2159	61.7639	65.9056	70.2905	35.0552	43.7202	33.9279	50.9144	43.7034	49.2898	44.85	45.5701	47.5147	46.2021	50.8144	51.2762	44.3033	48.7249	50.2023	51.4873
CPAR2_103430		ORF|Uncharacterized	Contig005569_C_parapsilosis_CDC317	38.0014	34.7501	33.8788	36.7009	32.4491	35.3176	31.0778	31.0147	27.944	37.1542	52.02	35.0255	31.2125	33.5306	26.955	35.2415	32.1737	32.4124	39.2972	37.5554	40.8257	29.6119	30.1899	36.3066	31.1447	35.6636	42.7285	35.1015	33.7886	38.6191	37.2632	38.9684	33.0356	32.0777	31.4219	37.8175	32.8085	30.1302	43.2855	32.6694	36.2023	41.6416	36.8119	36.9464	46.8574	41.2645
CPAR2_103440		ORF|Uncharacterized	Contig005569_C_parapsilosis_CDC317	8.72281	11.0445	11.6214	15.5656	11.3476	13.5015	8.08046	7.80213	8.06647	9.45079	10.836	7.77735	6.55454	6.73104	4.43578	9.05457	9.74103	9.20148	13.8852	14.4615	15.0173	10.3833	10.0752	10.2082	13.1239	12.735	13.0166	10.3799	11.7501	8.77955	11.5842	11.1269	12.0988	13.7587	13.6365	13.4252	13.4136	11.5679	13.9543	9.4717	9.72167	8.68341	8.97644	9.89596	9.98616	10.9756
CPAR2_103450		ORF|Uncharacterized	Contig005569_C_parapsilosis_CDC317	1100.79	771.43	658.503	933.11	311.379	605.601	507.416	539.593	348.301	1038.78	509.51	805.883	705.099	352.643	882.527	667.369	549.056	705.809	935.368	790.765	696.153	949.419	595.954	986.86	1254.67	722.992	1250.51	378.835	333.769	297.23	1610.23	976.983	1012.97	991.85	564.737	905.16	1268.42	708.061	1460.76	545.789	301.401	920.118	570.599	231.122	690.966	1113.68
CPAR2_103460		ORF|Uncharacterized	Contig005569_C_parapsilosis_CDC317	31.0846	30.0088	27.8509	35.3394	26.487	29.8584	18.6777	24.8801	21.5154	35.0347	27.3599	36.6897	25.8388	25.4596	26.1408	31.2034	32.3094	32.7241	34.8789	34.9945	31.5921	23.504	21.5363	16.9493	35.4081	34.0171	25.4446	21.9849	27.999	15.9396	35.4188	33.2322	28.7424	31.8032	30.3887	23.4632	35.9252	34.373	31.4658	31.3367	30.8916	27.1589	32.4592	31.4377	25.903	35.9814
CPAR2_103470		ORF|Uncharacterized	Contig005569_C_parapsilosis_CDC317	21.4108	18.7477	20.9034	19.5321	19.9447	17.848	26.514	24.2582	22.5605	23.7084	29.7402	22.5938	20.3967	19.0765	19.6893	22.4657	19.7768	17.1804	25.1057	24.7835	23.8414	19.7903	16.7448	15.2366	28.0726	31.938	31.1294	22.6001	26.455	27.6964	24.3567	22.5003	21.1759	22.4628	24.6732	28.6626	21.8635	18.7854	28.2386	24.7787	24.2422	34.3552	30.8289	27.8457	36.9816	29.774
CPAR2_103480		ORF|Uncharacterized	Contig005569_C_parapsilosis_CDC317	41.9676	38.9111	42.5988	45.8189	48.3881	44.853	30.568	41.9706	37.2061	41.7874	45.5052	44.9488	33.8189	41.9051	35.2234	45.4603	49.7307	42.4596	47.1828	56.0403	54.5483	38.1398	39.5954	30.5248	49.2567	51.1983	39.5806	39.6884	43.4512	38.0851	54.3817	50.9852	45.56	46.1791	49.3857	42.4463	39.9685	43.9284	39.4488	40.8498	41.9073	38.9136	43.2129	43.1876	41.3045	52.0268
CPAR2_103490		ORF|Uncharacterized	Contig005569_C_parapsilosis_CDC317	225.494	162.899	158.539	176.113	169.075	141.758	196.305	260.745	220.708	110.283	116.613	92.6875	89.2102	123.473	86.3907	177.386	183.333	157.838	174.613	232.012	192.378	155.341	164.495	136.733	265.547	239.021	209.091	137.963	177.904	198.843	309.469	298.477	200.909	242.401	230.274	247.407	124.933	154.405	140.027	149.486	142.017	155.793	156.94	129.554	142.056	188.589
CPAR2_103500		ORF|Uncharacterized	Contig005569_C_parapsilosis_CDC317	17.9711	15.124	15.5798	18.3914	18.1047	18.4663	13.0199	12.3589	11.1757	16.6135	23.2389	16.793	12.6041	14.7538	12.0261	19.0978	21.3617	18.7479	16.284	18.3624	16.3658	13.3357	14.2157	13.7334	13.3018	14.8197	15.3177	14.2259	15.8748	19.2017	17.7476	15.8338	14.1689	14.3506	15.6577	16.644	14.8265	14.5312	21.8524	16.691	19.0581	22.1184	16.7799	16.3535	23.1762	19.5982
CPAR2_103510		ORF|Uncharacterized	Contig005569_C_parapsilosis_CDC317	28.6894	22.3557	16.7597	22.826	12.13	13.2441	11.4787	12.5869	9.51934	23.5896	15.4913	17.1332	16.1335	11.5321	13.9879	26.9856	19.828	20.0941	24.4632	20.1026	18.3893	24.5707	20.214	18.5093	32.6363	27.0459	24.9292	14.9641	17.2313	12.6054	38.1406	24.1127	23.7444	24.3822	20.1889	19.2281	30.2375	24.8979	28.9461	24.9974	17.7454	21.7081	20.7713	15.783	15.8485	30.1273
CPAR2_103520		ORF|Uncharacterized	Contig005569_C_parapsilosis_CDC317	92.7618	84.5169	66.8633	93.2249	64.117	70.6886	59.4771	53.954	46.3339	104.654	98.0135	82.496	80.526	77.7487	71.0931	81.4951	77.7821	71.1435	89.386	83.8543	72.8149	88.2064	75.6026	81.365	102.811	89.5294	96.6894	60.2585	71.3407	58.05	101.908	85.7388	82.5827	86.4839	71.975	79.6223	115.22	90.7404	121.906	92.0764	76.5477	84.0346	92.6088	74.3598	77.0903	106.612
CPAR2_103530		ORF|Uncharacterized	Contig005569_C_parapsilosis_CDC317	25.6702	25.3598	22.163	25.6084	17.4108	19.8572	15.1387	14.6591	10.4174	34.0952	38.5892	28.2505	21.9759	21.367	18.6132	33.2498	31.0957	23.9951	30.2438	26.0422	23.7798	21.904	17.8759	16.9391	27.7854	26.9436	24.6023	19.4593	20.9771	17.2917	27.1442	25.074	25.1001	26.6194	25.4359	22.9947	31.9131	29.3687	39.5885	27.6226	26.968	28.7259	26.9199	26.008	28.6693	33.8273
CPAR2_103540		ORF|Uncharacterized	Contig005569_C_parapsilosis_CDC317	17.3987	16.9392	18.0956	24.2761	25.0745	22.2707	18.3032	19.8308	20.2176	19.5592	22.7759	20.0938	20.6239	23.3879	16.9447	20.9589	18.1302	17.1779	20.7641	20.8713	17.6625	17.3081	18.5644	12.1668	15.9985	18.6374	12.6941	18.4535	20.4841	17.9064	17.327	19.0195	17.1595	20.3674	21.7866	18.8714	17.4232	17.2356	18.3225	20.3374	23.6878	23.4234	22.151	24.4602	26.272	25.3962
CPAR2_103550		ORF|Uncharacterized	Contig005569_C_parapsilosis_CDC317	3.71759	3.33639	3.48546	5.08107	4.96451	5.6251	3.75725	4.08725	3.52951	6.23189	6.5168	6.8071	6.58103	6.09923	6.5031	5.44761	4.53628	4.13127	3.50093	4.75467	3.37267	4.25772	3.48147	2.49461	4.21876	4.69363	3.64683	5.80563	5.69942	5.42022	4.09993	3.82391	3.3555	4.75391	5.41158	4.93558	7.3869	5.91262	7.29219	8.60291	6.85749	7.82504	7.22212	6.73728	9.61426	8.53658
CPAR2_103560		ORF|Uncharacterized	Contig005569_C_parapsilosis_CDC317	13.5475	11.7831	12.6527	15.9088	19.5185	15.5418	11.127	13.0193	13.9669	12.7155	15.3557	19.723	14.2464	16.2669	16.0459	14.6821	15.4652	14.3713	12.711	13.2759	15.6609	9.82987	10.4513	6.48789	25.8245	34.8772	25.0299	21.5845	22.8979	22.9144	13.5143	12.9343	11.4622	15.5028	18.6324	15.7565	6.29194	6.48556	4.78245	12.507	13.4982	12.2572	20.0447	19.5259	15.66	16.9767
CPAR2_103570		ORF|Uncharacterized	Contig005569_C_parapsilosis_CDC317	15.8761	13.5494	14.4938	23.1211	25.853	19.0694	24.1956	18.3388	17.8671	15.3062	21.5668	16.7735	17.3906	18.588	14.7638	25.1672	25.5947	19.1973	19.2253	16.5775	13.3965	15.6413	15.372	10.4615	15.3807	14.5651	10.6754	22.4033	24.1768	27.762	14.7998	15.9854	13.1032	19.2116	17.6589	17.1615	11.1247	11.0237	16.5024	16.0197	15.0371	19.8267	15.0178	17.1979	20.4042	16.2778
CPAR2_103580		ORF|Uncharacterized	Contig005569_C_parapsilosis_CDC317	46.555	34.2651	51.804	104.202	106.497	77.8856	101.146	84.0482	97.935	41.8271	60.4046	53.115	62.4687	73.8467	58.1933	80.3297	76.2103	59.7603	57.342	46.8612	36.4873	51.6617	52.4747	38.2345	48.2133	41.6632	28.3087	87.3786	96.6394	126.06	41.5006	48.9029	36.2164	54.9794	54.779	60.8153	28.7057	40.6963	33.3331	35.042	41.7938	40.9475	36.8283	38.2093	41.6521	37.7767
CPAR2_103590		ORF|Uncharacterized	Contig005569_C_parapsilosis_CDC317	13.9278	12.7555	9.2304	12.7063	12.0486	12.3011	9.47297	9.05122	8.72653	13.9039	15.2591	9.17385	9.10331	10.321	9.39181	12.6232	10.7811	12.7015	15.0865	10.8539	14.3397	11.2257	11.8682	10.7468	10.0855	11.6366	11.8251	13.6527	12.7731	10.0474	15.1921	11.5983	12.6724	10.2961	12.9577	15.3701	12.5442	12.4265	14.6519	13.15	13.42	12.4556	15.3955	12.5091	12.4286	13.388
CPAR2_103600		ORF|Uncharacterized	Contig005569_C_parapsilosis_CDC317	10.6124	10.4601	12.3645	11.7552	10.4865	13.667	9.5895	9.63229	13.2752	9.24107	12.8446	8.67693	7.8158	7.67395	7.88743	8.54206	11.71	9.06839	9.10345	9.90582	10.1123	10.2875	8.07662	10.7709	8.27316	10.8653	13.8801	8.8224	10.652	10.3193	10.4413	9.3748	10.1642	9.43996	10.8704	12.7807	10.4633	9.87231	14.0652	12.1658	11.4485	14.7468	9.99421	10.8153	13.7329	10.3766
CPAR2_103610		ORF|Uncharacterized	Contig005569_C_parapsilosis_CDC317	24.6862	27.006	20.648	20.7111	17.9538	20.2364	18.4941	15.5874	15.3414	30.9434	30.7198	22.4593	26.5357	23.9136	24.317	33.4388	33.7581	29.4622	25.8935	22.1641	20.9844	24.0278	20.7302	20.7025	22.7906	22.5067	20.6635	7.61332	15.6483	9.32636	25.1153	25.1234	26.7804	27.5907	22.5571	22.8014	37.3928	27.4983	44.5974	35.2927	30.2752	32.9852	35.6063	31.719	33.1818	40.8771
CPAR2_103620		ORF|Uncharacterized	Contig005569_C_parapsilosis_CDC317	75.3711	56.9204	65.0536	88.4604	71.7122	58.7692	54.9172	46.8604	41.8982	67.7304	97.0239	58.6527	47.4683	56.523	36.797	76.5637	72.7145	49.0465	84.4953	69.0096	48.7653	57.8011	50.8697	42.2578	78.8543	68.0668	59.7314	68.1806	69.6348	61.2185	66.9971	70.826	54.7533	71.4122	68.0403	66.3122	58.3732	58.982	72.7471	46.3061	51.4211	53.7183	44.6277	56.0612	63.7575	66.6639
CPAR2_103630		ORF|Uncharacterized	Contig005569_C_parapsilosis_CDC317	37.5419	39.0038	41.3722	39.4621	45.684	43.7397	39.6888	44.9177	43.3131	40.6689	36.4519	39.0515	60.2405	56.8522	68.1502	38.911	40.2936	40.9587	35.7026	38.3203	43.9054	30.1753	38.5595	32.0239	33.5996	46.0326	39.5718	40.1645	50.2776	44.2109	35.3355	37.2756	43.8244	41.3967	48.6675	44.6805	33.3485	32.0955	37.7349	45.1162	42.3013	45.4423	53.4875	56.0487	48.0588	36.892
CPAR2_103640		ORF|Uncharacterized	Contig005569_C_parapsilosis_CDC317	32.8486	29.4838	33.2651	43.8161	59.3407	49.5593	36.8768	40.9924	41.8031	39.2832	41.6036	48.6972	41.479	50.1616	43.6227	52.7092	54.8685	48.6417	38.8907	43.5522	35.501	32.6677	36.5245	25.7858	29.8089	35.2115	22.8036	57.9239	58.7583	50.5762	28.9116	33.9637	32.4906	40.9812	45.1026	38.9506	41.5293	41.7281	37.0454	49.0024	48.7915	45.1833	43.4647	50.6378	50.4339	52.0141
CPAR2_103650		ORF|Uncharacterized	Contig005569_C_parapsilosis_CDC317	18.7593	17.8324	16.7474	21.3739	19.6791	20.7727	11.5147	14.4033	12.7329	22.1481	21.7541	20.855	17.9518	17.248	14.8089	21.8735	20.4963	18.9621	21.7663	20.557	19.8804	12.9241	14.8014	10.9813	17.2393	20.1069	13.9878	15.295	19.8619	12.2857	18.978	18.638	17.2668	18.4641	19.0373	17.119	16.1507	17.6317	18.8643	17.7594	18.1859	17.7256	20.3726	21.7845	20.1854	16.6098
CPAR2_103660		ORF|Uncharacterized	Contig005569_C_parapsilosis_CDC317	18.6678	17.8473	17.1769	20.3346	19.2915	18.0954	14.0113	14.4525	11.4591	21.3051	27.0065	19.0999	16.1386	16.7944	12.746	21.3064	22.4077	18.2736	20.8459	20.4385	17.8014	16.3621	15.795	13.9097	17.8335	20.2932	17.0652	17.1622	19.3106	13.6338	17.0585	18.8856	16.8091	19.2139	19.4512	18.2598	17.1149	17.5927	22.8607	18.7005	19.1742	20.364	18.5105	21.5303	22.5044	18.649
CPAR2_103670		ORF|Uncharacterized	Contig005569_C_parapsilosis_CDC317	55.5491	53.2253	58.7435	63.6829	54.4223	69.0503	60.2092	64.8837	71.2583	34.4964	35.5338	31.7628	31.7829	31.5875	29.7407	34.463	34.1285	34.2557	54.0259	50.3297	50.0731	33.9983	35.2384	31.9413	48.3989	53.7439	47.8759	43.4324	49.2023	37.6585	50.2103	59.2209	49.8936	61.4267	64.5367	62.0435	35.6425	33.6349	33.5229	46.1712	43.5218	44.1619	41.8553	42.0419	42.6109	40.5267
CPAR2_103680		pseudogene	Contig005569_C_parapsilosis_CDC317	29.3652	36.5974	38.1686	46.5717	37.5226	48.542	25.9877	28.3382	26.4461	33.5785	35.3012	35.0051	20.9864	25.8556	20.2307	33.3304	37.9394	36.1915	32.4983	34.4899	38.0218	61.4324	54.0321	57.0427	31.0976	34.5464	32.0793	32.9634	36.6415	30.2882	35.9597	36.8122	32.0493	27.2709	31.5338	31.3738	40.1267	36.118	41.0917	31.6144	31.4699	33.0264	24.9915	27.5132	30.0732	35.5374
CPAR2_103690		ORF|Uncharacterized	Contig005569_C_parapsilosis_CDC317	44.5499	57.4147	46.1934	54.0544	55.4119	56.6236	24.7647	26.476	26.6887	22.8514	23.8065	27.8462	29.4801	24.7517	29.5656	30.1792	36.5002	37.1405	49.9132	60.9674	63.3261	30.6214	42.4974	37.8393	43.2331	58.0259	63.5789	76.2411	58.7237	68.0684	48.8831	42.6923	40.7202	41.5396	54.3006	53.8529	12.3912	10.8051	11.6916	23.1087	23.9301	27.3983	29.3747	33.1303	28.601	15.6214
CPAR2_103700		ORF|Uncharacterized	Contig005569_C_parapsilosis_CDC317	39.875	43.4283	38.2288	43.4218	50.5068	39.5465	28.0016	30.6686	25.5918	27.1427	32.091	33.8424	32.0573	29.8328	30.6629	33.8116	40.8768	31.9164	45.8227	52.3403	43.1503	30.8476	34.6755	25.696	41.8781	46.7428	34.5668	60.0114	58.9614	47.9778	39.2214	36.231	34.2352	41.6769	45.5471	36.5892	18.9175	18.33	21.9408	28.5558	29.0529	30.9213	30.3622	30.9093	30.0229	24.503
CPAR2_103710	BUD16	ORF|Uncharacterized	Contig005569_C_parapsilosis_CDC317	37.822	33.6183	43.9912	64.6801	72.9831	69.0763	59.1144	58.5783	65.8219	33.2056	40.1424	35.5647	28.4362	31.1134	22.1845	45.9915	40.6123	31.8549	43.2566	42.3633	38.0668	42.0156	47.0594	32.0454	35.4302	38.5107	27.8403	73.6885	75.0754	76.5713	33.0344	37.3848	30.3368	42.9856	43.1491	39.2233	26.6649	30.2075	30.3876	32.0036	39.1634	34.4397	29.7854	35.8959	46.4838	34.7837
CPAR2_103720	HAC1	ORF|Verified	Contig005569_C_parapsilosis_CDC317	11.1784	9.67679	5.82405	20.6688	12.3952	9.56136	10.1294	9.28351	7.70123	30.2836	16.7064	28.2857	25.8784	29.095	27.6158	17.2646	17.9101	20.5202	18.0545	11.4937	12.1649	9.21249	9.5809	8.35406	13.7431	13.9729	9.19014	20.3681	18.5901	12.4387	13.3237	10.9624	10.3264	16.104	14.4926	11.5065	7.00338	10.0266	3.70671	17.422	15.1239	11.2483	18.2228	21.4898	8.64322	10.2555
CPAR2_103730		ORF|Uncharacterized	Contig005569_C_parapsilosis_CDC317	15.869	17.2006	17.4544	17.3842	20.7679	21.3461	13.897	13.9688	14.0638	12.6379	18.8408	13.0023	14.7374	15.2177	13.2781	12.4035	16.2465	14.8034	14.5363	21.7448	20.425	18.5771	19.7424	19.232	16.743	18.5729	21.3061	22.531	23.5885	21.5442	16.7583	17.104	16.2363	13.4086	17.1592	20.9407	17.0981	14.5951	19.239	17.7821	17.1984	22.3797	17.9668	17.4793	21.7969	18.6024
CPAR2_103740		ORF|Uncharacterized	Contig005569_C_parapsilosis_CDC317	64.5207	59.4251	65.5375	79.0694	64.6249	72.873	47.3399	49.3457	53.22	45.5912	49.3305	42.4446	48.1503	52.1186	45.2692	51.1366	52.1527	49.443	60.5769	63.8715	63.9112	63.561	62.1628	62.0806	59.4051	65.4581	61.8345	52.363	58.2831	49.4106	68.9929	61.907	57.7822	56.3417	58.8426	57.3116	51.4057	46.0493	48.6832	46.6785	44.6981	45.5758	44.3869	45.8218	46.2197	51.7429
CPAR2_103750		ORF|Uncharacterized	Contig005569_C_parapsilosis_CDC317	958.216	835.975	919.998	1332.39	881.129	1298.94	796.666	906.792	884.67	322.503	366.339	349.096	275.508	361.489	227.801	464.104	457.552	399.103	616.418	635.541	563.712	1434.16	1256.36	1226.98	625.813	595.234	481.93	979.774	946.422	906.954	768.511	839.975	919.367	784.552	742.415	718.309	641.924	661.812	538.481	366.918	417.527	345.175	264.113	326.155	664.3	428.091
CPAR2_103760		ORF|Uncharacterized	Contig005569_C_parapsilosis_CDC317	25.758	25.4554	25.677	32.18	31.6797	29.9607	21.6852	21.6514	22.5823	26.1737	24.2497	24.9069	23.3696	22.4877	18.2799	27.3901	26.6317	22.5517	27.8245	27.3567	24.5056	22.7911	25.0346	18.2683	23.794	26.1066	20.8342	31.924	34.2858	28.1978	23.8028	22.8177	21.261	24.7693	25.2963	21.163	20.7277	19.7966	22.579	24.4941	23.1558	23.7502	24.5773	24.4992	26.0221	23.1639
CPAR2_103770		ORF|Uncharacterized	Contig005569_C_parapsilosis_CDC317	110.231	114.341	105.816	114.682	116.939	124.828	89.593	94.8948	94.3466	111.664	121.923	117.767	109.393	113.339	120.441	90.3358	104.307	117.35	99.2067	122.617	130.236	84.0495	91.33	109.544	105.851	122.922	135.863	103.789	118.448	110.375	99.8261	111.331	107.674	101.792	109.97	121.131	104.988	98.8771	106.046	119.327	120.841	134.04	117.505	115.841	126.769	113.721
CPAR2_103780		ORF|Uncharacterized	Contig005569_C_parapsilosis_CDC317	30.8492	14.5722	29.3943	73.4407	79.6767	45.8142	67.3945	41.9737	49.7333	28.0778	47.6308	37.328	41.0898	45.1328	30.0238	58.1272	51.9053	38.8015	38.1429	29.7596	18.6975	32.6951	31.2219	20.3009	28.8067	22.7034	13.0383	72.4532	61.504	102.723	22.7826	28.7955	18.618	34.4315	29.3892	39.0633	15.5712	17.0852	20.3674	17.1045	19.9098	25.9048	17.7885	20.1254	28.2625	22.8694
CPAR2_103790		ORF|Uncharacterized	Contig005569_C_parapsilosis_CDC317	165.95	133.873	149.154	190.239	195.631	184.582	198.975	172.946	160.346	129.356	172.488	131.583	147.946	143.878	148.778	160.087	162.046	157.668	146.446	148.387	157.35	138.893	141.808	169.71	144.965	139.428	171.203	209.163	181.044	234.863	149.824	162.923	144.312	140.886	141.051	189.209	138.554	126.717	157.235	159.899	161.566	186.423	157.381	144.656	173.36	148.369
CPAR2_103800		ORF|Uncharacterized	Contig005569_C_parapsilosis_CDC317	585.327	538.368	599.096	743.404	598.691	595.872	611.724	487.738	418.875	551.494	698.496	444.374	387.694	361.345	378.644	423.779	421.254	467.423	559.438	460.556	509.955	550.994	531.527	766.017	567.532	456.164	751.27	676.25	555.843	807.635	526.349	573.199	534.934	516.877	454.397	722.057	382.988	343.861	542.519	359.565	392.27	460.059	394.345	371.124	513.034	435.055
CPAR2_103810		ORF|Uncharacterized	Contig005569_C_parapsilosis_CDC317	26.0251	27.8001	24.0678	26.53	24.7568	27.249	15.2018	22.1369	18.402	26.0503	20.7978	24.6608	21.0352	22.1576	22.6923	24.8633	26.5317	27.2368	26.2372	26.6433	27.8534	20.6012	22.9174	19.9563	24.316	27.5872	24.5106	19.2807	22.9236	18.0006	28.2993	27.1918	24.5448	23.8562	24.6396	22.5659	27.6953	28.1452	25.8394	30.5027	28.2051	26.1405	28.1528	28.0648	24.5104	28.0909
CPAR2_103820		ORF|Uncharacterized	Contig005569_C_parapsilosis_CDC317	38.752	37.701	31.8907	42.9436	44.0638	40.4953	32.4133	28.7054	26.0783	35.8925	43.096	30.0173	30.0138	35.8301	32.021	35.0062	36.4771	35.5706	34.9632	37.9035	42.0025	28.931	31.181	35.5718	31.093	37.2394	42.3069	29.3029	36.0497	35.8981	36.6586	36.1467	34.1073	32.5636	34.1394	42.2692	32.0792	31.9043	36.9684	33.9305	36.1824	42.5055	39.8649	44.7565	48.0433	40.457
CPAR2_103830		ORF|Uncharacterized	Contig005569_C_parapsilosis_CDC317	36.3889	34.9089	33.4329	44.534	41.1551	39.0162	26.8855	33.4482	29.3069	49.8264	45.5818	48.8153	39.2988	41.3298	36.3949	40.6191	40.8741	35.734	43.4543	41.4231	35.4817	27.6701	30.0818	24.7955	44.3948	44.3006	34.7015	39.8662	43.8357	36.3156	38.7473	37.8138	34.5328	38.424	37.9575	32.8775	48.8945	45.3293	43.2197	57.6251	48.7332	44.6838	51.746	50.1751	43.466	47.019
CPAR2_103840		ORF|Uncharacterized	Contig005569_C_parapsilosis_CDC317	8.40482	9.8473	8.9697	5.17555	4.17575	6.5842	6.24216	6.32616	5.25096	11.7877	9.98328	8.00042	12.1315	8.66478	10.8945	12.4379	11.1185	12.159	10.5708	9.36665	9.46848	5.28261	6.39582	6.75352	9.71535	8.84657	10.3094	6.83024	7.45173	5.73597	12.4969	9.75463	10.7364	13.3436	10.6864	12.2862	12.9955	8.53289	13.6752	11.7855	9.74438	9.55909	8.8498	8.36345	9.06622	8.43411
CPAR2_103850		ORF|Uncharacterized	Contig005569_C_parapsilosis_CDC317	55.3977	48.3369	50.8817	73.0934	71.1099	60.8835	75.072	60.6349	53.5394	52.8494	76.0438	61.3549	64.0247	76.2915	68.7689	48.9896	55.6426	45.9728	52.679	57.6771	50.0448	43.7776	46.3067	52.3565	60.5434	64.693	73.3669	59.9137	59.2138	78.8034	60.4313	66.3123	50.7794	51.7016	55.7836	75.8472	53.4198	61.1117	70.6159	55.5463	63.7773	74.3932	71.7112	70.689	80.1148	76.6909
CPAR2_103860		ORF|Uncharacterized	Contig005569_C_parapsilosis_CDC317	28.7121	24.856	24.3888	30.1867	28.7253	27.2175	18.1805	28.6738	26.625	31.1393	21.3457	37.063	38.14	33.9638	38.3167	27.7198	27.5432	28.3115	35.9604	32.1624	31.4464	16.8782	20.6924	14.8352	40.0292	43.0892	29.4101	30.2693	30.2523	23.3347	30.7403	33.9076	24.5952	35.3097	35.0346	26.8159	23.4607	30.4777	15.5677	29.2533	31.6735	22.5898	34.411	38.7186	21.9903	33.149
CPAR2_103870		ORF|Uncharacterized	Contig005569_C_parapsilosis_CDC317	38.0826	33.5649	34.7914	69.4168	56.3825	44.6887	44.97	37.5988	43.0819	40.0645	37.1	34.0583	28.8214	27.7904	24.9386	50.4815	37.9352	30.1974	53.6043	39.4846	31.9015	36.1987	36.1997	28.7507	38.9667	28.6168	22.241	43.0913	53.4614	47.4889	30.4955	33.8836	29.9688	41.9706	30.5891	31.0256	24.1872	27.0373	26.6216	22.2944	25.3997	20.8994	22.4253	24.8189	25.7585	23.0401
CPAR2_103880		ORF|Uncharacterized	Contig005569_C_parapsilosis_CDC317	18.0846	15.8305	17.5525	23.0421	23.2224	21.8761	14.7731	14.7191	13.1455	15.6993	19.0024	13.8419	14.2933	15.6949	11.7016	17.7176	20.9922	13.6781	21.8487	20.6346	19.54	19.0891	20.6317	16.3738	18.1018	17.3235	17.6695	24.2166	24.0476	24.8439	17.2374	16.9201	16.6077	19.6481	16.7873	18.7956	16.6677	16.6248	20.5645	17.0953	16.6059	19.3268	15.4505	16.045	19.5496	14.4935
CPAR2_103890		ORF|Uncharacterized	Contig005569_C_parapsilosis_CDC317	26.9304	25.5817	27.4517	34.0796	34.2549	34.0009	27.1032	25.5923	24.6446	31.8139	43.4756	28.7828	25.7963	29.5201	26.9603	31.4219	29.9982	25.5641	30.507	30.4138	33.6904	25.0693	28.1876	29.652	26.6992	32.0961	37.5446	29.1842	34.3781	41.7858	28.5532	27.4114	24.7475	25.0098	27.2223	37.5693	29.0455	26.0371	39.4005	30.2222	26.9378	40.7342	28.9565	30.2527	41.102	30.2176
CPAR2_103900		ORF|Uncharacterized	Contig005569_C_parapsilosis_CDC317	38.4276	33.8283	37.3363	54.5879	52.5137	39.1296	47.8983	37.9145	36.2972	52.8204	67.4846	50.7091	61.954	65.9155	49.2582	56.6223	53.3631	39.3041	42.7566	36.7302	29.3284	33.9703	33.8096	23.6424	44.4705	43.3903	30.3594	48.1387	55.9888	46.3268	34.8325	35.7661	32.6352	45.9082	44.226	42.4189	43.6877	41.3623	49.5833	51.9819	51.7431	51.3112	57.1977	58.8389	47.7984	52.1211
CPAR2_103910		ORF|Uncharacterized	Contig005569_C_parapsilosis_CDC317	238.526	269.454	287.059	338.179	325.51	340.82	210.258	233.137	219.809	250.968	242.021	265.995	262.336	249.913	278.719	260.992	264.07	304.519	219.8	246.909	286.375	234.523	240.588	264.191	225.202	262.045	256.432	306.137	281.642	295.328	225.584	246.35	235.375	224.361	237.644	255.477	263.592	217.906	249.62	271.955	274.151	283.654	278.549	276.965	304.917	278.275
CPAR2_103920		ORF|Uncharacterized	Contig005569_C_parapsilosis_CDC317	14.4092	19.6771	19.9221	21.3889	15.8797	21.5917	12.2436	13.4984	11.5969	16.916	16.4172	16.584	12.5706	13.7321	15.1462	13.2681	17.5444	16.7103	17.81	22.4676	24.992	17.5914	18.7863	18.7498	15.8206	19.3805	19.7937	13.893	16.6489	12.6414	19.4037	20.6734	20.3866	17.979	21.1759	21.364	17.1434	14.6104	19.2332	19.8499	19.1276	19.0984	18.1132	16.2666	18.1083	17.8964
CPAR2_103930		ORF|Uncharacterized	Contig005569_C_parapsilosis_CDC317	40.8615	46.1384	44.3839	54.4826	39.4576	51.0874	28.7138	31.1281	25.856	42.0177	48.7932	40.6131	33.3848	35.6072	36.7521	37.4524	37.9024	39.5913	48.848	47.7235	55.7475	36.0845	39.069	46.676	40.5703	46.4319	57.7167	32.6161	39.8464	36.9117	45.8321	42.5061	43.1616	39.5119	42.7388	50.6417	47.0245	39.4307	60.6283	38.3152	34.6556	49.1547	36.659	33.7578	47.4204	46.1378
CPAR2_103940		ORF|Uncharacterized	Contig005569_C_parapsilosis_CDC317	620.701	584.368	623.402	661.912	606.186	523.325	687.818	515.734	434.561	577.699	827.478	471.013	426.311	391.924	399.69	443.376	463.045	418.004	532.615	498.443	427.481	608.578	562.912	758.964	598.903	502.108	822.222	766.899	596.774	844.87	529.216	568.758	552.818	512.022	495.166	806.119	447.074	364.87	698.149	446.601	449.671	549.385	483.524	463.986	667.926	585.876
CPAR2_103950		ORF|Uncharacterized	Contig005569_C_parapsilosis_CDC317	218.539	195.713	218.807	278.671	296.276	268.806	236.627	247.227	255.005	173.366	204.506	203.692	205.147	241.124	197.75	230.173	254.592	235.932	222.62	244.69	218.346	190.347	207.169	189.797	208.65	219.225	185.745	316.41	296.151	307.405	199.031	230.363	190.253	215.574	220.493	222.052	209.984	239.421	206.194	219.428	234.133	224.493	194.739	202.203	195.284	230.388
CPAR2_103960		ORF|Uncharacterized	Contig005569_C_parapsilosis_CDC317	117.115	121.703	132.836	223.015	207.371	172.215	230.731	145.747	156.608	87.5954	112.159	68.9611	97.0493	103.418	60.7225	154.722	125.259	92.9015	182.731	115.237	85.8491	130.286	129.488	121.591	143.389	87.1815	76.9671	166.419	151.373	209.526	101.547	121.858	105.538	156.997	107.318	118.412	55.7711	105.935	71.3043	63.2123	96.7426	73.6457	60.6734	97.8702	92.0273	61.0212
CPAR2_103970		ORF|Uncharacterized	Contig005569_C_parapsilosis_CDC317	1061.56	618.266	1010.1	1845	2438.05	1543.14	2250.58	1678.51	1873.63	530.524	1312.53	835.651	1084.62	1578.3	876.276	1236.85	1376.88	919.229	785.93	995.533	489.245	1110.64	1204.66	1091.54	891.006	869.976	686.136	2555.68	1876.19	3452.34	655.803	1010.64	557.74	913.814	1081.46	1460.28	1078.53	1278.17	1365.95	1008.03	1220.15	1402.79	684.626	895.956	1186.16	960.66
CPAR2_103980		ORF|Uncharacterized	Contig005569_C_parapsilosis_CDC317	51.5845	53.4803	52.8807	69.4064	75.4143	70.2932	48.4958	55.713	57.8734	63.5705	58.6794	70.7873	58.6766	64.7331	63.7561	60.3234	62.9386	63.3759	56.781	60.57	62.5067	43.0364	52.5319	41.53	59.2338	70.0718	56.5527	78.5249	83.9281	74.9333	53.0396	57.6054	54.5849	59.0359	62.3848	56.3652	43.3925	46.7681	41.2112	57.056	58.0524	60.4231	62.915	67.1052	63.8568	58.9095
CPAR2_103990		ORF|Uncharacterized	Contig005569_C_parapsilosis_CDC317	68.7851	57.8188	66.5884	115.523	97.8302	96.1179	65.2857	58.5227	64.7215	77.2026	96.8474	84.9754	70.3652	78.3013	58.1269	83.5974	83.1693	77.1537	73.3164	73.6528	76.777	62.3054	62.8858	60.0265	67.3204	72.9953	71.3609	93.8792	95.7967	104.408	63.6425	67.2702	51.9482	60.5042	64.1113	67.9163	67.2109	73.2718	75.9985	68.5057	69.9715	81.5038	65.5383	65.1947	77.8393	72.8549
CPAR2_104000		ORF|Uncharacterized	Contig005569_C_parapsilosis_CDC317	20.9602	18.957	17.6096	23.3996	24.5082	22.6816	18.3712	22.0264	21.2895	17.5869	14.9131	17.4363	19.2037	20.1691	16.5863	20.2254	21.111	17.9425	19.8694	19.0631	16.7612	16.9872	19.5632	13.3531	20.4922	20.4873	14.9047	23.222	23.3136	18.1539	19.0429	20.3038	18.4827	20.0597	20.4155	16.0325	14.7644	17.5734	12.86	19.8846	19.8543	15.3896	20.7554	22.4222	17.2395	19.0873
CPAR2_104010		ORF|Uncharacterized	Contig005569_C_parapsilosis_CDC317	67.8647	51.3044	62.9746	112.881	125.504	93.7014	89.6149	79.4553	81.9763	66.8396	98.2126	72.806	64.1085	76.6087	51.228	76.9692	81.9072	69.2453	79.1777	70.1644	51.267	60.7771	64.6838	42.9218	73.1309	68.5943	50.7374	147.84	133.678	160.407	58.0817	66.6055	49.3177	76.5418	77.6977	76.2883	40.2178	44.0059	48.2472	56.7169	65.0688	64.3451	56.0925	65.5217	73.0282	62.2916
CPAR2_104020		ORF|Uncharacterized	Contig005569_C_parapsilosis_CDC317	36.0422	38.172	36.582	42.1253	36.4658	41.0866	29.8415	29.5792	27.5653	40.7732	42.2472	37.4355	48.5109	43.1159	37.8738	36.5589	39.4875	39.86	34.2228	34.3699	36.2416	33.2866	34.9405	40.2259	30.2783	37.0749	38.5441	37.3753	39.0196	41.8586	41.5671	35.9767	38.2365	34.159	35.4349	41.228	36.4738	33.9119	45.2158	42.5794	39.6933	50.1796	43.1429	45.5166	47.3745	36.2645
CPAR2_104030		ORF|Uncharacterized	Contig005569_C_parapsilosis_CDC317	89.3832	58.6874	103.795	179.607	152.652	121.76	150.759	121.878	131.107	77.5174	100.725	85.272	70.7355	85.8364	58.9866	117.029	111.52	92.1872	92.3536	72.4835	60.7601	88.4607	85.5549	78.8282	77.9219	65.7279	49.358	136.911	113.631	160.9	74.3199	89.3233	62.3078	89.5767	77.8879	93.0172	60.1965	73.4143	74.3747	59.5801	69.32	70.8898	52.2276	65.822	71.3335	75.5363
CPAR2_104040		ORF|Uncharacterized	Contig005569_C_parapsilosis_CDC317	26.4774	27.7646	24.3956	30.7736	23.0164	27.8864	15.7996	17.6913	15.2998	29.4587	24.4399	26.4849	19.8649	21.0575	18.5357	26.5975	26.2749	24.4075	27.45	25.5336	25.6621	24.3192	24.7081	20.2994	26.0667	24.6626	21.3025	17.2076	20.7037	15.018	30.023	27.206	26.9228	24.186	23.4418	18.8558	31.99	32.1011	26.6238	24.2417	23.0886	18.767	21.2337	23.4524	21.6186	26.0624
CPAR2_104050		ORF|Uncharacterized	Contig005569_C_parapsilosis_CDC317	49.4885	44.7607	44.961	65.1424	65.5186	59.8452	43.5067	46.2468	41.4066	48.8429	56.345	47.7313	48.1858	50.3831	41.708	54.0015	56.6386	50.3682	50.4409	47.1406	47.4081	43.3185	45.3337	38.3978	50.1594	50.0573	44.8233	57.895	57.2626	56.889	47.5531	49.0145	42.2624	48.06	53.3717	50.8297	39.5128	39.393	44.9394	45.6942	49.7313	54.5062	47.9421	53.5383	55.3797	52.0972
CPAR2_104060		ORF|Uncharacterized	Contig005569_C_parapsilosis_CDC317	36.1793	38.7612	38.2967	37.9226	45.2897	48.636	33.519	33.0013	28.5561	27.6084	40.2456	28.4783	24.1442	31.0723	24.4914	28.3933	35.1224	32.1884	34.5404	38.9302	38.697	34.5788	36.7827	37.477	33.9508	38.0466	44.9825	27.3756	35.438	35.5326	36.305	36.4549	35.0795	33.908	37.2475	42.2304	32.3628	28.5661	39.1477	34.0758	35.2815	39.9439	41.1138	42.0711	50.3917	40.3217
CPAR2_104070		ORF|Uncharacterized	Contig005569_C_parapsilosis_CDC317	25.8458	28.8255	28.6669	32.669	29.673	29.7357	20.08	24.2936	22.9711	32.1148	30.881	33.0352	27.781	27.7228	23.9606	31.4808	31.0964	30.0364	32.5253	29.6844	29.3358	24.1946	25.1405	18.8311	28.6475	29.5842	22.4437	27.0083	31.361	25.2325	28.3388	28.0883	27.6098	30.2989	31.8675	25.9287	22.6665	25.5095	25.6512	27.2138	27.9627	27.1827	28.6176	32.6861	27.809	28.252
CPAR2_104080		ORF|Uncharacterized	Contig005569_C_parapsilosis_CDC317	40.6685	33.3116	32.9867	47.3437	34.1232	34.6537	37.4253	24.9717	19.6326	38.0951	57.9957	32.447	23.3529	25.3029	21.2551	29.1297	28.6312	23.2708	41.7269	41.0439	34.9078	40.3105	35.3298	41.9891	36.6578	37.9496	56.1488	29.6528	29.7804	36.835	38.3877	37.9615	30.19	28.1532	27.7256	41.9444	35.3816	26.5335	51.4582	28.2727	24.2859	39.8705	28.9952	25.0529	37.3485	36.6238
CPAR2_104090		ORF|Uncharacterized	Contig005569_C_parapsilosis_CDC317	25.5148	29.3994	28.9096	34.1682	38.097	35.7255	31.9685	26.6337	24.643	29.7406	37.3338	23.3888	28.5892	27.2929	23.898	30.6628	29.9188	23.5372	27.6846	29.0682	28.0418	27.3061	27.9855	28.2235	27.2673	26.1953	31.5928	34.4278	32.3359	43.6388	26.0154	27.0384	26.6193	24.1365	25.0362	34.1064	27.7567	25.3251	42.7685	28.2432	26.9796	38.8872	25.4749	27.8517	38.644	27.6697
CPAR2_104100		ORF|Uncharacterized	Contig005569_C_parapsilosis_CDC317	48.9314	52.0064	47.4759	60.26	61.8231	58.6084	41.1423	41.689	37.8354	48.9498	56.2654	50.9559	49.1496	48.9777	43.8459	46.5835	56.8405	52.3796	41.6729	53.6127	55.4161	48.8583	47.5707	54.3224	48.7672	60.8187	67.9181	52.6133	57.0999	59.6581	49.9989	51.1408	47.7709	42.7995	49.7986	58.3248	47.4781	48.5386	55.4742	57.3315	53.878	63.8067	54.2598	56.7512	62.6435	60.5673
CPAR2_104110		ORF|Uncharacterized	Contig005569_C_parapsilosis_CDC317	35.3843	31.1519	37.4248	42.9826	55.903	49.1301	42.5438	36.2965	39.5248	28.047	40.1398	32.7893	32.0565	39.1313	35.9751	34.9498	39.9827	39.3039	36.6947	39.5518	39.9881	33.1455	32.3643	32.1828	38.4018	44.4962	45.9523	45.5117	42.8855	53.1082	32.8456	42.6364	30.4967	31.3528	33.8984	37.545	25.4961	28.3034	26.566	35.5697	37.4703	37.0099	37.4448	37.1381	42.4473	36.5451
CPAR2_104120		ORF|Uncharacterized	Contig005569_C_parapsilosis_CDC317	21.6879	17.3154	19.5895	28.3692	31.1189	23.9363	23.1082	25.9563	25.3765	22.3699	28.9972	28.0352	24.9483	28.6486	24.9456	27.5907	32.477	26.2098	24.9223	26.9601	24.6875	19.3019	19.7385	13.8552	29.965	37.1588	27.4419	35.7013	37.1166	35.0126	20.0727	23.9386	19.6152	23.3986	26.3188	24.853	19.3384	17.3334	18.479	29.755	28.6856	29.3522	31.2271	31.3209	30.0296	30.4107
CPAR2_104130		ORF|Uncharacterized	Contig005569_C_parapsilosis_CDC317	740.402	736.065	754.729	877.415	975.871	870.809	1054.37	779.048	789.145	698.976	1164.24	801.473	690.718	697.303	703.546	636.645	676.935	744.73	718.419	757.062	790.949	700.466	760.722	999.389	624.366	718.01	956.338	1159.43	1006.72	1491.15	559.582	718.709	683.503	712.507	774.729	1076.17	653.704	701.978	908.605	592.894	689.519	922.168	704.363	739.712	950.008	727.967
CPAR2_104135		ORF|Uncharacterized	Contig005569_C_parapsilosis_CDC317	22.5815	21.6916	23.8583	30.6504	24.4285	22.6755	29.76	18.0477	17.6206	18.8002	32.5928	14.5612	9.8801	12.273	9.17836	20.5772	17.9119	15.0864	28.9867	23.8515	22.7155	22.7581	21.6633	25.891	18.6986	18.2206	27.82	35.4462	27.2476	42.518	21.5564	21.3776	17.8255	19.5414	18.6975	28.3556	19.7211	16.0684	28.7397	14.5089	16.5388	18.8895	14.3036	14.4733	25.6119	21.4019
CPAR2_104140		ORF|Uncharacterized	Contig005569_C_parapsilosis_CDC317	36.9092	36.4105	30.6462	43.1514	20.7582	37.1939	12.3905	18.3022	13.8434	38.6905	26.0421	39.1351	20.6577	19.3689	22.417	28.6316	30.7278	31.4463	25.3437	28.7628	29.3817	52.8657	43.8263	50.0844	33.8773	31.0661	29.8654	17.5424	19.9523	15.0391	54.4812	39.1645	37.2171	29.0803	26.7336	25.6695	59.6834	54.9138	45.4713	34.4032	27.1853	27.5126	27.7193	24.1325	22.4721	40.7269
CPAR2_104150		ORF|Uncharacterized	Contig005569_C_parapsilosis_CDC317	12.5456	12.5803	12.0116	9.88289	12.0671	11.5977	12.5307	10.0271	7.34154	14.5205	21.2938	12.0367	11.7275	11.6232	10.6007	13.2554	14.8216	10.8194	12.1439	11.5176	10.8673	8.17203	8.32417	7.59814	9.91955	10.5704	11.8583	5.1262	9.40263	6.22993	13.2544	10.9565	10.9722	13.1385	13.2812	11.6211	16.1127	13.2761	20.4848	17.2085	14.501	16.87	20.0174	18.1396	22.3806	14.5876
CPAR2_104160		ORF|Uncharacterized	Contig005569_C_parapsilosis_CDC317	33.8226	30.2262	27.7531	28.7251	34.3361	40.0812	19.9816	24.2479	19.5696	24.3176	38.0998	30.9032	19.1411	23.6644	23.2382	17.5187	33.1127	32.5349	20.5795	34.4149	39.2961	21.0185	24.9537	30.5806	24.8	31.3723	39.717	20.7927	27.0627	30.8979	38.376	33.0778	27.5769	21.0069	26.4565	31.1007	33.506	32.715	41.6472	31.7471	29.9835	40.3482	32.5093	33.7561	40.0686	36.9513
CPAR2_104170		ORF|Uncharacterized	Contig005569_C_parapsilosis_CDC317	141.92	130.269	132.726	165.583	173.283	190.048	145.197	159.691	149.297	125.196	143.132	138.354	170.515	197.106	181.253	102.406	120.075	115.85	116.357	148.969	144.544	97.4772	117.351	112.691	120.267	140.181	136.34	116.308	142.503	112.534	132.99	148.27	119.626	118.926	136.574	139.102	123.416	136.618	124.732	131.459	136.028	138.174	152.319	155.143	154.805	150.546
CPAR2_104180		ORF|Uncharacterized	Contig005569_C_parapsilosis_CDC317	8.7864	7.4075	6.29342	8.88683	11.0459	9.4533	4.29324	6.16585	5.26612	3.87502	4.59888	4.18925	3.81129	5.66374	4.33891	3.4118	6.40765	5.12026	4.76651	9.52195	7.5074	6.02813	7.02804	4.05324	4.45494	6.61328	3.88041	6.33586	8.45682	5.09958	10.7956	8.15048	6.8572	5.3351	7.65467	5.51071	3.6153	3.58804	3.92461	4.38966	4.78708	3.78558	3.65039	4.41613	6.11327	3.77656
CPAR2_104190		ORF|Uncharacterized	Contig005569_C_parapsilosis_CDC317	77.4971	82.437	82.2474	107.146	140.635	150.835	88.2596	103.875	99.4487	106.094	113.45	129.92	118.285	129.641	119.181	104.087	72.5764	77.3601	86.443	96.3628	94.8837	47.6813	65.7342	67.0459	70.1262	92.2698	79.2998	96.3148	97.2345	85.841	90.4051	105.542	72.7321	79.4486	95.927	83.4951	39.6995	50.6352	37.8989	60.705	63.6353	55.6994	54.7954	59.627	62.7238	56.8364
CPAR2_104195		ORF|Uncharacterized	Contig005569_C_parapsilosis_CDC317	9.58234	5.2042	6.43724	12.8563	9.31607	5.44479	14.6122	5.68799	6.19307	8.09974	12.4229	7.106	3.46288	4.45662	3.05234	6.57991	3.35755	4.32692	7.06323	4.28046	2.91163	10.908	7.39302	14.2208	8.31048	4.55012	14.2733	8.84217	7.79807	14.8793	10.1471	8.80252	7.21889	6.73009	5.67933	13.6638	5.80074	4.46961	14.5918	7.57736	6.09589	9.05598	6.47869	5.83885	10.9562	11.1856
CPAR2_104200		ORF|Uncharacterized	Contig005569_C_parapsilosis_CDC317	34.2868	34.0065	30.317	35.7059	33.3693	35.8961	29.2888	31.7897	25.994	33.4359	31.6806	27.7576	28.5044	27.4253	25.7806	29.289	30.0829	29.8178	28.9007	28.3212	30.1193	28.4044	27.9204	27.0028	29.6549	29.2338	30.7967	26.1869	28.5342	25.8016	34.9799	32.584	32.0006	31.5733	31.7136	30.7757	35.3845	34.6073	37.2887	40.0456	40.2874	39.4461	39.781	38.9035	39.175	40.9599
CPAR2_104210		ORF|Uncharacterized	Contig005569_C_parapsilosis_CDC317	14.8466	19.6548	24.6559	29.7058	24.527	28.8451	14.4244	18.9907	20.1204	25.0565	18.1885	27.4295	23.4911	20.9909	23.512	21.6454	23.8267	22.4813	16.245	17.5453	19.0375	19.6511	20.1252	14.1724	19.2244	23.4759	15.0406	26.4076	29.1086	19.5355	15.9183	16.6189	19.0005	17.0375	21.6019	16.7786	22.8825	20.3248	23.4554	25.0941	21.6544	19.9991	18.6044	23.3446	19.2032	19.5878
CPAR2_104220		ORF|Uncharacterized	Contig005569_C_parapsilosis_CDC317	26.455	26.8988	27.7697	40.6833	38.466	34.1403	27.4389	27.9313	26.7403	37.005	46.3801	42.3217	32.6646	34.9151	31.2017	30.4989	32.7467	28.1777	29.7342	31.2527	27.6351	25.2427	27.6235	21.7486	31.1013	36.2664	31.2879	42.2384	44.3785	41.2214	28.2456	26.3822	25.7184	29.4501	35.0102	33.9239	28.067	26.7191	31.8573	29.9268	30.4003	34.8518	32.5586	35.4263	39.2316	33.2389
CPAR2_104230		ORF|Uncharacterized	Contig005569_C_parapsilosis_CDC317	42.4032	43.0841	38.2094	50.5206	51.1312	54.6415	34.1323	39.0395	34.0046	35.3287	42.0802	34.5866	32.6972	35.7178	31.5806	33.7846	36.0323	32.1654	40.0269	44.0562	47.2889	35.9455	36.573	36.8388	42.8686	42.678	48.6016	36.52	42.6679	39.169	43.8644	42.9831	40.8694	36.8766	40.0684	40.669	38.7134	35.5002	40.9893	41.5287	39.2087	41.3668	47.2506	44.0019	47.4754	43.4176
CPAR2_104240		ORF|Uncharacterized	Contig005569_C_parapsilosis_CDC317	62.0581	75.0098	72.703	85.1323	93.5127	90.8804	65.2806	67.0122	71.3749	50.0339	58.9235	47.9096	40.9528	59.0192	38.0313	63.997	72.4769	65.865	69.279	71.4852	67.4004	69.8114	74.6988	60.6273	55.2728	62.3882	49.7136	74.0261	75.7988	69.7797	58.1178	62.5941	61.3961	61.9984	66.4815	54.9435	47.2398	56.0446	46.4426	44.7844	60.8788	45.6113	44.6285	57.8298	52.9851	57.7742
CPAR2_104250		ORF|Uncharacterized	Contig005569_C_parapsilosis_CDC317	23.1408	26.9988	24.3009	31.1364	27.0627	28.2936	21.1518	23.1414	21.5203	23.3014	32.2818	24.5313	21.0712	23.3838	22.1247	22.0436	25.0905	23.1568	24.3449	30.3561	29.3758	25.7576	27.61	30.8123	29.7385	32.734	41.2393	22.148	26.3677	25.256	26.8225	25.291	27.9377	24.176	28.3966	32.0797	30.4494	28.1015	39.0476	27.712	25.44	31.8213	26.3918	28.3492	36.1907	28.7863
CPAR2_104260		ORF|Uncharacterized	Contig005569_C_parapsilosis_CDC317	29.273	26.7356	26.8668	34.8547	48.7086	31.6168	39.5989	29.738	30.2113	25.3384	40.7955	27.1918	22.8573	26.7548	18.5511	27.0493	30.4053	23.2012	30.7927	33.1401	24.8795	22.5001	22.6744	18.5197	35.3584	34.5242	34.972	46.4523	45.4537	56.9489	28.4125	29.0927	23.0456	28.6865	32.3328	35.9206	23.3981	21.5233	29.097	30.1188	32.8271	38.7378	33.4574	33.2602	41.9228	40.8383
CPAR2_104270		ORF|Uncharacterized	Contig005569_C_parapsilosis_CDC317	11.8638	8.18168	7.34221	10.311	18.278	9.17537	13.2321	10.6462	9.00391	8.60594	18.735	13.0224	10.9055	14.066	9.171	12.475	14.3862	9.00012	9.65803	11.1451	8.51335	10.2925	8.97381	4.45794	15.8264	24.9858	19.3413	17.7131	21.0424	24.2407	11.5684	8.65273	8.36689	10.6894	14.8787	14.7012	4.57344	2.82774	5.92692	9.93193	9.61922	11.1662	13.9071	12.9711	14.1772	11.8671
CPAR2_104280		ORF|Uncharacterized	Contig005569_C_parapsilosis_CDC317	70.5495	56.3251	72.3192	92.0477	89.2167	77.216	67.956	73.2233	87.3888	70.0196	73.9215	82.6641	75.3615	88.4758	70.2523	79.3681	80.2192	78.8553	71.5174	70.0817	62.9221	61.5399	60.0156	38.3039	63.9772	71.8547	43.0488	104.046	90.9773	81.6098	65.2542	67.9815	60.9628	79.5854	77.1291	64.483	50.0091	54.1485	44.1898	54.5294	62.7545	50.9628	60.6376	67.9891	60.2122	66.5826
CPAR2_104290		ORF|Uncharacterized	Contig005569_C_parapsilosis_CDC317	644.822	814.103	794.988	854.699	966.274	969.813	661.421	620.938	679.858	821.099	842.785	840.078	605.842	531.616	607.806	579.92	647.877	730.243	719.326	780.474	899.555	639.093	789.458	878.966	667.992	844.532	955.93	904.825	926.872	904.454	557.816	661.531	799.571	759.99	893.499	974.013	534.047	495.416	549.099	525.197	568.311	586.491	617.568	700.178	774.169	576.154
CPAR2_104300		ORF|Uncharacterized	Contig005569_C_parapsilosis_CDC317	13.6497	14.7853	13.6214	14.1294	22.1081	15.2698	17.3213	17.7833	16.7569	23.9617	29.9667	34.6087	17.7964	16.5951	16.7507	10.9967	16.7347	15.0362	17.8221	23.8791	21.1755	9.63523	12.8861	8.9392	25.6326	35.0577	29.1967	28.3277	32.1038	29.5237	13.3424	13.6596	11.4028	15.9981	22.3459	19.3141	8.18094	7.92958	9.45564	18.3134	17.6614	23.227	27.9919	30.0961	33.7459	20.0153
CPAR2_104310		ORF|Uncharacterized	Contig005569_C_parapsilosis_CDC317	37.5413	37.5904	35.3611	47.4317	43.4583	42.6234	34.1875	32.6101	26.5839	40.0831	43.9248	34.2308	29.5833	30.4354	27.7519	37.9209	39.6162	32.4993	39.5963	39.4572	38.6765	35.2479	32.6871	35.1187	36.8811	38.1766	43.6446	37.8753	40.3301	41.5418	40.8186	35.9991	35.4173	33.3026	36.7486	40.046	31.7101	27.702	41.1469	34.0981	32.0768	38.5915	31.359	30.4383	36.2848	32.0968
CPAR2_104320		ORF|Uncharacterized	Contig005569_C_parapsilosis_CDC317	22.3423	23.1059	22.6696	25.8436	30.0475	22.5218	19.7382	20.6146	21.0795	28.5026	40.5781	36.3252	27.1508	27.8029	24.5801	21.3299	22.1491	17.7902	30.2359	30.7527	26.497	18.4925	21.4107	13.7824	31.2545	36.2761	27.8131	44.4273	43.0076	35.1856	20.8337	22.0554	19.8306	26.1089	29.5587	25.1943	21.9763	21.9512	25.9934	26.1705	25.8531	31.785	27.7337	28.0589	33.9549	26.2161
CPAR2_104330		ORF|Uncharacterized	Contig005569_C_parapsilosis_CDC317	88.9567	100.078	89.131	92.8858	100.066	102.893	94.908	98.8297	83.4378	86.9471	113.879	95.3259	122.913	120.31	133.821	73.9178	90.3016	94.4165	86.3817	104.247	100.542	75.8513	86.5657	92.0398	91.844	110.714	123.772	104.807	115.102	99.2539	81.5636	94.5456	94.4866	83.0768	101.76	109.473	91.6212	81.5881	102.965	113.447	109.867	132.432	123.338	120.659	132.654	102.59
CPAR2_104340		ORF|Uncharacterized	Contig005569_C_parapsilosis_CDC317	15.9501	12.9194	13.6717	22.5947	17.0722	16.6685	17.7872	14.2745	12.3693	15.8028	20.003	12.3808	13.6706	12.2234	10.7996	19.29	15.6469	12.7956	17.4589	15.8571	12.7741	15.5388	14.5438	12.4409	14.2718	13.9596	12.3602	14.8743	15.9176	15.7923	15.3163	14.2886	13.731	17.1876	15.8014	16.667	12.8639	11.9726	18.283	15.6075	14.3896	19.2279	13.4269	14.6155	17.4081	16.6091
CPAR2_104350		ORF|Uncharacterized	Contig005569_C_parapsilosis_CDC317	19.4903	16.5945	17.0009	27.085	20.3415	18.3946	31.9936	17.5495	17.0728	13.2267	35.1607	9.31462	10.6106	14.022	7.47431	13.2037	15.0271	8.90836	23.2638	19.8496	12.0877	24.6794	17.6229	23.349	18.3523	18.034	28.3246	18.4833	16.5998	27.0196	21.3177	19.8581	15.5109	19.8164	17.5113	29.9976	13.2702	12.6977	29.0984	11.6423	15.0814	16.2672	10.7978	12.1643	21.2534	16.3851
CPAR2_104360		ORF|Uncharacterized	Contig005569_C_parapsilosis_CDC317	13.2263	10.9786	10.0228	13.1226	6.54916	8.91804	12.068	9.25991	6.37255	10.8176	11.703	6.73346	9.41406	9.14111	7.2796	14.016	12.6093	5.82647	13.2106	11.6694	8.99321	12.7699	8.57582	7.62519	11.737	9.01199	8.66716	8.80495	10.7906	5.7794	17.9949	11.161	12.247	11.9744	11.4369	10.5587	11.4502	9.00775	17.9225	11.9823	9.9007	14.5478	7.60741	7.69133	10.7587	10.2338
CPAR2_104370		ORF|Uncharacterized	Contig005569_C_parapsilosis_CDC317	1109.69	616.66	1113.4	1303.15	1926.03	1451.53	2018.62	1508.31	1831.7	521.643	1173.4	867.667	913.651	1313.06	803.939	1341.88	1269.62	1044.63	756.448	920.867	622.53	1159.15	1160.92	1004.29	808.926	874.726	603.252	2029.17	1576.93	2880.42	685.147	994.433	614.983	802.017	977.539	1248.45	1115.62	1295.12	1302.6	1052.58	1219.89	1502.8	678.332	793.282	1179.88	905.101
CPAR2_104380		ORF|Uncharacterized	Contig005569_C_parapsilosis_CDC317	208.189	207.911	229.879	294.792	252.908	284.412	231.774	185.935	181.481	167.981	278.363	183.517	162.442	204.46	164.755	169.896	188.64	183.276	200.547	226.986	234.128	206.964	201.268	256.045	193.226	215.055	285.775	204.045	209.249	244.271	211.15	219.352	197.146	197.471	208.108	270.546	186.767	185.97	227.619	173.804	190.959	234.666	191.319	191.506	247.534	224.662
CPAR2_104390		ORF|Uncharacterized	Contig005569_C_parapsilosis_CDC317	18.7976	17.2026	18.0988	24.2044	25.9499	18.2746	20.2516	18.0756	18.4481	21.5768	21.7845	20.8037	17.8906	18.5637	15.5571	22.0033	24.0951	18.4189	21.3916	21.6669	15.3827	18.5056	18.2059	10.2625	22.0751	20.7732	11.0276	33.4296	32.7332	28.3281	17.4411	17.7959	16.3458	21.3707	19.8092	15.0365	12.0384	13.7179	15.4471	15.5243	18.2257	18.1044	17.6324	19.8994	19.0858	18.4131
CPAR2_104400		ORF|Uncharacterized	Contig005569_C_parapsilosis_CDC317	4.0204	3.7022	2.49137	2.22561	1.62729	3.64973	8.47268	8.92342	6.23745	4.45768	4.43595	3.5123	4.7714	3.78514	5.61744	2.36272	3.62101	4.93108	2.20484	2.09213	3.19401	3.54113	3.7473	3.65891	2.64582	3.00267	3.06722	0.547117	2.35978	0.843806	3.52321	3.66225	4.90003	5.45833	5.39477	4.8133	4.06103	3.65186	3.81203	6.94064	7.49694	6.28099	7.23933	7.7445	6.00547	5.19944
CPAR2_104410		ORF|Uncharacterized	Contig005569_C_parapsilosis_CDC317	56.8566	50.6093	54.3878	79.0941	80.6767	71.5277	59.9246	46.8503	51.1471	48.5363	52.01	46.3449	45.4148	52.0681	38.2857	73.1484	62.0765	50.6824	73.2973	53.1102	50.5377	49.9803	51.6638	41.669	65.129	50.7954	38.7693	68.7046	70.6015	75.7252	48.2401	58.0994	52.0387	62.5869	52.9139	48.7472	32.7228	36.6694	30.8459	42.131	47.6043	41.7334	46.0572	44.5199	46.4555	40.4273
CPAR2_104420		ORF|Uncharacterized	Contig005569_C_parapsilosis_CDC317	16.6009	17.4018	16.6274	22.8175	24.3163	18.1266	14.9496	16.6127	14.5251	22.6539	21.7275	32.2368	32.3015	26.829	30.9633	16.2129	18.4816	18.3615	23.9241	24.7904	26.0942	11.3673	16.3823	12.7522	29.6067	39.9756	31.008	33.5027	33.6889	31.7175	17.4121	17.005	15.9575	22.2862	25.9826	22.6071	10.5526	11.544	10.4518	18.3818	19.4169	21.0777	26.876	29.2666	25.2439	19.6152
CPAR2_104430		ORF|Uncharacterized	Contig005569_C_parapsilosis_CDC317	10.4219	7.27989	10.9581	22.7416	48.8875	27.4285	21.3928	14.4914	23.4307	7.95812	12.9712	13.3945	18.7428	19.6445	16.4144	20.8013	17.5312	14.4795	17.1322	20.0673	12.7069	13.1819	10.0743	5.71875	14.0077	13.8002	8.76234	36.6522	25.9267	20.3494	10.6811	13.1924	9.00961	24.4299	27.8206	21.4041	7.5117	7.34705	7.24555	10.3659	9.27766	8.94502	7.20476	6.77377	8.21285	10.035
CPAR2_104440		ORF|Uncharacterized	Contig005569_C_parapsilosis_CDC317	253.873	217.541	212.63	228.111	161.355	237.725	209.704	170.235	155.989	278.093	196.311	188.981	270.925	222.766	263.478	280.553	253.35	284.105	267.766	209.627	254.078	171.463	139.626	205.199	227.752	223.121	284.437	149.779	169.149	175.55	271.935	196.238	239.093	228.526	164.985	222.934	267.998	227.621	286.489	236.69	197.807	230.805	229.697	193.639	183.866	228.208
CPAR2_104450		ORF|Uncharacterized	Contig005569_C_parapsilosis_CDC317	683.954	847.869	729.008	643.003	339.939	545.038	621.284	575.349	423.898	591.097	304.803	341.823	430.804	232.902	410.262	451.285	316.621	408.038	736.277	545.081	652.143	701.934	582.108	809.739	688.51	561.211	1049.04	464.829	441.848	430.678	799.632	609.429	844.078	849.963	675.413	834.133	667.832	388.1	804.17	306.098	206.188	355.052	216.279	172.697	345.933	400.331
CPAR2_104460		ORF|Uncharacterized	Contig005569_C_parapsilosis_CDC317	76.6431	123.493	95.1799	73.0354	39.551	86.8928	45.4708	54.6785	38.8934	93.6645	39.6245	56.1499	63.1485	30.9692	67.9922	59.6999	50.253	63.2044	89.5441	71.346	99.9972	68.6651	72.5197	98.5722	96.3957	84.2307	166.607	40.9352	45.9923	28.6309	124.656	82.9613	113.488	96.8054	87.2182	91.8162	96.9249	55.0732	86.0228	66.1601	39.0386	56.8484	49.306	34.8932	51.5574	74.3628
CPAR2_104470	VAS1	ORF|Uncharacterized	Contig005569_C_parapsilosis_CDC317	116.517	93.3545	114.153	199.526	222.546	191.397	125.719	161.89	179.214	50.4116	57.1542	71.5643	74.9335	104.313	76.8303	89.9657	96.4162	91.5806	93.7874	119.81	109.812	82.6995	108.013	81.8203	93.9951	118.26	78.2096	208.104	188.554	191.859	88.7595	134.028	93.1567	102.984	125.718	108.876	79.1896	91.3487	59.6017	80.0471	87.9096	69.4339	67.176	73.4717	63.8702	76.7599
CPAR2_104480		ORF|Uncharacterized	Contig005569_C_parapsilosis_CDC317	30.9733	30.0561	31.5672	43.0821	40.2637	37.9905	31.3059	26.8007	29.0595	26.2642	31.1187	25.5559	26.2005	27.8072	19.7008	35.3464	30.2487	25.2437	38.9029	33.1952	31.0498	26.3433	28.9529	23.6013	31.2725	29.1188	24.4802	42.5089	40.9869	41.5356	27.4329	28.4657	27.9625	32.6069	29.8624	30.1411	17.432	21.7012	21.6974	19.2579	24.4831	21.8145	22.5477	25.9935	25.36	22.9186
CPAR2_104490		ORF|Uncharacterized	Contig005569_C_parapsilosis_CDC317	62.5432	58.6209	61.8966	80.5064	81.0009	71.799	76.971	59.9699	64.9588	46.7654	59.314	41.7456	47.9475	58.6969	40.4275	72.1397	64.0987	50.1645	72.7115	59.3771	51.7597	59.424	56.4558	55.0838	62.5804	49.3652	51.3666	58.4281	60.4333	77.0815	52.1432	57.9309	50.816	64.2233	50.0998	57.0111	42.5629	50.3939	50.5886	42.472	49.9187	49.3276	41.4804	49.3471	56.2113	48.4999
CPAR2_104500	DBF2	ORF|Uncharacterized	Contig005569_C_parapsilosis_CDC317	37.0969	38.9798	41.8618	36.1967	48.2331	40.5794	40.3377	44.7945	50.9662	37.6905	40.015	55.2792	51.3551	52.1852	55.6915	36.6258	43.3169	48.5543	49.8692	59.503	60.2478	26.9808	34.6249	26.7963	49.8823	70.8358	53.9639	77.2417	69.1553	56.999	38.4753	38.0978	36.3699	42.5511	51.2873	45.3672	28.175	30.2464	25.4674	43.6127	45.1291	49.9107	50.2855	58.7285	56.5744	43.7699
CPAR2_104510		ORF|Uncharacterized	Contig005569_C_parapsilosis_CDC317	66.3544	51.0324	36.2662	32.2273	37.1247	28.0426	124.081	52.464	48.1631	51.6277	111.633	52.9095	48.8479	43.2649	44.3796	32.4732	32.9412	28.8222	139.559	95.1134	111.171	30.4196	35.5243	55.3242	74.0335	62.1792	156.216	132.61	104.46	215.573	57.5426	56.7648	44.1872	89.7346	87.3611	199.217	25.5846	23.8646	42.3671	34.6851	45.4265	78.726	92.7265	103.345	202.509	129.899
CPAR2_104520		pseudogene	Contig005569_C_parapsilosis_CDC317	3.00348	2.72148	2.43816	3.36569	1.82217	3.42867	4.4863	3.84505	3.56852	3.62166	5.41006	3.04167	3.13701	2.94643	2.33603	3.63398	3.5417	1.86049	5.97566	5.11252	4.16523	2.51937	1.67567	2.3412	4.85129	3.44766	4.26992	2.88773	3.9976	2.68298	4.33751	2.9363	3.47624	4.14096	4.61265	4.65585	4.50151	2.44416	5.98324	8.24567	8.02927	7.94249	6.9532	6.22415	6.77418	5.58923
CPAR2_104530		ORF|Uncharacterized	Contig005569_C_parapsilosis_CDC317	18.1637	16.1309	16.4307	16.4074	14.9593	24.753	46.4492	38.3033	34.8948	14.501	16.6472	12.4784	20.2132	23.7682	22.8015	19.1415	15.7652	20.0625	20.2166	18.1775	18.0898	16.5808	13.3637	14.7264	16.2025	16.5756	19.4178	11.673	14.009	11.2939	20.3769	17.2823	17.1839	22.8481	21.4439	22.7184	51.1703	31.6479	56.993	53.9178	54.0032	62.9022	50.0049	43.2137	54.4352	54.7455
CPAR2_104540		ORF|Uncharacterized	Contig005569_C_parapsilosis_CDC317	87.6432	122.537	100.558	121.892	68.7896	150.361	76.2893	80.9117	56.8549	103.37	118.255	80.7309	24.2575	27.8241	21.3955	75.9687	91.4665	93.632	83.2103	88.3506	88.6646	168.51	139.722	177.516	84.58	81.2047	107.937	51.2489	88.0452	62.0506	89.9046	92.9362	118.293	90.4345	92.187	106.082	96.7793	78.9094	121.53	61.6081	62.903	75.5111	58.4159	67.5095	100.652	92.0512
CPAR2_104550		ORF|Uncharacterized	Contig005569_C_parapsilosis_CDC317	55.6693	31.3599	45.9422	68.9295	76.3008	60.2616	92.3592	57.8193	68.8812	47.7128	68.3923	44.3619	54.8757	61.1828	54.7505	69.5877	65.4618	52.1833	42.684	43.4934	36.7723	43.5343	37.2851	35.9183	38.0742	34.3386	30.4839	62.5435	53.7829	70.6071	45.2391	45.9299	42.3632	49.4217	46.8972	59.4556	63.3275	60.0746	84.5856	55.2162	62.3044	76.7524	63.2513	61.4606	82.6508	76.1561
CPAR2_104560		ORF|Uncharacterized	Contig005569_C_parapsilosis_CDC317	28.9601	31.865	28.8052	34.0164	25.3373	36.0059	22.7697	17.8337	14.0654	39.5258	55.1242	30.9145	21.9688	21.6695	20.8034	27.0837	30.2206	28.0525	25.9672	26.3434	27.7217	33.6624	28.3963	36.3063	21.8187	22.1241	33.4169	19.3476	21.6184	21.5392	35.977	27.5163	31.8462	23.4205	26.3029	34.5522	43.4479	32.3424	66.5944	39.3636	36.5702	51.961	51.4513	46.3969	61.5439	45.1312
CPAR2_104570		ORF|Uncharacterized	Contig005569_C_parapsilosis_CDC317	74.7927	74.9302	77.9762	85.5558	78.3851	88.1764	53.323	66.7975	69.2675	85.3839	78.6616	96.0317	87.4625	85.1314	87.6891	71.9255	78.6218	83.6823	79.3317	84.4705	93.139	56.7825	66.9781	55.2818	72.1598	87.2315	74.3386	83.5202	92.3254	74.6152	73.3342	75.9596	72.446	76.1023	85.082	77.5781	74.5542	72.5715	68.6519	89.5345	88.1257	78.7394	95.94	99.8087	79.4409	84.9695
CPAR2_104580		ORF|Uncharacterized	Contig005569_C_parapsilosis_CDC317	345.664	247.411	370.611	532.817	732.417	461.234	396.01	391.518	504.325	171.671	246.377	246.679	229.317	330.18	193.153	349.063	407.904	318.77	305.841	339.041	214.524	310.848	340.759	214.814	271.63	266.17	138.314	724.272	641.097	694.357	221.336	300.596	229.966	303.421	323.701	270.544	279.844	362.239	227.743	238.607	338.536	223.99	204.29	256.141	234.018	285.957
CPAR2_104590		ORF|Uncharacterized	Contig005569_C_parapsilosis_CDC317	43.3724	36.0942	46.1876	66.7474	56.9103	52.6972	51.8496	33.75	36.3331	74.4011	88.3306	47.0532	66.4101	66.4182	50.4135	42.0812	32.926	27.3248	71.6761	54.4681	41.5904	37.6766	29.08	22.5969	58.2291	47.2233	42.3059	47.7191	48.9609	32.1631	40.1769	39.5319	38.0791	51.1731	40.893	43.1812	73.8725	99.5854	95.4252	91.2876	104.337	91.167	111.95	108.589	104.932	97.964
CPAR2_104600		ORF|Uncharacterized	Contig005569_C_parapsilosis_CDC317	83.3617	75.9437	89.3018	178.343	128.331	92.8193	147.104	60.5374	71.4331	105.848	95.6311	52.2881	95.7781	54.9351	32.4297	155.047	73.0554	53.7135	231.877	88.2613	58.1165	118.706	85.3401	62.8931	143.74	58.175	39.9951	134.551	108.131	123.57	65.0409	70.0102	62.348	158.346	65.8095	64.2203	32.8211	52.1412	40.869	31.8297	50.9699	32.915	41.5085	53.5319	54.586	41.3048
CPAR2_104610	RTA3	ORF|Uncharacterized	Contig005569_C_parapsilosis_CDC317	146.492	219.811	146.564	196.329	178.522	276.743	52.2255	57.0647	54.1144	78.2297	100.771	85.2244	212.58	242.509	257.508	47.879	50.49	50.6948	214.882	214.916	248.554	55.0928	70.0722	57.3203	174.512	244.074	210.349	53.5459	105.957	54.9988	136.189	217.232	162.23	195.586	246.931	195.049	60.6835	63.3734	59.9902	57.6654	68.4791	66.7069	121.551	133.406	105.854	83.4293
CPAR2_104620		ORF|Uncharacterized	Contig005569_C_parapsilosis_CDC317	60.7476	43.4773	44.4581	82.5828	74.3521	39.6748	47.545	29.1968	31.49	84.5151	120.482	75.201	56.0139	59.4609	31.1295	56.3046	53.2277	34.2753	84.3122	60.7687	37.1031	37.7049	27.9937	12.0473	60.5109	50.5831	26.693	66.7063	79.3657	46.9111	48.343	40.9166	35.9442	63.2619	55.1653	42.054	48.3289	55.3831	71.4213	42.9514	47.2841	53.2467	43.5259	49.4465	59.6977	43.504
CPAR2_104630		ORF|Uncharacterized	Contig005569_C_parapsilosis_CDC317	8.52825	7.80603	9.58341	15.7317	7.39295	8.66295	9.60915	8.3762	6.82443	18.601	13.7089	13.6851	10.9706	8.78171	6.98906	13.8355	12.544	8.79184	19.142	9.89085	7.38482	8.65593	5.908	4.05047	18.7371	10.6994	7.16826	15.5151	10.9201	5.68553	10.5373	9.86587	10.3823	15.4366	9.40971	7.35368	19.9355	16.9826	23.4795	17.617	12.4593	12.0584	10.4239	8.98714	8.98905	10.5806
CPAR2_104640		ORF|Uncharacterized	Contig005569_C_parapsilosis_CDC317	40.1202	27.5246	43.7918	41.1015	31.2494	45.3886	31.9273	12.4208	15.9273	325.955	463.592	190.854	23.6408	21.1961	21.0582	60.2061	36.3138	68.8807	92.5997	41.3883	53.1869	78.1459	41.344	83.8356	46.0972	26.1146	68.8092	25.0684	20.2672	34.214	56.9103	34.2866	53.7759	68.958	37.017	117.546	101.538	59.8064	235.112	89.7592	85.2782	182.063	213.642	138.673	353.399	258.557
CPAR2_104650		ORF|Uncharacterized	Contig005569_C_parapsilosis_CDC317	84.8852	120.742	99.8989	121.213	70.0033	150.4	75.0342	80.7885	55.3692	102.575	120.311	84.3958	23.3906	26.8208	20.9926	74.24	90.1146	93.5416	81.4789	86.1604	86.7225	169.978	139.706	179.199	84.8874	80.6728	107.711	53.1779	86.935	63.864	91.9745	90.4063	117.063	88.3589	91.4789	106.556	96.9768	80.2979	120.805	61.1597	62.7203	74.4692	58.3794	67.4174	100.564	94.9366
CPAR2_104660	EFH1	ORF|Uncharacterized	Contig005569_C_parapsilosis_CDC317	28.9036	30.3372	26.1212	34.1933	23.8144	27.306	17.6887	18.7138	14.3056	23.3768	20.5639	19.4714	16.4041	15.7534	13.9019	25.4676	25.1949	20.6366	29.6539	27.2895	24.5937	28.4178	24.964	23.1299	34.4152	29.4971	25.644	47.5486	38.3016	31.786	37.3839	34.2195	34.2767	36.3501	29.8048	31.0099	30.5015	28.7974	29.5998	30.0675	26.1594	25.6079	29.3527	26.1698	21.4952	31.4594
CPAR2_104670		ORF|Uncharacterized	Contig005569_C_parapsilosis_CDC317	23.5694	24.7142	24.6767	50.3144	34.8504	37.0948	20.9903	17.5047	19.781	27.5704	21.4081	23.396	23.3568	21.4119	20.6136	31.8255	27.4939	23.5342	35.279	25.8642	23.2483	27.6912	25.0311	20.2206	29.0892	22.6567	21.0811	28.3642	28.2124	23.0407	23.8558	23.7169	22.9177	30.3364	23.1245	22.5074	24.2155	22.5534	28.8312	21.5638	19.1574	21.9186	20.0985	19.2982	24.4316	28.6739
CPAR2_104680		ORF|Uncharacterized	Contig005569_C_parapsilosis_CDC317	27.9145	20.9232	23.9635	30.8175	46.9634	27.062	22.725	28.2744	25.7129	64.0084	61.1017	88.9845	41.321	42.8882	43.0332	20.9841	32.5576	29.4012	22.6554	30.245	27.0406	23.4472	25.3076	17.7185	29.961	45.3494	30.149	48.3006	49.6509	43.7704	29.4842	21.8541	25.4217	28.8153	39.2121	32.9082	20.4563	18.7456	20.8017	39.3675	31.7611	38.1842	52.3862	47.6269	38.7307	32.5864
CPAR2_104690		ORF|Uncharacterized	Contig005569_C_parapsilosis_CDC317	510.138	460.143	513.736	672.333	738.663	612.76	555.537	543.628	602.99	428.417	545.472	497.161	487.132	533.065	459.478	452.649	483.373	441.05	501.262	497.283	450.521	458.899	494.177	412.037	473.279	483.515	410.009	786.386	669.56	729.595	432.759	477.851	449.686	535.96	533.649	539.174	460.585	471.662	414.343	450.853	504.278	442.222	464.973	515.683	451.62	491.108
CPAR2_104700		ORF|Uncharacterized	Contig005569_C_parapsilosis_CDC317	13.9348	12.8427	11.2215	15.4326	15.1261	13.7522	18.8205	11.378	9.46482	10.2285	13.0542	7.8756	8.43202	10.3693	8.27695	10.1113	10.6047	8.31325	15.3412	11.4121	12.911	11.8105	12.4681	11.7793	12.2066	12.4551	15.3344	17.7043	15.8972	17.8941	13.409	12.0775	10.4009	12.8234	11.0318	15.5699	8.81516	7.93655	12.6953	8.79029	9.56844	14.1522	8.78918	10.5015	15.148	9.61887
CPAR2_104710		ORF|Uncharacterized	Contig005569_C_parapsilosis_CDC317	602.096	536.98	638.282	737.063	853.623	779.81	704.556	694.408	738.917	595.301	732.155	680.391	625.91	659.944	657.088	537.821	538.935	630.166	639.842	624.081	680.573	475.188	563.468	473.958	495.01	560.771	526.595	1068.43	861.731	929.209	404.198	576.356	513.496	550.718	581.345	588.066	533.17	524.438	503.416	618.733	665.563	608.808	674.94	646.201	599.129	527.913
CPAR2_104720		ORF|Uncharacterized	Contig005569_C_parapsilosis_CDC317	7.42901	9.89092	9.25286	9.94303	14.2988	13.706	8.92832	10.4707	9.39529	9.0696	16.6667	14.4391	11.4327	13.0596	13.9392	11.2067	13.5689	13.0049	10.164	13.772	13.7821	6.2635	8.38319	6.93881	11.2222	16.5091	14.8081	17.5739	19.4994	19.8628	7.32864	8.21508	7.74724	8.76307	13.157	12.7861	9.00185	7.35543	10.8167	12.7672	11.1643	15.2035	15.0877	15.7407	18.1471	12.1066
CPAR2_104730		ORF|Uncharacterized	Contig005569_C_parapsilosis_CDC317	15.6808	16.0765	17.849	22.4152	23.5422	18.1865	14.1571	13.1269	11.6705	14.0958	18.3833	18.6491	10.3611	12.1442	13.3428	13.9403	17.5756	13.0246	19.4848	22.8291	20.2506	17.3526	13.9086	10.5055	23.021	28.0584	22.7935	22.0118	25.4416	20.1964	17.2862	17.1425	16.2139	18.8002	20.6004	20.2475	12.6701	8.22464	14.9814	12.5092	11.4875	13.8095	13.1489	11.1587	14.8393	15.6453
CPAR2_104740		ORF|Uncharacterized	Contig005569_C_parapsilosis_CDC317	14.0176	13.7028	16.2461	19.0386	18.2365	16.2203	10.2084	10.6387	9.1401	11.5019	15.272	15.6017	8.20076	11.9446	10.8164	11.3263	14.4092	10.9817	17.0062	18.8702	17.9635	12.5013	11.7647	8.22674	17.4302	22.7444	19.4374	15.1898	17.7233	17.8162	16.8317	16.284	14.2383	17.1174	14.2667	16.6584	9.56225	7.3276	11.3491	10.6158	8.21918	10.9667	11.2311	8.55052	13.6895	13.3732
CPAR2_104750		ORF|Uncharacterized	Contig005569_C_parapsilosis_CDC317	36.7964	25.7351	30.2341	44.3182	70.2862	38.004	33.9729	32.1293	33.66	30.9209	49.1547	51.174	43.6445	48.2601	43.1791	37.3464	40.4756	32.0953	32.5071	36.1709	35.1737	29.5476	27.7026	14.2335	67.5417	91.6853	61.0563	54.4807	74.6675	64.5309	30.8696	33.6227	27.5854	44.5815	54.9377	44.3638	12.1158	14.0317	11.1979	29.1762	29.4268	26.6897	36.5973	34.6321	32.6296	36.1336
CPAR2_104760		ORF|Uncharacterized	Contig005569_C_parapsilosis_CDC317	37.728	26.7224	28.7819	43.6455	44.5505	34.5686	48.7984	32.2922	31.5632	27.2351	44.8994	26.5961	24.497	29.6979	24.9051	36.0485	41.9402	34.6335	34.6555	35.116	33.9375	32.1398	27.6778	37.0277	30.8551	34.8988	42.3781	47.0834	36.936	62.8958	34.4275	35.8725	29.8929	29.1346	28.7226	47.0324	30.0963	24.9239	42.796	27.1889	31.2146	44.5162	32.2833	33.1215	44.9251	38.1538
CPAR2_104770		ORF|Uncharacterized	Contig005569_C_parapsilosis_CDC317	45.5679	35.8497	43.5395	61.5404	56.8515	52.1923	42.0403	47.0937	52.5083	41.2406	44.3837	48.5697	42.5103	50.9076	41.0423	59.651	57.2102	52.0318	45.8588	44.5577	42.1671	37.9395	39.6503	31.0346	45.1087	49.876	33.6436	57.2724	54.1533	54.6936	43.6455	45.0889	38.6896	45.4867	45.7092	42.1644	35.8777	36.3499	35.9342	43.1225	46.1311	42.3143	43.9457	42.733	42.0729	45.556
CPAR2_104780		ORF|Uncharacterized	Contig005569_C_parapsilosis_CDC317	14.0251	11.0235	12.9087	20.5778	20.6737	19.2692	13.0958	12.6298	12.2693	11.5432	14.7318	11.3239	12.146	14.7665	11.282	15.4773	17.6608	13.5747	12.7345	14.87	12.702	13.3263	13.2516	10.9744	13.0886	13.4431	11.6341	18.8944	17.1898	19.3027	14.0567	15.0663	11.5591	11.9928	13.9177	14.056	10.6	8.83572	13.9051	12.3162	12.1141	15.03	12.9613	12.1184	14.0042	14.6909
CPAR2_104790	SER1	ORF|Uncharacterized	Contig005569_C_parapsilosis_CDC317	199.317	176.776	180.543	314.533	255.297	278.979	222.421	245.078	238.907	106.098	140.007	118.942	105.71	137.026	104.254	158.293	174.398	165.214	177.021	222.217	198.635	174.459	186.551	200.613	173.223	200.541	195.153	249.822	244.533	256.775	183.033	232.958	172.258	176.117	208.51	227.774	128.438	127.342	138.962	136.183	147.131	160.624	128.867	135.22	144.745	154.108
CPAR2_104800		ORF|Uncharacterized	Contig005569_C_parapsilosis_CDC317	17.1512	12.7635	17.14	31.4956	25.7104	22.8148	19.5853	20.9042	20.9669	19.7729	21.4763	23.5956	17.1109	19.3486	17.6469	25.1968	25.7122	22.1949	19.8855	17.9797	15.1688	15.867	16.3243	12.4665	16.7844	16.4503	12.4609	24.5234	24.375	27.1332	17.783	18.7579	14.7259	18.5615	17.988	18.9322	16.7051	16.5881	19.306	16.8657	16.9881	21.1443	16.5596	15.6704	18.9929	21.195
CPAR2_104810	ILV1	ORF|Uncharacterized	Contig005569_C_parapsilosis_CDC317	209.25	143.605	178.722	411.191	304.993	333.708	154.472	223.404	216.097	76.4642	103.267	131.73	122.719	177.21	134.281	189.437	228.12	207.542	177.785	231.984	200.101	151.366	179.389	184.379	191.655	219.656	173.353	234.543	251.454	252.314	225.79	264.208	171.3	162.197	190.933	205.377	121.231	147.602	107.402	111.239	116.497	111.847	80.9363	100.436	99.0866	125.691
CPAR2_104820		ORF|Uncharacterized	Contig005569_C_parapsilosis_CDC317	1.30454	1.3107	1.50221	1.49972	0.760574	1.61707	3.00294	3.02092	2.65176	1.23152	2.29649	1.29475	1.02958	0.747452	0.770339	0.780717	0.706659	0.857948	1.54189	1.43719	1.68928	2.74539	2.08635	2.29744	1.35395	1.66094	1.97581	1.65185	1.98834	1.81655	1.9202	2.13352	1.38108	1.58571	1.82322	2.03995	3.17135	2.21882	3.28416	2.97986	2.56182	3.15433	1.65	1.32085	2.44355	2.20333
CPAR2_104830		ORF|Uncharacterized	Contig005569_C_parapsilosis_CDC317	55.2005	31.4992	53.5219	44.9036	68.9683	82.839	103.792	115.562	134.652	37.7095	42.387	38.6105	58.8388	78.7823	56.3346	58.0272	55.4172	71.0164	48.8363	49.6115	48.5584	69.4131	60.4081	36.5302	38.2841	49.0197	23.9108	90.2091	66.3833	93.6147	50.5336	49.5899	45.004	62.0363	80.3854	57.7741	131.101	115.136	100.072	253.491	292.709	209.029	153.959	174.604	147.18	145.172
CPAR2_104840		ORF|Uncharacterized	Contig005569_C_parapsilosis_CDC317	53.2712	38.8714	43.0585	60.5291	48.5499	45.0107	57.0244	30.5813	32.4209	28.7162	63.6419	25.9273	36.2502	34.807	30.7786	39.0789	34.8751	33.5862	44.7484	36.1266	38.4382	44.4621	40.3103	62.8323	37.4122	39.1561	70.3736	46.8973	45.016	70.4858	57.1207	48.0448	42.4354	46.1973	37.5241	68.4556	22.3876	21.3322	46.2119	23.113	23.8535	37.4598	36.8869	27.8403	43.2481	32.9981
CPAR2_104850		ORF|Uncharacterized	Contig005569_C_parapsilosis_CDC317	184.556	148.875	181.292	247.652	193.559	200.452	164.894	140.153	163.494	145.195	158.483	128.428	165.004	147.495	134.26	143.028	131.084	130.573	181.179	153.223	164.999	181.565	165.703	142.141	174.394	176.805	164.452	174.08	179.55	155.393	189.515	146.372	154.208	180.04	172.834	173.815	146.983	123.284	144.735	123.761	117.605	96.6287	155.614	131.98	120.179	142.062
CPAR2_104860		ORF|Uncharacterized	Contig005569_C_parapsilosis_CDC317	3.6409	3.56402	3.65776	5.77813	3.29212	5.12323	4.97547	5.23241	4.60813	3.3084	3.95567	2.58443	3.01453	2.84494	2.25133	3.76923	3.33632	3.1737	4.24929	3.98929	4.17192	4.62357	3.83129	3.33733	3.59095	4.15142	3.73573	4.6164	5.22349	4.45071	4.8021	3.99762	3.80575	5.22864	4.74112	4.76336	3.54146	3.37353	3.93937	4.32658	4.27113	2.87787	3.63101	3.42001	3.57986	4.74696
CPAR2_104870		ORF|Uncharacterized	Contig005569_C_parapsilosis_CDC317	21.7352	14.5876	15.8387	18.3139	27.0631	16.8272	28.9354	19.584	20.292	14.7311	32.2257	22.7505	20.6714	27.6063	19.6681	19.4873	24.8872	18.0085	18.568	18.9706	20.0877	14.8865	13.1598	10.767	32.7296	44.741	47.3952	35.7905	31.5074	47.0624	20.4477	16.6016	15.6151	18.6621	24.9929	29.507	12.5561	10.3113	13.7549	20.6626	17.3735	25.7758	29.6253	24.3552	33.9722	28.9096
CPAR2_104880		ORF|Uncharacterized	Contig005569_C_parapsilosis_CDC317	26.708	23.9167	25.2917	37.6274	39.6303	28.7643	26.9396	21.5525	20.8822	19.406	28.0997	18.1336	19.9064	24.1845	15.2717	32.7914	32.8216	21.1119	29.2515	23.6099	19.5559	29.9585	28.4782	19.3371	29.7223	32.1052	25.7054	33.3539	35.7084	34.3498	22.4515	22.1221	21.8374	25.7672	25.2248	22.5216	11.0212	15.056	15.3637	13.1611	18.2466	16.3903	18.3532	20.9735	22.4169	19.8738
CPAR2_104890		ORF|Uncharacterized	Contig005569_C_parapsilosis_CDC317	52.4506	45.1239	50.4676	72.2266	78.903	72.3965	63.9015	61.4202	69.5136	45.0421	60.4962	52.0874	39.4316	52.1915	34.1046	52.6658	53.9615	48.7196	55.7856	55.4578	51.3078	41.8417	48.7267	35.6491	47.0787	52.2271	39.9941	67.7771	73.3481	70.8296	45.8937	51.6973	41.5633	55.9399	56.5679	53.5812	54.6002	59.2408	55.1429	58.0142	66.2727	62.4441	62.5588	65.6526	71.3688	66.8644
CPAR2_104900		ORF|Uncharacterized	Contig005569_C_parapsilosis_CDC317	50.7463	37.5279	46.287	71.3972	86.1497	70.5316	57.6588	60.0231	64.873	65.3122	82.017	98.4052	107.369	121.326	112.671	79.1097	88.059	81.6666	46.0721	52.4107	50.864	43.1421	43.6879	30.7427	64.7453	83.6327	59.4969	103.361	105.957	102.63	42.7036	53.2965	40.431	62.5157	72.5762	62.9693	44.6168	44.6008	36.2045	71.0008	70.9105	65.7318	86.27	84.0449	69.0297	74.9891
CPAR2_104910		ORF|Uncharacterized	Contig005569_C_parapsilosis_CDC317	65.5138	63.4514	69.4885	97.295	91.7955	87.3172	71.8303	68.6813	79.4761	55.0175	57.1125	56.9406	61.7377	67.5996	50.2005	71.0863	68.3432	58.3717	67.0009	61.4884	60.0949	63.6986	63.3671	50.3392	64.2132	67.1763	49.7924	85.2164	85.0353	80.7541	56.7966	59.2028	53.7532	71.0008	66.2528	61.1126	50.7257	55.043	50.9866	58.2447	63.5266	51.9138	58.9989	65.0799	58.9399	56.5619
CPAR2_104920		ORF|Uncharacterized	Contig005569_C_parapsilosis_CDC317	28.0685	22.7927	23.7726	28.4386	29.0855	29.0674	18.5656	21.4472	20.3933	35.24	36.3768	32.6156	25.7282	23.5758	22.0615	29.3144	29.911	26.856	23.4043	22.5786	23.2606	28.4397	29.9882	27.2911	19.4426	23.3273	20.5885	22.5046	26.7409	24.2391	27.4273	23.1551	22.2983	22.2418	24.6329	23.1906	35.9301	31.5415	39.5156	35.8142	30.8805	37.6397	33.7402	32.8185	32.0028	32.1019
CPAR2_104930		ORF|Uncharacterized	Contig005569_C_parapsilosis_CDC317	48.033	40.2822	45.0427	63.491	64.0488	65.8647	36.6812	45.0187	46.8665	22.5669	23.4706	22.2	23.5151	28.7972	21.2762	35.6583	36.6998	36.0034	39.6387	50.6845	57.9734	35.2745	41.5241	39.6369	39.1345	51.9863	45.7648	58.3251	54.1119	57.1791	49.4993	54.3527	41.3974	38.5847	43.8158	47.3151	22.9198	25.2848	23.7066	26.5522	26.6693	26.5782	24.7295	26.2517	28.9219	25.363
CPAR2_104940		ORF|Uncharacterized	Contig005569_C_parapsilosis_CDC317	0.470767	0.236608	0.238637	0.452504	0.391302	0.85989	7.31177	5.4239	4.71892	0.373738	0.419898	0.25453	1.54048	1.75488	0.980671	0.528507	0.503189	0.633756	0.634866	0.465157	0.361429	0.5914	0.362504	0.331865	0.319848	0.254047	0.512081	0.372221	0.334881	0.240808	0.611268	0.404017	0.540653	1.19581	0.85532	0.933501	0.73718	0.673134	0.902966	14.5214	14.5172	12.3555	2.63905	2.49343	2.00485	1.1792
CPAR2_104950		ORF|Uncharacterized	Contig005569_C_parapsilosis_CDC317	74.223	72.8052	86.8503	123.442	123.448	111.812	106.87	88.7251	95.6807	70.3126	109.011	76.9962	86.0634	97.927	70.9224	103.157	102.32	83.2064	94.6656	87.593	74.0983	67.8943	66.8185	46.1798	78.3619	71.0666	56.6319	99.4817	97.5495	98.6837	69.2977	77.7175	63.7994	93.6651	88.0295	77.2331	59.0765	66.213	60.3802	60.3175	73.5825	63.1022	59.0654	80.9064	70.6948	65.1114
CPAR2_104960		ORF|Uncharacterized	Contig005569_C_parapsilosis_CDC317	77.48	69.7911	68.7664	100.29	89.0641	90.3947	61.3419	59.0422	48.7481	89.2338	113.642	101.524	74.0094	76.4634	87.0632	69.3144	83.1679	83.3437	58.6862	69.8302	71.3761	63.8684	63.7211	76.4275	61.7395	71.3324	80.2368	74.7342	71.8306	85.4007	75.4185	77.8351	70.0764	60.3575	65.261	81.8204	87.0029	68.6414	100.429	92.2239	77.3984	100.541	88.2832	72.3748	84.059	92.7388
CPAR2_104970		ORF|Uncharacterized	Contig005569_C_parapsilosis_CDC317	52.9795	32.5069	41.1775	68.9574	50.1116	39.4612	92.2254	41.4004	40.5677	47.8003	78.1053	37.1978	38.1337	40.4471	34.8897	56.1485	40.601	42.4654	56.5294	39.6241	32.7385	63.5345	45.6974	75.6556	39.5477	28.5624	44.4392	55.9575	45.5937	97.2081	38.1334	41.641	32.6544	42.327	32.56	62.7394	28.8992	27.3202	56.0901	26.3795	32.167	51.4584	36.2092	31.7551	53.502	42.4058
CPAR2_104980		ORF|Uncharacterized	Contig005569_C_parapsilosis_CDC317	162.195	165.132	179.475	174.388	174.754	189.309	154.943	145.396	137.197	123.469	142.591	118.007	152.91	153.837	138.615	173.323	181.599	174.635	159.66	157.652	150.865	211.816	200.548	194.024	151.313	153.857	157.748	151.711	166.865	161.818	163.704	164.99	170.984	170.063	183.758	187.274	183.353	172.001	179.454	166.199	169.897	169.579	141.612	139.878	151.285	160.892
CPAR2_104990		ORF|Uncharacterized	Contig005569_C_parapsilosis_CDC317	25.6338	23.6714	24.8765	39.1959	31.5165	29.2999	43.3273	34.6581	32.8633	37.0828	51.5746	33.3865	34.2007	29.9114	27.2949	47.7983	42.4081	38.9211	31.5523	28.5814	27.4305	32.4806	34.6011	38.2745	30.1131	29.7858	37.3258	32.3211	36.9912	38.7316	30.6128	28.5184	26.5831	36.7824	35.7735	46.8268	43.4772	34.3383	53.1274	49.811	41.365	58.3817	46.46	40.8603	58.2085	47.8757
CPAR2_105000		ORF|Uncharacterized	Contig005569_C_parapsilosis_CDC317	19.4916	23.7689	22.2727	29.8615	22.0281	22.4577	15.4719	14.7774	12.9601	20.6907	21.1103	18.8011	15.3894	16.8856	12.1865	29.3565	28.0984	22.155	31.3195	24.6491	22.933	24.2229	23.2942	17.9414	26.0474	22.9011	18.4609	25.1925	27.8326	20.5265	20.9298	22.5409	20.8652	25.9923	22.9439	18.9929	14.6989	13.473	13.7921	14.7348	14.0386	12.1907	13.1397	14.8611	15.1881	15.995
CPAR2_105010		ORF|Uncharacterized	Contig005569_C_parapsilosis_CDC317	46.7013	46.2861	53.5479	67.901	80.3688	58.8301	58.6206	45.1759	53.423	35.9809	40.9386	33.9013	36.0759	41.5335	23.6698	53.725	47.859	35.2772	66.1043	48.7539	37.5836	49.6687	51.9307	30.8114	54.7145	38.8731	21.6036	58.7516	64.6931	58.6811	39.5083	42.2873	38.3743	61.8212	45.4899	35.2463	15.7783	26.4225	18.2503	18.7864	31.8507	16.8444	22.624	30.4523	27.4531	23.1455
CPAR2_105020		ORF|Uncharacterized	Contig005569_C_parapsilosis_CDC317	36.7976	30.0415	32.7671	51.6083	68.5462	39.2596	37.7437	31.3947	34.0346	36.8793	51.4783	56.1135	41.5096	43.8704	38.9685	54.3959	53.4272	42.8576	38.4152	37.6999	40.5964	31.3327	27.8163	13.9118	74.3889	94.6401	58.6409	48.4418	70.7118	51.9532	32.2197	33.3425	32.199	52.4814	59.9212	43.861	10.969	11.0236	9.97161	23.5067	26.3092	21.259	39.7899	39.2581	30.6973	34.6782
CPAR2_105030		ORF|Uncharacterized	Contig005569_C_parapsilosis_CDC317	17.9847	17.895	19.2512	27.493	25.1418	25.2221	19.0249	17.4885	16.6921	18.5786	25.266	18.0895	18.5466	17.4351	13.4085	19.7036	18.1346	15.4746	20.3652	20.721	21.3471	18.171	19.4355	15.508	17.8402	19.6606	19.145	22.7145	23.8442	23.2601	20.7629	18.7998	18.698	19.2753	20.1417	23.0609	17.8106	17.0688	23.6511	17.3136	19.3792	25.7577	20.8955	20.9771	31.3075	21.5352
CPAR2_105040		ORF|Uncharacterized	Contig005569_C_parapsilosis_CDC317	21.5025	29.4736	22.9483	29.8343	19.644	32.1489	20.8881	21.1901	18.3713	28.2963	29.33	22.9226	16.6556	17.6722	14.8072	17.0087	16.7481	16.6946	29.8912	27.8054	29.344	29.0295	31.4328	28.1751	24.5926	27.7446	25.0576	18.4885	22.9384	17.1454	22.8983	25.0487	29.3759	23.7823	26.9681	24.1071	24.5179	24.265	28.7275	18.9816	19.9962	21.9367	22.7069	24.0983	33.6817	23.8623
CPAR2_105050		ORF|Uncharacterized	Contig005569_C_parapsilosis_CDC317	628.979	569.754	620.257	958.024	542.046	831.5	564.96	785.944	726.526	393.804	298.678	362.532	268.246	317.282	271.513	445.795	411.414	385.558	503.01	483.803	416.414	1173.02	937.998	907.488	467.687	415.526	318.309	589.313	602.127	506.162	608.012	600.998	673.283	497.807	454.968	420.634	631.535	597.452	467.922	331.611	336.364	248.916	230.322	258.282	329.459	377.939
CPAR2_105060		ORF|Uncharacterized	Contig005569_C_parapsilosis_CDC317	28.2098	24.5798	31.8667	42.5671	42.9549	35.2226	37.8229	28.7532	28.5627	28.602	34.6521	20.5684	22.2552	23.2123	17.3193	38.0078	33.0736	30.8714	38.336	29.0779	29.9417	28.7655	30.1433	29.9005	33.0632	25.4534	32.5165	36.0148	38.1809	46.1828	30.4641	30.2544	26.6224	29.2098	24.6453	29.6885	34.6558	36.4057	42.931	30.9613	31.003	33.4054	24.1168	28.8594	38.1328	39.1269
CPAR2_105070		ORF|Uncharacterized	Contig005569_C_parapsilosis_CDC317	57.4675	37.1308	58.1946	139.913	53.2225	84.205	82.6564	69.1378	68.2195	23.2283	17.5703	17.2437	139.606	87.3311	120.349	122.7	84.0675	82.769	53.9752	32.1574	38.5193	53.5663	46.1757	34.3899	51.1655	52.8733	46.898	82.1211	68.0318	63.8212	53.2021	41.4976	42.5608	38.1663	32.009	32.6525	49.2666	52.097	58.3753	50.8653	46.1885	52.8265	26.6346	19.9911	21.677	15.6298
CPAR2_105080		ORF|Uncharacterized	Contig005569_C_parapsilosis_CDC317	24.5031	20.611	22.2623	33.0241	32.6074	25.2729	19.5256	22.7544	21.7233	29.3079	25.9419	35.1008	35.9818	36.0548	35.9731	32.2227	34.3882	29.666	23.8627	21.9329	22.1481	23.8826	22.4745	13.3483	30.2595	36.2864	20.466	37.8071	41.6691	29.25	25.5688	23.6711	23.0628	26.6097	27.6977	20.8535	20.0681	18.0678	18.8719	27.5571	24.9309	22.0306	30.7607	28.2452	20.1476	26.4828
CPAR2_105090		ORF|Uncharacterized	Contig005569_C_parapsilosis_CDC317	51.4707	47.6119	43.5291	59.6626	39.0572	44.1983	53.9324	38.3286	32.464	47.4923	68.2389	28.4731	28.1243	31.7752	26.0459	42.7847	45.4784	31.9636	43.7247	30.5078	30.9015	57.2672	53.0186	51.9315	39.056	38.9457	54.2607	31.2164	35.6057	34.4997	50.9216	42.1117	44.7834	39.413	39.4345	52.5953	35.1482	28.4902	52.7634	33.9219	37.0614	37.5577	38.456	37.2962	41.0929	40.1778
CPAR2_105100		ORF|Uncharacterized	Contig005569_C_parapsilosis_CDC317	68.1275	65.5755	68.0016	101.328	93.9146	84.5784	74.0856	63.334	70.4401	59.1505	62.4688	48.437	57.2789	60.0135	40.7027	76.1308	65.7523	51.5847	90.9174	69.97	64.6445	75.2214	73.172	53.904	77.1042	62.8648	53.5471	81.2292	81.4287	71.7273	59.0281	63.3633	56.3502	72.8112	63.0924	55.0962	50.8459	57.3717	50.0523	53.874	63.9338	49.7172	51.6226	60.7337	58.4828	58.5222
CPAR2_105110	PDR16	ORF|Uncharacterized	Contig005569_C_parapsilosis_CDC317	132.206	124.946	149.517	122.163	152.384	119.627	115.193	103.312	204.783	84.179	114.949	93.0724	106.318	111.374	104.237	118.222	144.179	120.658	143.076	149.784	131.451	86.6909	88.6369	60.5888	153.904	171.658	121.545	73.8514	138.75	101.985	115.767	144.419	120.275	139.35	174.977	157.563	70.0857	79.5778	78.2829	91.997	93.4663	102.557	119.986	110.649	104.784	112.044
CPAR2_105120		ORF|Uncharacterized	Contig005569_C_parapsilosis_CDC317	62.7997	63.7751	67.9728	85.9218	75.9608	77.5943	58.1329	64.311	74.9223	59.8188	56.2167	53.7556	41.5133	45.4274	39.3461	53.1003	55.9297	53.6316	74.9958	67.8658	55.5372	56.1397	60.9706	50.4347	61.2848	58.1925	44.1397	56.9806	69.8745	48.4593	50.4144	61.4153	52.6545	60.5347	57.6277	51.2493	65.9714	67.4786	57.4411	50.3872	60.106	52.7599	51.4726	55.0905	57.4897	64.7021
CPAR2_105130		ORF|Uncharacterized	Contig005569_C_parapsilosis_CDC317	347.933	387.011	333.466	349.482	264.901	348.616	202.184	194.299	193.618	383.248	378.794	303.858	317.322	317.088	293.538	288.114	303.925	343.299	382.191	354.132	362.309	326.031	300.123	312.677	344.15	337.338	344.72	193.729	277.301	178.109	347.111	328.082	367.244	356.87	341.366	318.264	294.084	263.192	283.762	251.564	269.265	250.403	303.233	285.658	276.777	384.495
CPAR2_105140		ORF|Uncharacterized	Contig005569_C_parapsilosis_CDC317	19.8964	25.124	27.1202	26.4099	28.2244	29.6549	15.0858	21.1299	20.5105	26.3971	20.4407	28.8358	27.5749	25.5419	30.9343	17.1078	19.8713	23.1226	27.0175	30.7041	39.3579	18.0402	27.0146	21.0984	26.6095	34.2219	31.1414	32.4944	34.8062	28.0887	21.3674	24.5032	23.5983	22.7356	26.7233	24.1442	16.0453	17.7515	15.7983	20.5053	21.4163	22.9979	24.8112	27.6896	24.5136	19.1781
CPAR2_105150		ORF|Uncharacterized	Contig005569_C_parapsilosis_CDC317	21.3141	26.1192	22.1063	25.3491	25.6347	21.5762	18.2693	19.9199	16.6745	33.9203	32.6961	33.6558	25.027	24.1834	27.5493	21.0255	27.8601	24.3934	24.4255	26.1227	22.6481	17.3588	23.1454	14.2517	20.8319	25.8848	16.3011	25.5016	32.3318	22.6367	17.4642	19.2817	20.3784	21.7679	28.6344	20.475	17.5639	18.0536	16.8962	25.3504	27.0534	24.6755	29.6523	31.5432	24.7246	20.2798
CPAR2_105160		ORF|Uncharacterized	Contig005569_C_parapsilosis_CDC317	413.77	339.407	385.438	420.758	306.98	343.382	494.928	310.806	319.466	425.251	473.655	320.598	293.931	232.314	299.242	290.847	259.963	318.887	419.696	301.861	396.98	383.599	364.552	554.608	365.613	300.331	600.638	392.186	320.123	412.76	364.754	368.795	398.956	401.649	303.737	535.107	364.704	282.818	527.991	299.393	281.235	444.24	306.027	283.173	428.135	347.319
CPAR2_105170		ORF|Uncharacterized	Contig005569_C_parapsilosis_CDC317	68.6845	47.4971	63.5236	140.883	110.718	97.9011	96.7299	85.9343	81.299	75.5565	79.5482	76.1906	82.627	80.685	73.7704	94.4248	89.2384	74.2242	80.2421	62.0127	48.3508	66.0196	63.2705	66.1076	61.3722	49.5281	47.9764	92.196	86.1648	113.535	63.4509	75.9891	59.4792	77.5563	68.6735	86.0065	65.2271	66.0863	73.7619	55.3193	57.7696	76.9518	52.7991	54.7739	71.5507	72.781
CPAR2_105180		ORF|Uncharacterized	Contig005569_C_parapsilosis_CDC317	75.5246	68.398	68.1609	103.745	78.5008	86.5	49.6949	64.3318	58.4715	77.206	61.5014	61.9329	67.6677	68.3659	64.7886	68.782	66.6987	67.6308	70.3867	66.6169	64.787	82.4509	85.2285	84.8247	68.3086	65.9529	61.999	77.5149	73.2084	67.1453	76.3276	77.7057	73.471	75.5298	81.0431	77.5803	97.7007	88.5795	78.0175	77.262	73.6483	63.5196	77.5092	79.3712	76.5561	89.8673
CPAR2_105190		ORF|Uncharacterized	Contig005569_C_parapsilosis_CDC317	54.1352	52.2373	64.8749	98.2089	111.333	82.3526	89.8574	57.2059	71.7546	41.9195	58.7098	40.5929	47.3572	50.3029	30.5453	80.5683	69.235	55.2138	73.9418	52.7653	39.955	59.6884	65.7859	47.5686	49.5041	39.9789	24.3313	84.8958	83.7996	108.228	44.6567	51.0724	43.7619	72.0414	54.9247	54.3969	23.5077	44.536	26.7074	32.31	51.5275	32.1278	32.2019	47.4176	43.0122	25.8521
CPAR2_105200		ORF|Uncharacterized	Contig005569_C_parapsilosis_CDC317	16.4017	18.4817	17.6815	21.9549	24.1654	18.8179	16.5622	16.9043	15.1559	17.9417	20.3519	14.2857	15.1676	16.6621	13.2407	15.275	17.0738	10.9248	19.7353	18.3498	13.1138	18.8027	19.3834	12.9344	18.0566	16.9356	14.1386	18.5775	22.4116	16.7015	14.7292	16.3791	16.4904	17.675	17.7548	16.5231	12.899	12.6908	16.4032	14.759	16.5276	16.0122	15.0169	17.4366	17.051	16.424
CPAR2_105210		ORF|Uncharacterized	Contig005569_C_parapsilosis_CDC317	18.8973	23.5914	21.5776	22.0809	20.7101	23.6947	14.4133	16.8394	16.7524	19.6285	19.6333	22.0472	15.6916	18.3786	16.8681	18.1138	20.543	21.1087	21.0089	24.1116	27.5576	17.0861	19.1682	16.847	19.5972	25.0379	22.1078	18.9979	21.5754	18.2656	19.6526	22.5583	21.4135	19.1845	21.9251	20.7905	16.1766	16.9535	16.508	19.2882	19.9105	18.6161	20.6576	22.3885	20.7602	21.5062
CPAR2_105220		ORF|Uncharacterized	Contig005569_C_parapsilosis_CDC317	20.1508	19.0297	19.0641	24.6148	17.2817	16.4227	22.2718	13.1934	13.0055	20.7836	31.5013	18.5524	10.7083	12.9785	12.4911	14.5811	12.7751	13.1844	19.777	16.2154	19.6403	17.5619	18.7233	24.0601	18.8371	17.1129	35.0172	25.5677	18.2058	29.2255	21.6827	18.4224	17.6765	16.1114	14.604	28.3642	15.4951	12.7993	24.6641	15.1547	16.4352	19.6716	19.9297	18.9568	29.7053	23.9091
CPAR2_105230		ORF|Uncharacterized	Contig005569_C_parapsilosis_CDC317	18.9352	20.0375	17.8472	19.0801	19.7423	23.5944	12.1921	14.1918	12.4293	18.4423	19.2353	17.631	13.2623	16.178	14.5274	14.9734	20.3485	18.833	15.7	20.4369	22.7562	16.4777	17.1597	15.3874	16.3346	20.3291	18.7957	13.8793	17.597	14.2115	21.7868	18.8292	19.7622	15.4146	19.2011	18.8577	21.7159	18.9524	23.8405	22.8258	19.6296	22.5599	21.1269	21.2578	23.3771	24.5116
CPAR2_105240		ORF|Uncharacterized	Contig005569_C_parapsilosis_CDC317	30.065	24.8661	28.0627	45.6184	43.2514	35.836	34.3959	28.2598	32.1299	24.9395	25.1874	21.847	22.0779	24.3584	17.2127	34.9742	31.8065	25.2985	35.3341	27.2491	21.9102	28.0368	26.3311	17.6854	27.5907	23.424	16.7081	40.3988	38.585	37.8166	25.686	25.1836	22.9752	32.2316	26.5415	23.3571	19.0709	20.9743	20.5429	20.3254	22.4486	19.1755	19.3998	21.3537	21.9956	24.1543
CPAR2_105250		ORF|Uncharacterized	Contig005569_C_parapsilosis_CDC317	166.241	181.799	175.757	175.737	178.664	195.26	159.804	167.301	153.693	149.24	180.274	165.647	160.77	175.01	178.171	152.088	175.629	171.316	152.606	173.868	191.38	141.598	144.422	141.024	159.043	189.967	193.221	183.694	189.596	183.499	175.245	171.39	174.982	165.193	199.779	198.602	147.426	132.99	156.884	153.406	150.262	174.304	169.016	169.858	181.269	177.98
CPAR2_105260		ORF|Uncharacterized	Contig005569_C_parapsilosis_CDC317	25.3761	24.9033	23.1315	31.4519	28.9017	25.5384	20.0412	14.9948	16.2038	25.1902	25.7061	20.0227	20.2143	18.9181	15.2645	31.2227	26.0194	20.3499	32.8552	26.0006	23.3281	23.9822	22.8265	19.1537	28.6184	26.6506	23.4492	25.7793	27.8717	24.9379	25.6801	22.9056	22.1396	25.4084	22.8631	21.9209	22.4636	22.8379	24.6357	21.3281	22.4139	23.0384	22.0989	23.6407	26.2439	24.4684
CPAR2_105270	ICL1	ORF|Uncharacterized	Contig005569_C_parapsilosis_CDC317	43.8786	65.8753	49.6351	46.4235	45.5238	73.0365	17.6372	20.6192	15.4137	48.7367	42.8757	28.576	97.7197	100.922	120.537	74.5241	50.6827	56.4523	63.1785	69.3857	73.7556	42.5034	40.3659	34.4434	43.4423	50.9037	54.9113	28.4944	38.6891	30.2613	62.8151	71.0858	66.4751	93.6043	107.992	88.4745	26.8862	28.6774	28.9565	32.9081	34.1116	35.7153	33.1223	40.38	87.0847	44.1353
CPAR2_105280		ORF|Uncharacterized	Contig005569_C_parapsilosis_CDC317	51.9232	50.749	55.376	62.0219	69.1788	72.602	79.8396	55.8051	60.7168	42.141	83.7422	58.5004	40.5497	50.0764	47.9238	54.307	68.3024	59.8763	45.7228	53.4247	58.5865	84.0378	72.8237	87.9621	66.2027	83.9591	101.722	70.7543	76.9181	123.331	48.8846	53.1171	51.273	53.55	63.2498	86.0072	41.2692	42.8606	53.233	48.5542	51.8272	69.2025	59.9913	58.7257	86.7165	61.3094
CPAR2_105290		ORF|Uncharacterized	Contig005569_C_parapsilosis_CDC317	14.464	16.7202	13.7756	18.4006	16.7896	16.1917	9.08288	12.0132	10.6054	18.4572	13.999	17.2936	14.7605	14.0559	13.7002	13.628	15.384	12.5856	16.0712	18.2258	17.2883	14.4546	16.2117	10.3026	17.3581	22.4007	15.1125	21.45	23.1766	15.406	14.3439	14.5788	14.1433	14.1139	17.4458	13.0971	11.4808	11.2117	11.4242	14.2685	14.4191	12.7244	16.46	18.0042	15.1235	16.4799
CPAR2_105300		ORF|Uncharacterized	Contig005569_C_parapsilosis_CDC317	146.983	156.681	147.275	188.464	163.448	197.033	150.882	180.422	173.433	175.094	151.508	197.194	200.77	208.007	207.944	163.133	183.242	183.858	142.734	155.284	160.248	143.387	147.206	121.907	150.926	167.83	133.798	153.451	181.75	120.308	151.801	163.134	153.258	168.713	173.255	140.816	156.966	176.555	138.416	171.438	170.398	147.036	169.363	176.839	130.846	172.99
CPAR2_105310		ORF|Uncharacterized	Contig005569_C_parapsilosis_CDC317	95.02	80.5066	71.8	101.84	93.2967	93.6116	92.076	73.6617	64.993	85.247	121.361	80.008	69.2575	74.5199	61.0734	83.5947	87.0749	72.9155	87.9846	89.5005	93.0339	76.6661	79.2151	88.094	85.269	92.0491	115.398	90.2861	98.6778	111.746	83.0214	86.7749	76.9557	79.3057	82.3087	108.886	94.6503	80.3767	121.594	87.4518	82.721	117.173	82.2457	80.9476	111.378	94.2291
CPAR2_105320		ORF|Uncharacterized	Contig005569_C_parapsilosis_CDC317	65.9107	59.4606	76.0909	109.204	100.847	100.752	83.9642	70.2643	71.4792	84.4686	108.035	85.3786	60.7639	62.0623	58.2225	74.4817	73.9122	66.267	67.2449	63.9426	62.773	67.3503	74.3768	73.6277	60.5541	69.3833	69.7039	113.463	96.0464	124.664	62.5282	64.6652	61.0936	64.7535	73.4386	89.7954	70.4301	67.6297	91.2762	77.1893	75.7979	88.0353	71.3852	76.3275	98.9056	77.2863
CPAR2_105330		ORF|Uncharacterized	Contig005569_C_parapsilosis_CDC317	111.176	112.475	124.635	138.778	125.953	162.14	133.276	107.635	112.615	99.0483	149.453	111.612	103.686	112.135	107.505	75.4427	90.4044	95.6731	112.974	124.443	137.473	111.301	110.192	143.575	99.8024	113.33	154.265	125.186	119.786	147.818	113.988	119.115	105.426	99.182	101.096	140.096	115.764	115.033	144.197	106.079	104.182	125.618	100.381	93.7754	123.801	112.284
CPAR2_105340	ATP1	ORF|Verified	Contig005569_C_parapsilosis_CDC317	803.24	1000.76	1069.32	1310.59	1439.93	1249.55	1176	1238.25	1337.31	1000.18	1153.39	1201.79	1066.42	1071.9	1108.1	897.528	982.824	977.04	907.196	976.327	990.805	824.164	955.693	800.149	851.053	1027.52	910.547	1754.32	1489.3	1591.08	610.246	910.118	865.327	906.851	1150.87	1110.29	886.041	958.014	883.489	938.554	986.64	998.251	975.429	1080.2	1046.45	913.24
CPAR2_105350		ORF|Uncharacterized	Contig005569_C_parapsilosis_CDC317	62.753	37.4891	63.5691	105.969	118.878	83.8792	113.863	97.4581	113.365	53.9287	70.9906	64.7032	58.9637	68.4876	55.7937	72.038	70.2641	54.578	70.054	60.5641	45.2351	48.9937	46.796	35.4287	58.2874	52.4796	42.6149	127.297	109.33	145.765	62.7677	56.3897	43.2822	62.2197	59.8284	68.1232	46.5114	43.5646	52.9638	56.578	44.9012	53.4173	42.8476	40.9897	50.5873	45.9576
CPAR2_105360		ORF|Uncharacterized	Contig005569_C_parapsilosis_CDC317	326.929	197.976	158.967	202.558	89.5652	93.2414	153.233	82.2343	44.4135	180.239	226.264	94.0734	126.39	93.6677	134.319	187.414	246.013	222.577	130.246	99.8484	109.255	310.221	184.084	432.589	207.762	130.878	486.802	64.5806	59.9831	142.743	355.699	223.424	323.942	140.72	99.5281	287.303	146.731	106.241	316.172	106.393	104.255	122.221	178.403	119.931	162.852	301.847
CPAR2_105370		ORF|Uncharacterized	Contig005569_C_parapsilosis_CDC317	140.171	158.086	145.275	147.938	148.296	153.53	148.321	183.28	134.178	67.5181	90.2361	66.8048	82.8239	92.1549	107.168	102.539	142.966	147.946	88.3747	157.814	164.425	95.0094	113.589	148.152	129.06	159.289	208.111	70.9528	108.029	135.394	126.486	154.383	155.206	71.0386	103.151	122.55	76.4255	92.3527	87.9648	95.0515	99.5038	89.0448	82.9878	79.8482	78.2003	72.2162
CPAR2_105380		ORF|Uncharacterized	Contig005569_C_parapsilosis_CDC317	36.4383	34.6484	39.7427	40.5167	31.0737	41.915	36.5085	30.2167	29.7178	30.3668	37.1627	26.7948	31.3313	29.1909	23.9509	30.9769	29.828	24.1278	24.857	27.4444	25.4264	40.0434	35.2234	31.6621	30.894	33.2935	30.2375	29.6548	35.5102	34.8391	32.3014	31.8583	37.2948	36.376	40.5817	41.6051	29.6698	27.9596	34.1171	27.5877	30.1778	26.7826	26.2863	26.5389	26.6058	27.1907
CPAR2_105390		ORF|Uncharacterized	Contig005569_C_parapsilosis_CDC317	28.2635	32.1349	31.3635	32.1905	37.9655	37.6443	28.7625	30.4973	30.2294	28.4872	31.0062	29.0129	32.4591	35.1194	34.3882	27.2308	35.0172	34.3825	31.5654	36.3094	35.6334	26.4103	29.3451	23.7083	32.3899	33.9316	29.8908	25.5875	32.5923	29.1071	26.5294	29.873	31.1836	30.3928	32.7542	29.2943	38.0977	37.5021	37.0203	48.0393	49.0863	47.6593	48.217	45.3691	45.5457	44.0853
CPAR2_105400		ORF|Uncharacterized	Contig005569_C_parapsilosis_CDC317	29.4299	27.3471	26.2475	32.2004	28.1209	28.5059	19.4436	23.4985	22.6999	32.0907	25.3244	31.8523	26.8618	28.805	26.8643	30.1997	29.844	29.301	26.2603	27.8701	26.7468	24.2713	25.4617	18.689	27.1483	29.4036	21.768	27.2701	28.806	21.5935	29.5566	26.7814	25.1122	25.0372	26.5147	21.2375	31.4449	30.0086	28.0785	33.5212	31.3487	29.3697	33.2522	32.224	29.2737	35.2161
CPAR2_105410		ORF|Uncharacterized	Contig005569_C_parapsilosis_CDC317	28.8344	26.3239	27.0464	35.4328	33.5432	29.2255	34.0841	28.3746	29.7469	25.756	39.8833	31.6014	29.0746	34.0367	27.6473	33.6955	32.9682	31.0613	29.3815	28.7839	28.4003	27.0131	25.7661	24.4977	32.1642	38.6873	37.3738	42.1207	39.8551	52.1109	29.6652	29.106	26.6149	29.178	29.5248	35.316	19.9767	19.035	25.9278	23.9815	24.7392	32.5951	28.6004	29.2061	34.5534	30.2482
CPAR2_105420	LPG20	ORF|Uncharacterized	Contig005569_C_parapsilosis_CDC317	156.279	199.587	182.15	123.439	112.892	203.202	94.4882	114.03	135.29	13.8362	18.4002	14.3463	24.4393	30.0119	23.9908	25.6711	25.6093	27.582	95.3328	116.401	140.25	73.934	82.1868	88.1904	97.5707	113.961	122.137	93.0036	96.6855	81.7937	190.669	228.314	180.106	164.767	186.014	196.828	18.019	18.0927	17.3163	31.3598	35.496	34.3527	26.7139	27.6718	29.4718	25.8856
CPAR2_105430		ORF|Uncharacterized	Contig005569_C_parapsilosis_CDC317	167.319	160.996	170.133	191.799	213.788	207.791	208.409	203.228	225.007	104.737	138.588	107.08	168.922	199.221	156.743	191.686	190.144	161.926	159.63	166.891	134.712	167.788	158.574	132.116	144.915	139.229	109.897	214.543	209.787	196.436	152.2	176.949	163.437	182.457	180.296	155.609	139.345	147.384	124.632	161.298	188.128	155.599	141.201	161.228	150.532	148.273
CPAR2_105440		ORF|Uncharacterized	Contig005569_C_parapsilosis_CDC317	25.3451	20.1427	20.7437	35.6058	21.4133	19.0906	14.523	10.7986	9.22854	24.4529	30.2634	14.8712	9.86308	11.5455	12.5013	16.6454	11.8853	9.56187	26.6348	12.1813	14.737	29.3338	22.5833	35.9935	20.8698	14.3972	26.1806	15.8935	15.3374	21.9678	24.1047	20.6468	21.7516	20.1186	14.4724	24.4497	17.2025	14.0842	26.4705	10.0477	13.4157	14.4134	14.008	11.4147	14.2268	21.9649
CPAR2_105450		ORF|Uncharacterized	Contig005569_C_parapsilosis_CDC317	28.9528	32.5523	33.3116	53.6009	54.4927	40.1113	47.8859	30.0585	34.1101	25.3802	38.1391	21.9989	19.6956	24.6053	16.3171	34.375	31.5158	20.2077	52.4901	36.6243	26.6031	32.6139	32.6668	25.6231	37.5301	28.6863	22.2798	40.6437	39.119	41.2752	24.4101	32.295	25.9549	41.7567	32.7401	33.6638	17.0723	21.2399	21.0248	18.8717	23.7022	19.2351	18.8845	24.6726	26.885	18.6161
CPAR2_105460		ORF|Uncharacterized	Contig005569_C_parapsilosis_CDC317	79.7858	89.9253	79.9517	84.7242	68.4962	76.7302	26.7687	36.097	30.3012	108.349	84.6917	102.842	90.5504	88.7046	101.214	49.1187	53.6891	61.4362	80.6647	86.7734	91.5556	85.763	89.6591	83.1552	85.525	89.6921	75.3467	47.4653	66.7929	34.4867	87.677	81.1766	91.5924	73.2832	67.1923	55.9691	108.089	107.919	87.7339	110.294	101.697	91.1602	110.519	86.0047	67.1881	97.4282
CPAR2_105470		ORF|Uncharacterized	Contig005569_C_parapsilosis_CDC317	19.504	19.249	15.521	15.5937	8.64454	10.7437	10.0887	11.9892	8.15241	29.9515	17.0224	15.0771	22.8859	12.6711	15.895	17.2073	13.7908	13.1668	25.743	19.9064	16.4689	22.1186	20.2156	17.2213	27.3757	23.0313	17.982	9.46436	12.8153	5.38961	24.7012	17.827	22.9699	23.3214	20.856	14.0162	29.9926	25.3016	26.7035	39.0728	28.2368	23.9125	29.2124	21.9488	16.9296	23.8721
CPAR2_105480		ORF|Uncharacterized	Contig005569_C_parapsilosis_CDC317	26.0629	29.852	26.3049	16.5933	21.7135	23.5505	44.5777	45.6267	38.7526	31.5776	37.2505	25.1884	35.0744	27.7604	28.9784	29.9789	29.5175	32.776	27.3076	25.4787	26.43	17.9435	19.6346	20.3318	25.0499	23.6149	28.1999	18.7243	29.2072	18.5258	31.011	31.6012	31.3546	51.0386	52.1485	53.1419	12.1054	10.7171	12.2335	27.0595	30.478	27.8674	25.0707	27.5952	26.275	19.2966
CPAR2_105490		ORF|Uncharacterized	Contig005569_C_parapsilosis_CDC317	13.6238	11.4177	11.396	15.4765	17.6108	12.3314	10.571	12.6217	12.2339	11.4821	10.9953	11.6173	12.0173	11.9154	9.63708	14.3025	14.286	11.9369	15.1446	13.3485	12.0279	11.3294	9.70969	5.94712	13.896	14.1072	9.49276	17.2631	17.1438	12.6433	14.0981	12.0756	11.6554	15.3389	13.7856	10.4419	9.76892	7.60041	8.77794	13.2954	12.1361	9.84869	12.3605	12.33	12.0527	13.3905
CPAR2_105500		ORF|Uncharacterized	Contig005569_C_parapsilosis_CDC317	1211.25	1646.74	1354.29	1209.67	1231.5	1426.39	689.886	717.26	713.222	1788.73	1531.64	1584.99	1343.46	1234.86	1381.06	1140.13	1351.84	1434.07	1564.08	1546.22	1678.82	1382.08	1417.28	1598.86	1447.79	1406.28	1573.71	1169.58	1415.65	984.908	1146.45	1214.52	1528.23	1382.9	1449.46	1367.28	1453.42	1401.79	1307.64	1247.55	1263.31	1227.84	1348.56	1520.58	1495.61	1604.6
CPAR2_105510		ORF|Uncharacterized	Contig005569_C_parapsilosis_CDC317	93.3882	92.5753	90.6967	83.6448	86.2604	99.4388	75.6949	81.8006	76.6134	77.6648	88.3853	83.1905	65.8887	79.2057	68.4129	74.3013	88.6235	83.2321	75.7434	96.7547	100.882	110.537	100.706	98.291	84.5476	106.295	105.734	81.3718	89.6301	86.5453	90.4491	90.2443	87.9838	76.0385	88.8091	83.7474	87.4902	83.5064	82.9701	79.8246	84.0223	85.282	92.5981	92.7155	97.3749	101.909
CPAR2_105520		ORF|Uncharacterized	Contig005569_C_parapsilosis_CDC317	17.3664	14.1126	18.1636	17.7545	10.4978	27.5181	12.6152	16.5748	25.3903	31.7706	28.7975	33.885	41.5814	33.9345	18.8016	24.5611	14.1781	19.6539	16.5446	13.7617	14.3973	40.5228	25.1879	20.958	10.8963	11.8697	7.98555	36.1113	23.4924	20.5563	36.5152	16.2559	21.781	34.7015	21.1097	21.7503	84.9027	46.9402	54.7414	37.2644	34.4834	56.7225	45.4586	41.5456	90.4076	75.5071
CPAR2_105530		ORF|Uncharacterized	Contig005569_C_parapsilosis_CDC317	0.705496	0.245481	0.240709	0.848663	0.391731	2.02953	15.5058	19.197	11.5702	1.12736	2.54828	0.904255	22.3311	16.9207	13.716	1.7254	1.62418	1.36454	0.551231	0.419653	0.257341	13.7411	4.90719	4.75629	0.34627	0.147971	0.0634369	1.76666	0.566196	0.308443	3.47136	0.707345	2.4632	5.02491	2.59176	2.43872	2.09251	2.20941	3.8372	9.53748	5.0931	7.03655	5.58744	5.68206	11.0454	3.32071
CPAR2_105540		ORF|Uncharacterized	Contig005569_C_parapsilosis_CDC317	21.0709	22.4276	22.3969	18.3486	17.9393	23.8033	23.6056	24.2337	21.7951	27.8303	30.4921	21.9738	29.4524	30.1117	28.2753	19.6184	19.5494	17.9972	21.9936	21.5184	25.7091	28.4885	23.0369	21.6842	18.038	23.1638	21.2041	20.3091	24.5014	13.9469	34.5716	24.1802	30.9055	29.4414	29.0727	26.8888	30.4492	26.1087	33.8792	39.6586	37.2255	40.4272	27.4595	28.9182	34.3882	27.6757
CPAR2_105550	ERG3	ORF|Verified	Contig005569_C_parapsilosis_CDC317	491.899	420.984	349.316	503.274	221.052	263.392	242.118	306.508	225.667	354.365	250.354	316.08	366.456	251.687	532.071	305.749	295.269	343.684	367.344	362.655	329.381	389.949	284.461	343.716	441.537	419.663	448.065	174.251	233.657	226.98	475.822	339.17	501.483	385.21	323.364	389.257	392.105	320.959	362.396	278.319	253.227	307.455	364.39	265.979	253.925	445.106
CPAR2_105560		ORF|Uncharacterized	Contig005569_C_parapsilosis_CDC317	41.1135	38.8268	42.0376	54.8203	45.6022	43.042	35.1406	42.1864	41.2668	46.5362	34.7918	42.2583	44.213	43.8909	43.0432	46.1745	41.8653	39.5683	47.4681	45.5735	41.6006	37.4111	36.5624	27.4448	46.7675	43.2263	32.4392	35.6547	43.8524	30.5106	42.1922	40.4128	42.2944	43.6748	39.129	32.8859	40.5495	40.4506	36.0885	41.2905	41.4459	34.0644	50.1882	46.3228	34.5109	43.3103
CPAR2_105570		ORF|Uncharacterized	Contig005569_C_parapsilosis_CDC317	83.0604	74.4181	85.8908	107.242	103.602	98.7915	87.2234	74.3396	77.1955	76.0259	94.7162	72.0336	71.7126	81.5385	61.7609	87.5219	94.7602	84.2395	78.4596	81.2231	82.4576	78.744	77.3688	70.5462	78.0304	76.3143	84.6137	95.7906	88.7009	102.218	81.6588	80.3759	79.4357	79.3213	79.3573	83.7821	78.8104	78.8407	90.4723	81.9062	83.3556	88.5195	83.8519	81.0981	93.523	93.4116
CPAR2_105580		ORF|Uncharacterized	Contig005569_C_parapsilosis_CDC317	6.31889	6.04876	5.5081	6.76212	4.99847	6.67784	4.24026	5.10306	4.24563	7.16691	8.28024	8.09217	5.26016	5.13873	5.44118	7.0235	8.29497	7.4713	6.34897	6.64136	5.82921	5.92129	6.36047	4.17815	4.94116	6.55583	4.97695	9.15698	9.78554	6.39412	7.56829	6.74672	7.43153	7.63638	8.31274	6.26898	6.13377	5.61554	5.78459	6.9907	6.45793	6.64218	6.61214	6.45116	5.7965	7.29781
CPAR2_105590		ORF|Uncharacterized	Contig005569_C_parapsilosis_CDC317	20.5091	22.0788	21.6158	24.1679	25.3802	24.807	16.3347	18.7552	18.0105	23.6189	22.9669	25.0943	18.8454	19.0137	18.4789	20.9146	23.5972	20.4266	23.2168	22.9276	24.0502	17.3467	19.6059	15.981	21.626	22.5682	19.4928	30.0484	30.7615	26.0355	20.8199	21.0796	19.0207	20.2792	22.3488	20.6453	20.1065	20.5886	21.4056	24.5209	23.1808	23.7789	21.6261	25.5679	23.3329	21.5645
CPAR2_105600		ORF|Uncharacterized	Contig005569_C_parapsilosis_CDC317	39.3493	15.1289	21.9465	62.3824	53.4337	28.1777	74.6321	32.679	35.0259	25.3396	60.3344	25.8917	27.361	32.851	24.4651	42.6313	32.8173	25.1382	33.8005	21.5733	19.7377	30.4348	27.1905	34.6386	28.8986	21.6202	31.1546	61.9465	42.1502	110.436	30.395	27.5564	19.2215	25.1277	22.537	50.1026	18.0703	19.7144	34.7814	17.5987	21.17	38.5717	21.7861	21.7695	40.5785	28.4817
CPAR2_105610		ORF|Uncharacterized	Contig005569_C_parapsilosis_CDC317	98.6976	97.9666	104.434	110.975	133.457	124.317	97.1183	122.164	123.37	97.372	100.018	134.057	129.324	146.426	144.278	99.3419	113.57	119.358	95.2223	116.028	117.897	76.9661	89.404	73.7217	101.963	132.586	109.189	119.997	134.723	111.881	88.3552	110.035	93.7751	104.026	120.784	106.205	88.2615	97.3434	74.489	124.605	125.585	112.629	130.599	133.28	110.68	115.479
CPAR2_105620		ORF|Uncharacterized	Contig005569_C_parapsilosis_CDC317	39.0365	39.4988	35.7314	52.3775	47.8226	45.8336	38.1708	32.5351	29.8615	44.7269	58.1431	39.7188	36.3191	36.3795	29.1427	40.9047	45.0866	34.568	39.1545	35.9033	32.2909	42.3819	41.0406	41.563	32.2572	36.4791	38.6185	38.4153	47.2178	48.4884	37.0823	35.9078	37.044	37.2381	39.0032	40.1248	39.7892	35.8001	50.3753	40.6717	40.1939	44.5277	38.7635	40.8913	42.4312	38.009
CPAR2_105630		ORF|Uncharacterized	Contig005569_C_parapsilosis_CDC317	31.454	29.2896	31.3295	37.4514	39.342	38.5669	28.2648	33.5826	35.3648	37.3584	36.3942	39.3791	35.0754	37.6346	33.7536	39.8519	38.5659	38.8233	35.1062	33.9814	33.0411	25.9277	28.0282	21.4018	29.0686	33.5627	24.5254	34.9542	37.7101	31.3181	30.5129	31.8862	30.1009	34.047	33.992	29.0057	30.2618	30.6195	28.3752	35.9835	37.9552	35.122	39.2074	38.8007	35.0746	36.528
CPAR2_105640	SAP7	ORF|Uncharacterized	Contig005569_C_parapsilosis_CDC317	5.22399	6.75344	7.74017	6.49606	5.27199	7.41386	7.76469	8.17376	7.4969	19.3022	24.3999	28.5656	12.5447	11.227	13.4384	12.933	13.874	14.588	8.5333	8.09367	8.83728	6.5798	7.61801	6.06174	9.68723	9.52769	10.4194	23.7232	25.4835	21.6382	7.09577	6.96793	8.26949	11.3456	11.7635	11.0222	14.9816	15.8419	13.4149	17.9659	17.4581	17.1299	14.8876	15.1178	14.9072	12.7561
CPAR2_105650		ORF|Uncharacterized	Contig005569_C_parapsilosis_CDC317	23.3956	12.9102	18.1707	43.2606	38.8845	22.8029	47.0951	20.0497	23.4915	21.3096	44.9013	20.6917	20.8004	23.1385	16.4561	39.0446	32.13	24.4786	27.7265	16.2023	11.7846	20.6778	17.9406	16.4433	18.6685	14.4755	13.6031	31.2927	31.7025	58.5515	17.9721	20.2841	14.0985	22.4868	18.4843	27.8056	10.0744	8.90388	21.447	10.666	13.0523	22.2243	14.1109	13.167	23.2089	16.4592
CPAR2_105660		ORF|Uncharacterized	Contig005569_C_parapsilosis_CDC317	269.522	185.235	259.685	412.827	466.568	377.529	378.472	342.946	408.556	196.475	293.232	280.041	252.889	326.932	239.077	361.514	356.42	357.117	233.984	250.029	208.715	214.946	248.022	213.433	205.198	223.914	165.546	510.051	430.835	580.996	198.569	267.782	191.414	250.546	269.937	276.196	249.147	298.666	228.734	244.117	296.668	281.805	209.506	235.083	250.095	279.463
CPAR2_105670		ORF|Uncharacterized	Contig005569_C_parapsilosis_CDC317	29.6729	22.9564	23.4142	31.2205	27.7015	26.411	23.9386	23.713	19.9777	32.5421	36.9096	31.5805	30.1247	29.068	23.6563	39.6422	36.9701	29.8998	30.4337	25.2875	22.6199	24.9756	23.9524	15.4927	22.4238	24.997	15.496	26.2464	28.5423	21.1393	27.9518	23.5866	23.6172	29.0947	28.8165	22.4775	26.9403	23.6424	29.9546	29.1662	29.4516	30.1595	28.902	30.9312	29.0247	29.2465
CPAR2_105680		ORF|Uncharacterized	Contig005569_C_parapsilosis_CDC317	9.63058	9.69196	7.64155	7.98506	7.05907	10.41	20.9057	19.4995	13.3594	10.2124	11.232	7.05977	26.0291	22.0818	23.7404	11.4864	14.331	13.1662	7.05907	6.83879	7.58136	9.6287	7.14786	9.57307	10.4308	9.04269	12.241	8.8185	10.9379	8.32109	13.4173	12.4586	11.5618	16.4161	14.5364	16.6653	13.7735	14.1086	15.7715	18.0225	17.6807	19.0064	18.4153	17.5286	17.6044	18.6102
CPAR2_105690		ORF|Uncharacterized	Contig005569_C_parapsilosis_CDC317	121.279	92.7872	103.295	221.385	304.529	147.829	179.588	124.198	175.431	91.1405	134.77	112.91	69.4605	78.6352	46.0199	27.5061	35.3615	20.9599	72.2019	88.4708	67.0558	199.063	147.5	98.5025	135.408	137.043	93.4033	291.026	195.198	262.292	92.807	108.644	120.798	120.073	121.21	110.697	352.086	420.588	336.003	114.923	102.556	99.3921	126.538	113.984	115.391	101.536
CPAR2_105700		ORF|Uncharacterized	Contig005569_C_parapsilosis_CDC317	17.1367	12.0796	15.2236	24.0007	41.2493	24.7493	28.4209	17.8135	27.9749	16.6641	25.2992	27.27	22.3359	24.5748	21.9382	21.5971	21.6538	16.4856	13.0711	13.4215	17.5845	16.3143	17.2909	8.46908	19.8821	25.0904	16.3159	43.7085	38.6617	58.4791	15.5893	15.4092	13.9092	22.813	22.4847	23.6442	18.1007	25.5533	17.6892	16.2594	16.7135	14.3447	29.2982	32.1456	23.967	26.8816
CPAR2_105710		ORF|Uncharacterized	Contig005569_C_parapsilosis_CDC317	9.64367	8.63161	10.4291	13.3882	18.0487	13.6449	16.1553	14.7005	18.3113	13.7988	12.7796	16.9147	17.798	15.9768	18.318	19.6074	18.1442	14.6743	9.31053	9.19954	9.81881	16.3773	13.9826	8.95914	16.5107	17.6419	12.7317	29.2636	22.5091	29.1184	10.8228	10.0635	14.2977	15.8198	14.5836	13.3892	21.2084	22.4729	16.3243	20.0348	16.665	12.3388	25.4304	20.3109	12.6258	22.8622
CPAR2_105720		ORF|Uncharacterized	Contig005569_C_parapsilosis_CDC317	12.5594	11.9131	12.4885	14.0205	18.2501	18.1782	17.0522	13.0673	10.7813	10.074	15.8717	10.3794	8.10877	9.01554	7.00933	12.1922	13.5482	11.491	14.9871	14.1818	12.4173	11.67	13.4637	16.4195	10.3881	11.5059	12.5941	16.7788	17.4401	20.9015	12.2126	14.1469	11.7063	13.7361	11.7524	13.3728	9.46535	10.1731	17.6845	12.9539	14.7391	19.6805	10.6163	14.1392	18.4986	14.5731
CPAR2_105730		ORF|Uncharacterized	Contig005569_C_parapsilosis_CDC317	21.2348	20.4463	21.0509	30.522	27.4784	28.3258	19.9225	20.8354	22.6149	23.8446	22.9238	25.679	20.3784	23.7743	18.6101	26.9484	29.729	24.2175	23.9583	22.1155	18.685	19.6398	20.2696	12.9883	19.4457	20.788	12.4264	25.2214	29.6321	22.9572	19.0274	21.503	19.2102	22.5341	21.1276	16.9163	19.0651	21.6925	19.6679	22.9327	24.4815	23.2471	21.5804	22.6315	22.2662	23.22
CPAR2_105740		ORF|Uncharacterized	Contig005569_C_parapsilosis_CDC317	0.0310108	0.0327308	0.0825287	0.240755	0.056979	0.147156	0.51064	0.554926	0.390554	0.258502	0.168636	0.064018	0.503153	0.181163	0.260884	0.789589	1.31026	1.1595	0.186858	0.139884	0.117642	0.272701	0.0573102	0.128115	0	0	0.105728	0.0710215	0.0514724	0.0493508	0.0296698	0.209584	0.065035	0.090641	0.157759	0.174506	0.0529748	0.0338607	0.132481	1.10503	1.18751	0.810566	0.171394	0.237879	0.30205	0.203903
CPAR2_105750		ORF|Uncharacterized	Contig005569_C_parapsilosis_CDC317	0	0.143696	0.263506	0.33631	0.0682233	0	0	0	0	0.126099	0.336525	0.166078	0.165377	0.419367	0.343603	0	0.217893	0	0	0	0	0.568379	0.125803	0	0.291757	0.250993	0	0	0.523854	0	0.556555	0.250943	0	0.388892	0.899481	0	0.243144	0.202713	0.400337	0.619546	0.305435	0.189642	0.61565	0.431548	0.361657	0.488283
CPAR2_105760		ORF|Uncharacterized	Contig005569_C_parapsilosis_CDC317	137.339	149.572	133.633	140.767	146.592	127.736	66.9039	70.4792	93.8462	263.984	187.353	223.202	126.263	109.489	81.5044	149.762	142.204	132.139	150.137	132.575	114.22	126.464	118.406	74.8668	157.967	126.662	97.3055	209.643	215.632	114.681	139.23	123.359	167.526	154.593	132.001	91.8271	310.931	260.36	273.241	245.238	179.82	169.71	182.703	156.67	175.477	215.207
CPAR2_105770		ORF|Uncharacterized	Contig005569_C_parapsilosis_CDC317	137.676	122.678	116.742	179.419	94.6916	105.883	118.832	111.569	85.3004	140.835	144.43	120.247	123.021	103.979	106.015	151.438	142.445	124.121	144.947	142.932	119.581	114.517	107.696	119.123	145.543	129.845	136.289	47.5956	78.1517	76.3782	158.679	148.851	144.31	132.472	125.333	154.093	113.882	125.312	158.312	105.957	108.95	151.013	119.303	107.698	123.723	145.948
CPAR2_105780		ORF|Uncharacterized	Contig005569_C_parapsilosis_CDC317	185.61	183.321	152.506	177.95	135.914	191.277	152.29	157.273	145.241	127.532	106.407	105.538	178.035	178.456	184.702	164.388	167.244	201.081	168.477	171.244	183.166	161.45	156.141	179.994	167.012	156.656	177.933	110.708	127.47	98.8334	188.574	197.479	192.034	166.626	153.162	152.284	242.23	249.063	211.075	240.204	255.581	244.61	242.704	234.897	230.736	272.886
CPAR2_105790		ORF|Uncharacterized	Contig005569_C_parapsilosis_CDC317	484.3	393.219	340.207	393.408	247.712	322.651	290.223	193.709	205.208	362.051	400.327	218.393	297.528	249.571	267.488	388.027	371.46	396.234	359.023	274.957	323.784	488.213	385.911	583.475	369.487	305.603	514.564	235.832	259.818	286.376	495.807	386.353	476.502	420.043	336.471	516.817	340.325	276.013	465.38	315.498	312.689	374.457	322.436	284.12	392.258	414.365
CPAR2_105800		ORF|Uncharacterized	Contig005569_C_parapsilosis_CDC317	64.8679	65.6923	63.9181	74.4088	81.5111	67.5941	61.5464	76.0551	78.6933	63.9106	51.6942	56.8194	67.2243	72.9115	70.0389	59.5972	62.059	63.6515	72.8596	72.6379	69.0175	63.7293	70.0435	56.0318	67.8081	71.8733	55.3268	72.4447	82.7754	65.2769	63.1989	71.3365	67.8405	73.0938	79.5742	61.9867	62.2532	66.5983	52.0374	67.9519	71.9518	59.6975	77.8493	82.6238	67.8759	73.454
CPAR2_105810		ORF|Uncharacterized	Contig005569_C_parapsilosis_CDC317	24.944	29.4696	29.4303	33.4694	29.7223	35.1213	22.4967	24.215	23.4028	32.9212	36.6708	28.8081	23.9253	25.6659	21.696	27.9786	29.1832	28.3628	33.6616	32.5244	32.0841	26.0361	28.4467	27.7661	29.9121	27.1056	31.3801	20.7254	25.6894	20.4671	26.6057	29.8625	26.2387	29.2688	26.2986	29.0822	34.3084	35.9785	40.4049	34.4808	34.3251	38.3786	33.0572	34.9073	39.7109	38.0266
CPAR2_105820		ORF|Uncharacterized	Contig005569_C_parapsilosis_CDC317	49.7636	31.4586	44.4254	64.0228	56.119	50.061	48.4923	39.8526	42.8715	43.604	52.9136	41.3097	29.8541	35.132	31.9853	47.127	42.6917	41.3963	40.4882	36.201	34.9096	46.2048	41.604	42.967	40.0497	35.3665	45.1719	61.8088	42.1734	75.2553	45.7474	47.0971	39.0394	34.2854	32.7212	50.9985	31.0802	30.3596	38.6943	30.649	31.7267	34.9804	32.6554	32.4625	36.5103	42.391
CPAR2_105830		ORF|Uncharacterized	Contig005569_C_parapsilosis_CDC317	122.511	115.289	113.21	167.821	153.877	144.588	153.793	125.974	120.809	118.742	187.572	123.404	119.851	136.491	111.106	122.206	124.604	111.425	128.25	138.403	120.548	120.808	115.598	141.605	111.259	126.82	146.875	171.788	158.565	200.916	101.366	124.682	100.575	108.876	117.829	159.868	107.009	105.167	137.713	112.701	124.464	156.457	124.896	129.65	156.969	126.866
CPAR2_105840		ORF|Uncharacterized	Contig005569_C_parapsilosis_CDC317	97.9422	77.7177	86.5114	118.769	105.363	106.304	99.8068	95.1072	96.3679	82.932	102.379	87.1802	103.629	118.334	101.401	90.0641	91.5706	87.9506	87.7099	90.9916	89.3015	86.3729	86.3203	77.6628	84.0877	94.8973	87.1419	105.584	99.1557	100.036	102.562	96.3274	85.1162	96.7256	94.9433	97.2662	100.358	94.7137	90.1552	106.338	107.28	105.372	122.329	112.725	110.205	115.734
CPAR2_105850		ORF|Uncharacterized	Contig005569_C_parapsilosis_CDC317	28.4458	29.4085	26.4023	29.1048	34.7834	30.8936	18.7462	23.4772	19.2889	32.2291	37.2268	39.9825	25.3807	26.6321	25.7539	23.9679	25.9933	25.4312	31.6824	34.5885	38.3944	22.1577	27.8678	31.0446	31.3595	37.8532	42.4802	36.4167	38.6849	39.7145	29.1556	29.928	26.0154	24.7541	29.9888	32.2635	37.4849	37.2821	33.3268	37.086	34.0436	37.3919	33.6462	36.1301	35.4962	33.5939
CPAR2_105860		ORF|Uncharacterized	Contig005569_C_parapsilosis_CDC317	23.587	22.7434	23.5014	25.4303	23.407	26.8546	14.486	21.5494	21.2478	28.2585	23.675	32.8311	23.3234	25.7691	25.0387	23.6414	26.434	26.1037	25.8236	26.9397	27.9376	17.4699	20.5158	16.8677	22.6834	29.6326	21.5735	22.7962	25.5467	21.1755	24.4497	25.6351	20.709	20.2229	22.6404	20.9479	28.3643	26.9807	23.9929	28.207	25.6196	26.4182	24.7108	24.3741	23.5113	28.7507
CPAR2_105870		ORF|Uncharacterized	Contig005569_C_parapsilosis_CDC317	94.3441	73.3063	74.1135	87.5955	92.8105	75.0136	114.981	79.9639	68.9827	71.406	125.731	67.6754	69.1702	72.1684	67.2438	69.1214	75.1522	73.3115	67.0483	73.2673	65.6094	66.6553	66.8416	100.623	68.6863	76.7935	124.357	105.415	86.1192	148.975	83.3915	78.1816	70.8615	66.6657	67.6664	123.971	70.9689	60.6994	120.014	81.8681	86.4742	112.705	87.2423	89.8161	130.534	111.182
CPAR2_105880		ORF|Uncharacterized	Contig005569_C_parapsilosis_CDC317	198.085	191.384	186.097	200.857	252.964	191.647	195.096	206.229	221.321	212.753	245.07	293.715	256.987	251.063	256.407	162.234	181.504	171.289	240.912	244.618	252.389	125.455	155.7	123.742	286.25	335.451	302.484	327.764	346.769	305.57	161.902	183.931	176.089	225.352	265.513	224.701	134.196	128.278	109.164	173.995	176.733	164.975	242.694	241.737	214.104	212.805
CPAR2_105890		ORF|Uncharacterized	Contig005569_C_parapsilosis_CDC317	16.9943	17.0437	15.5163	19.4801	21.7963	18.0456	14.721	17.7592	15.2598	21.3993	23.4965	21.4198	36.5071	39.612	28.0513	20.0161	22.4011	18.4929	18.9176	19.7371	17.7223	14.1395	15.1079	10.1566	16.9812	20.0132	12.7686	21.2916	22.9113	14.6405	18.8516	17.4634	16.7047	19.7248	22.5006	15.4521	14.0777	14.9364	15.6497	22.8362	22.647	19.1588	22.6469	25.5588	16.4709	19.4269
CPAR2_105900		ORF|Uncharacterized	Contig005569_C_parapsilosis_CDC317	32.2495	32.5397	29.7819	41.7829	44.1225	37.2059	33.656	31.5394	27.4146	40.9719	57.0147	43.745	38.1548	42.166	34.5407	36.4367	41.2108	32.7792	35.1509	36.8082	29.6671	30.2178	32.0656	30.9254	34.9472	38.0663	39.3162	39.0721	44.1294	43.2989	30.7468	32.6369	30.3484	34.7409	39.5935	37.7296	40.4155	41.1847	48.4511	46.1267	46.4846	50.7036	42.4601	42.2444	41.8839	38.9605
CPAR2_105910		ORF|Uncharacterized	Contig005569_C_parapsilosis_CDC317	86.814	86.2026	82.8545	102.087	99.5709	95.9421	83.3874	81.3587	74.3081	80.4759	90.8861	71.8181	74.2112	74.8872	67.8229	88.5863	86.5033	78.6124	95.8286	89.364	90.6461	80.9491	84.6759	78.7067	83.4389	88.4031	90.6146	91.057	96.3888	91.773	86.339	81.3516	84.4343	87.6415	88.7484	89.7006	79.755	70.8401	81.6997	81.9219	81.6258	88.7503	83.6222	85.0047	89.8347	82.0059
CPAR2_105920	RPO41	ORF|Uncharacterized	Contig005569_C_parapsilosis_CDC317	19.3404	13.15	19.6499	39.9006	34.6158	27.154	22.2174	24.3665	30.3188	17.3814	12.8336	18.3142	18.1786	19.0915	13.8952	24.6423	22.542	18.2203	20.987	17.7403	11.8774	20.3313	20.6397	9.81822	17.975	14.5122	5.02491	33.1313	36.2827	25.8284	15.5715	16.864	13.8565	22.7601	18.7617	12.3166	10.2914	14.2026	8.26763	10.7939	12.6154	7.92213	10.3934	11.5874	9.38452	10.5432
CPAR2_105930		ORF|Uncharacterized	Contig005569_C_parapsilosis_CDC317	32.7289	34.3613	32.9244	41.7344	42.3149	43.2009	37.6796	35.635	33.8244	40.1562	51.1356	38.8641	40.7835	40.9542	34.2276	37.8447	46.5103	39.0482	30.3754	34.1717	32.2236	30.8779	32.6615	35.1283	30.7126	34.2448	36.0763	46.8874	45.4188	51.0505	35.4931	34.1908	33.1194	33.7961	38.3997	41.9562	34.7363	34.3549	47.1111	42.2109	41.2162	52.5297	38.0558	42.6369	45.8499	38.7054
CPAR2_105940		ORF|Uncharacterized	Contig005569_C_parapsilosis_CDC317	170.435	197.053	148.238	175.896	213.233	172.548	171.504	173.657	142.354	184.404	176.57	140.737	216.04	194.054	224.09	148.423	163.231	153.407	163.473	189.369	161.042	144.578	166.265	162.287	187.478	208.849	226.814	126.801	165.983	150.402	161.356	170.628	186.46	196.087	220.997	220.911	127.461	109.982	148.455	153.516	145.291	164.518	205.285	190.97	190.823	149.785
CPAR2_105950	APC1	ORF|Uncharacterized	Contig005569_C_parapsilosis_CDC317	23.8921	25.2052	22.0103	32.4176	25.8299	35.1787	14.3486	16.332	16.5676	12.8915	11.3469	14.2997	13.1786	14.7913	13.449	11.7548	14.5356	12.3487	22.8705	28.0706	28.8612	13.5288	14.952	14.5726	24.1466	28.2369	28.8913	16.8252	22.8396	16.1967	24.8265	25.5841	24.3728	20.0011	20.7935	20.7253	11.2659	11.0108	11.2235	14.1914	12.2274	11.2761	12.9983	12.3056	11.7705	14.3857
CPAR2_105960		ORF|Uncharacterized	Contig005569_C_parapsilosis_CDC317	791.465	455.009	795.704	1362.54	1854.44	1312.15	1564.44	1395.88	1654.64	353.913	730.207	620.16	806.055	1221.74	670.299	971.213	1009.91	795.968	563.223	728.893	403.519	803.686	945.198	761.248	641.011	634.067	417.592	1968.13	1578.52	2368.2	529.425	883.11	414.469	674.093	791.957	908.658	671.183	933.247	727.83	733.395	911.444	803.076	454.263	585.028	656.473	695.993
CPAR2_105970		ORF|Uncharacterized	Contig005569_C_parapsilosis_CDC317	1029.42	600.241	1028.54	1632.66	2148.3	1617.34	1877.84	1444.73	1826.73	463.904	1028.07	823.912	957.586	1458.75	811.42	1344.76	1247.32	1030.69	787.973	949.292	615.498	995.157	1152.88	915.824	780.557	837.751	533.508	2137.2	1747.58	2824.8	673.226	1007.68	562.71	859.933	978.275	1162.32	973.463	1236.79	1047.65	944.744	1225.58	1272.57	659.237	868.713	1020.57	875.309
CPAR2_105980		ORF|Uncharacterized	Contig005569_C_parapsilosis_CDC317	370.219	192.882	345.818	734.877	870.532	453.998	671.816	406.071	442.97	217.375	643.796	320.159	295.7	451.302	230.692	415.613	441.108	273.511	259.803	311.541	146.702	479.462	441.955	424.789	315.449	299.282	257.28	943.3	641.958	1360.12	244.896	336.297	189.463	290.958	330.417	545.93	420.935	433.728	663.774	354.848	417.148	529.942	241.749	305.128	481.396	452.902
CPAR2_105990		ORF|Uncharacterized	Contig005569_C_parapsilosis_CDC317	70.6469	88.4294	82.0285	79.008	72.1975	98.1769	77.0151	100.572	94.6997	39.3615	42.6541	40.8814	48.4307	53.8405	56.6759	29.0835	36.7046	36.0222	71.5233	87.7365	98.2084	58.5103	64.6771	55.4872	83.6833	104.839	102.904	63.2023	79.9468	65.0335	65.8966	83.8686	80.4774	73.575	98.4055	85.8444	36.4806	32.8747	35.3429	47.5846	50.1306	42.7823	55.1635	57.4502	51.3846	52.595
CPAR2_106000	XOG1	ORF|Uncharacterized	Contig005569_C_parapsilosis_CDC317	170.033	195.197	134.081	153.46	192.178	158.482	113.908	105.635	96.9073	520.082	442.708	473.66	300.872	209.774	276.362	131.722	150.388	138.09	165.75	146.738	166.676	117.05	136.145	107.391	162.739	179.989	149.804	70.6121	112.695	80.7008	162.642	141.965	211.402	264.683	267.701	205.17	181.701	137.329	168.905	347.578	264.74	273.112	539.913	458.901	342.705	259.793
CPAR2_106010		ORF|Uncharacterized	Contig005569_C_parapsilosis_CDC317	26.8485	26.4958	25.8178	29.5905	29.4656	27.2307	18.5227	19.5771	16.8727	28.0147	28.4	24.8161	16.9272	18.3257	15.9249	27.4552	31.7715	25.6944	27.0797	26.2655	24.8435	26.7217	24.8655	22.5549	25.7139	24.395	25.6833	21.174	23.7554	20.9006	27.6791	24.0811	25.1568	23.3993	22.6862	22.1887	31.1341	29.0706	32.9454	28.7355	27.5277	26.9122	23.6994	24.7075	26.7011	31.469
CPAR2_106015		ORF|Uncharacterized	Contig005569_C_parapsilosis_CDC317	33.9244	39.3683	32.0902	45.2844	34.903	32.6482	23.6776	17.5189	14.5193	45.4483	59.8202	35.6863	29.0328	26.9976	24.426	35.4601	31.0426	27.0309	34.7295	28.6925	33.651	36.0642	35.7856	42.3973	31.4059	33.2419	50.366	26.7569	30.4166	33.0191	38.9985	31.0964	35.5273	31.0498	30.3778	43.7563	31.0457	23.7182	42.4642	27.3505	26.3646	43.3688	33.3381	29.2093	46.2846	37.2716
CPAR2_106020		ORF|Uncharacterized	Contig005569_C_parapsilosis_CDC317	49.4002	44.3502	45.8585	64.041	47.0362	47.3353	54.4421	36.1627	30.9654	54.544	88.7027	48.8778	36.0198	37.7907	31.306	48.6913	51.4825	43.2975	48.4336	44.3993	41.3217	52.1465	45.1031	62.2001	49.2473	44.8353	62.3796	52.8755	45.0641	60.6521	49.4595	43.3839	43.3459	41.5362	40.9723	59.489	54.67	45.0008	88.2321	47.1743	43.7004	72.1963	47.2704	43.2723	65.5999	55.1122
CPAR2_106030		ORF|Uncharacterized	Contig005569_C_parapsilosis_CDC317	38.6167	31.7257	31.6165	61.6675	53.2552	47.5849	36.2749	38.3783	39.2492	43.4536	38.8759	43.3396	37.4222	36.1445	33.5882	45.0229	37.4273	34.2257	50.1688	40.1641	37.3031	32.2656	30.5025	26.9723	39.3308	35.2529	29.7424	43.188	49.1948	46.0666	37.1358	35.6803	29.0327	35.0492	33.7098	33.746	28.1317	27.4002	30.6975	27.1997	26.7558	31.0103	28.0388	27.0499	29.0435	31.4594
CPAR2_106040		ORF|Uncharacterized	Contig005569_C_parapsilosis_CDC317	118.068	116.985	113.702	137.019	120.948	132.632	100.806	106.147	103.476	115.408	111.547	104.115	99.4756	101.027	94.5671	119.102	114.475	117.095	107.739	107.718	120.181	102.547	100.195	111.252	112.533	110.563	120.736	94.4239	101.401	102.216	108.287	107.689	108.196	100.49	100.801	105.98	139.711	126.457	127.837	126.61	119.536	122.819	107.468	108.981	119.454	110.861
CPAR2_106050		ORF|Uncharacterized	Contig005569_C_parapsilosis_CDC317	30.531	30.6187	24.7379	27.4552	39.4768	35.1602	14.378	23.9595	19.2119	23.379	35.2475	32.5042	18.2386	19.9348	16.982	17.5243	29.4809	24.492	19.2358	31.9675	32.6622	22.342	24.0919	19.4752	20.1955	28.9242	25.3987	29.0116	34.1854	32.4225	25.7175	25.4269	23.4372	20.7363	29.5788	27.8946	24.7382	23.9708	25.7319	24.3941	28.9982	32.18	29.1952	35.4248	34.899	29.3599
CPAR2_106060		ORF|Uncharacterized	Contig005569_C_parapsilosis_CDC317	19.4177	18.7264	18.0389	19.2069	20.665	19.1665	12.842	15.221	14.2522	19.3024	19.6168	20.1023	12.6192	14.6468	12.0891	16.1459	21.5164	18.2876	15.6554	19.57	15.7447	16.4467	15.6472	12.848	17.8376	17.8226	13.7083	14.1234	18.3203	13.9683	18.2118	17.3334	16.9158	16.3998	17.5491	14.8237	21.1865	17.1494	21.3742	23.0298	18.6499	18.276	19.9393	18.1032	19.3869	22.1464
CPAR2_106070		ORF|Uncharacterized	Contig005569_C_parapsilosis_CDC317	37.3164	30.5488	31.04	37.7986	31.0536	30.2897	27.7579	17.958	13.2974	49.0676	59.2413	25.5539	21.9513	23.8532	20.4794	33.6306	26.5238	25.5467	25.7241	29.1892	28.9203	36.6126	32.3325	49.1465	27.3169	26.0183	40.7054	18.0513	23.7202	32.6127	35.7026	29.3417	31.813	20.5831	20.5838	40.3109	51.518	37.5289	80.0246	36.659	32.2387	51.9414	44.0482	43.6472	80.0434	57.4328
CPAR2_106080		ORF|Uncharacterized	Contig005569_C_parapsilosis_CDC317	725.315	886.192	677.403	717.145	385.61	872.876	200.876	193.187	138.689	448.854	364.595	261.601	182.498	150.442	168.325	519.534	529.052	675.887	459.58	475.861	568.923	1034.9	857.5	1443.5	510.148	396.159	642.776	202.54	379.32	252.766	914.997	674.013	925.882	540.687	458.089	589.745	778.762	579.079	819.212	450.608	433.933	522.574	267.998	272.689	501.171	475.969
CPAR2_106090		ORF|Uncharacterized	Contig005569_C_parapsilosis_CDC317	38.712	45.5104	47.8934	51.0031	51.5718	51.189	47.5463	44.7199	38.6872	48.0166	68.6835	51.8546	42.62	45.9964	45.1529	38.5524	43.187	42.0429	55.8032	58.8805	62.1763	29.147	35.4999	36.225	48.7582	57.2056	71.2702	49.7898	59.0036	57.0032	41.7515	46.66	39.574	43.6618	46.2821	54.7468	39.5317	39.2592	52.534	43.1979	48.4428	63.4489	55.8064	54.0231	70.8379	51.2648
CPAR2_106100		ORF|Uncharacterized	Contig005569_C_parapsilosis_CDC317	196.09	205.002	190.407	233.368	220.075	218.494	183.479	167.285	145.796	196.05	275.792	182.967	154.047	187.642	145.339	192.723	196.955	192.198	212.75	210.653	204.855	184.65	179.398	207.241	198.563	188.73	247.593	171.501	196.939	196.004	197.441	196.602	176.73	190.752	183.276	220.424	184.163	172.083	212.619	167.616	178.257	207.927	187.899	176.056	220.107	208.738
CPAR2_106110		ORF|Uncharacterized	Contig005569_C_parapsilosis_CDC317	43.8076	52.2195	61.7156	73.0878	70.4918	70.1427	51.6004	39.6185	46.2742	46.6299	48.4895	39.8106	30.1106	26.9153	19.7409	43.6197	45.138	35.6432	56.9327	47.6855	35.0618	81.9152	77.6664	68.0145	49.9561	34.4844	26.3288	49.5621	59.7416	55.7247	39.0579	44.7502	46.2061	53.527	44.7793	40.774	33.3283	36.5461	37.4272	26.539	35.1595	29.9737	31.2899	38.192	40.4917	33.6172
CPAR2_106120		ORF|Uncharacterized	Contig005569_C_parapsilosis_CDC317	903.126	861.582	567.706	742.133	423.587	577.188	314.8	495.423	266.34	1087.27	450.86	755.749	697.789	459.331	768.173	596.507	703.599	848.78	640.8	653.718	675.981	644.955	546.618	849.645	650.482	609.315	753.255	363.517	369.12	362.646	1007.98	733.656	814.606	589.804	518.678	609.058	939.54	896.215	884.696	716.313	520.568	717.525	726.373	550.029	613.758	1019.99
CPAR2_106130	GAL1	ORF|Uncharacterized	Contig005569_C_parapsilosis_CDC317	75.3287	85.1066	95.3575	47.1719	38.8417	49.9778	35.618	46.3748	43.7609	56.0003	50.7245	74.9695	87.4871	100.14	79.1609	133.975	65.6462	72.9402	59.8892	54.3272	77.8043	38.5669	57.9934	59.7602	76.9062	89.1212	98.8259	59.0843	67.9925	68.6993	91.2971	91.2375	65.3351	72.9023	98.4604	94.2954	26.18	30.4505	24.1501	26.3989	24.8978	26.7694	21.8217	23.4941	30.0865	29.3205
CPAR2_106140	GAL10	ORF|Uncharacterized	Contig005569_C_parapsilosis_CDC317	239.243	259.807	241.124	206.117	149.807	213.817	178.78	257.205	206.281	157.963	111.004	179.022	346.922	382.316	365.596	337.032	209.576	252.555	196.791	191.339	260.188	133.51	156.994	196.125	242.708	236.899	274.863	123.625	150.384	135.237	294.327	277.998	248.393	224.834	263.309	239.668	138.782	155.221	116.47	125.556	103.483	103.489	111.724	111.871	111.474	148.48
CPAR2_106150		ORF|Uncharacterized	Contig005569_C_parapsilosis_CDC317	29.1691	21.77	25.1209	30.0974	32.1133	30.6337	28.3247	24.5149	20.8817	25.2828	44.2362	24.9085	17.6392	19.6054	17.2947	29.4972	26.4849	24.6144	21.9854	28.7411	29.7619	21.417	22.33	30.9352	22.1697	23.9145	37.4355	28.0621	24.8856	46.6907	27.2238	27.9488	20.2005	19.474	20.407	34.8778	27.9378	25.1601	48.4408	27.6354	28.2975	46.6297	27.0133	26.9157	48.884	40.9228
CPAR2_106160	GAL102	ORF|Uncharacterized	Contig005569_C_parapsilosis_CDC317	32.5056	41.8913	40.9572	24.5935	25.8023	32.0866	18.6462	25.5756	25.6615	25.9481	26.4286	33.2429	27.8307	33.1855	21.3167	42.0782	26.226	26.0145	25.7616	31.8036	41.5661	33.8424	36.1054	45.8427	31.3063	30.5628	39.443	23.0876	29.1103	26.8736	38.3273	32.0128	33.6233	24.8205	31.5575	33.0064	20.7103	24.8603	25.7916	24.8744	27.4813	25.2348	20.4764	21.7222	33.6318	33.8411
CPAR2_106170	GAL7	ORF|Uncharacterized	Contig005569_C_parapsilosis_CDC317	78.8488	88.3571	102.376	93.0303	75.7448	83.9877	25.4998	35.4334	39.8283	66.914	64.3675	80.8201	66.0989	79.1357	52.1682	115.907	68.4398	70.6271	73.6097	73.8039	90.3286	79.3366	100.255	90.9725	87.5325	87.6366	85.3175	73.4199	79.3603	69.8152	73.0022	84.263	71.3253	62.4866	93.8352	86.0714	50.7516	64.2631	44.6773	54.1647	55.0927	49.9398	48.9063	57.2505	67.6305	70.669
CPAR2_106180		ORF|Uncharacterized	Contig005569_C_parapsilosis_CDC317	58.3229	54.8271	59.1206	91.741	99.2368	73.0431	68.6686	46.2607	57.2137	41.8617	53.0643	39.0219	38.471	47.9457	30.0965	64.0763	52.2766	42.3591	70.1023	55.0585	45.383	57.0854	52.7671	46.1565	53.4515	47.519	37.3124	83.4632	71.3969	90.9849	48.8418	49.881	46.4882	55.6577	50.3149	47.6591	39.9334	50.8464	42.2321	37.8151	50.5808	40.4775	36.591	40.0698	41.2636	42.057
CPAR2_106190		ORF|Uncharacterized	Contig005569_C_parapsilosis_CDC317	49.1418	48.0925	50.9111	67.1547	57.7578	52.6493	39.5681	38.9527	34.5176	43.4667	51.9275	36.5756	43.2317	38.7931	36.4193	43.0862	42.8202	35.6335	58.3495	55.7299	51.8016	51.591	47.8731	48.0006	53.3512	52.3572	56.9664	49.8571	50.4258	47.6729	50.6364	48.5536	47.1287	48.2512	44.9238	51.072	37.6121	35.9374	49.0557	37.2904	38.0356	39.7457	36.0613	35.8981	40.2917	39.1689
CPAR2_106200		ORF|Uncharacterized	Contig005569_C_parapsilosis_CDC317	36.1522	46.6368	39.7989	43.6195	39.3235	31.9756	20.0548	15.9282	12.6005	31.431	42.8683	21.5388	26.4632	23.3142	21.9435	32.9856	35.3817	32.2319	43.5361	49.5347	47.2244	47.2512	45.8669	66.8655	51.8758	49.3491	92.2562	32.2285	38.5971	45.1837	35.3125	33.2592	36.7326	35.0323	40.832	51.1384	34.5104	28.3955	53.0577	23.7678	25.3484	30.3747	25.2285	26.6477	34.5754	28.5927
CPAR2_106210		ORF|Uncharacterized	Contig005569_C_parapsilosis_CDC317	150.154	163.267	157.92	191.753	92.7163	177.983	78.2835	75.4311	55.5368	296.202	247.046	252.405	157.012	99.6804	153.349	142.547	143.061	165.217	139.919	134.376	144.968	185.546	140.791	205.318	185.656	147.717	230.733	77.0356	83.5706	68.418	206.573	150.096	182.056	131.159	115.436	148.65	215.387	124.848	273.989	161.246	116.946	225.796	194.459	130.51	202.134	170.95
CPAR2_106220		ORF|Uncharacterized	Contig005569_C_parapsilosis_CDC317	52.9789	46.0759	44.9415	67.2653	70.8077	61.6773	44.25	45.2233	49.4678	71.0192	85.1682	91.8695	58.8521	62.5426	59.2336	55.5136	59.073	57.2619	60.8354	59.9826	60.6701	37.2265	41.6133	34.4297	59.6099	75.8705	65.8186	63.0106	71.1865	67.5133	47.7371	50.5541	44.1398	52.3331	60.8171	56.9002	42.3319	36.9141	40.3404	53.5557	52.45	64.5915	70.972	65.463	70.6822	55.6426
CPAR2_106230		ORF|Uncharacterized	Contig005569_C_parapsilosis_CDC317	59.9868	52.5935	65.0112	86.8303	69.9847	75.71	73.4564	60.6808	65.2612	55.1826	57.3402	53.0319	57.0274	57.8854	54.5926	65.9793	63.3594	63.2825	56.3031	51.5886	53.1503	55.499	57.0845	56.5288	58.9449	60.2552	59.6785	66.7578	67.769	75.0048	56.9111	55.7335	56.1128	62.221	59.1365	67.3222	47.5467	50.9858	58.2474	54.3812	52.1204	61.2232	53.4256	51.9453	59.2158	52.133
CPAR2_106240		ORF|Uncharacterized	Contig005569_C_parapsilosis_CDC317	15.9145	7.64647	12.2634	21.8708	26.1861	17.8466	27.4994	21.8015	23.2053	12.8701	22.504	16.5739	15.4838	19.5379	15.5464	20.4061	20.0512	13.4519	15.1426	13.136	11.1735	11.9524	10.9743	7.09814	20.2163	19.8911	16.3262	35.5772	28.1105	42.7525	15.7035	13.0031	9.1907	16.2633	16.4511	18.6328	9.19057	6.69144	12.5104	12.9379	10.8544	14.9648	17.4603	14.9739	20.8222	21.2183
CPAR2_106250		ORF|Uncharacterized	Contig005569_C_parapsilosis_CDC317	104.083	98.5613	105.245	147.294	169.412	130.673	131.779	122.467	132.637	131.765	156.962	156.758	142.4	160.218	131.797	119.747	119.593	109.994	105.549	111.275	107.808	88.8463	95.7777	82.7407	113.446	113.106	105.407	183.071	158.094	179.086	93.1942	105.585	90.9988	107.898	118.663	117.731	116.902	114.591	109.455	133.245	133.802	111.157	133	139.057	108.069	123.071
CPAR2_106260		ORF|Uncharacterized	Contig005569_C_parapsilosis_CDC317	58.9845	63.8959	59.5909	55.3092	59.5989	73.4265	97.1877	79.6205	71.3178	72.9492	95.7808	70.6046	120.262	94.6905	110.071	45.1685	49.9285	50.2227	53.3527	52.2446	54.9399	63.3116	58.2969	71.0579	62.4238	58.5783	75.5096	55.7482	63.4065	54.2452	59.003	58.8995	64.4249	66.9856	70.6221	75.7751	100.598	98.0633	129.277	93.7243	96.1925	118.447	92.8495	102.571	122.887	96.1979
CPAR2_106270		ORF|Uncharacterized	Contig005569_C_parapsilosis_CDC317	10.7796	8.96932	9.76816	13.5881	13.1481	9.804	8.66994	8.64684	8.34158	11.3572	10.837	12.4174	10.2474	10.9981	9.12494	13.4791	13.2799	10.3646	11.8952	11.5907	11.1605	8.64298	8.3936	4.54915	14.3882	19.132	12.2548	14.4744	15.71	13.8198	10.436	8.99493	8.29677	10.9794	11.6513	9.19331	7.0031	5.20233	6.56011	10.2222	8.67987	9.51235	11.3963	10.5078	11.9758	10.2171
CPAR2_106280		ORF|Uncharacterized	Contig005569_C_parapsilosis_CDC317	88.7834	84.9632	90.1668	122.868	99.7852	124.535	84.075	80.985	79.0477	76.3508	89.3628	78.0378	52.9392	64.191	53.0274	71.9152	76.4477	77.816	77.3688	84.3538	82.6543	137.272	115.144	130.92	70.8018	77.8439	79.2107	84.1391	95.9687	100.591	84.3471	89.7187	85.8518	71.783	76.8673	87.996	81.2017	76.9636	89.0608	57.4137	59.9268	69.6569	55.1073	59.1804	79.6205	69.1535
CPAR2_106290		ORF|Uncharacterized	Contig005569_C_parapsilosis_CDC317	49.7685	39.4585	45.6474	57.757	44.774	49.3036	57.2168	34.7295	33.884	41.4473	58.6118	33.6982	29.6818	27.0192	30.3853	33.8838	30.4719	40.2534	38.2132	40.9214	43.6411	68.1065	45.9445	93.632	37.886	31.7268	54.4385	53.3377	41.6537	72.3342	42.4552	46.7601	51.4979	34.9958	28.0898	53.0029	45.3936	35.8012	72.9136	32.8326	34.0486	48.0702	37.7988	33.1031	61.8869	43.1795
CPAR2_106300		ORF|Uncharacterized	Contig005569_C_parapsilosis_CDC317	33.598	24.9689	35.0865	50.0634	48.0089	36.4107	49.8969	29.2922	24.2941	28.7061	57.7861	23.3209	25.2168	31.1808	22.2273	24.565	26.4393	19.8772	23.8964	25.6108	20.8226	48.0993	40.5265	50.2579	29.1526	22.1323	37.1197	44.2565	35.8248	60.4054	30.1614	29.0423	27.9279	22.22	21.8287	37.0052	33.7374	28.3269	49.9641	29.0015	29.9931	39.1467	29.2055	29.2869	45.5665	40.3479
CPAR2_106310		ORF|Uncharacterized	Contig005569_C_parapsilosis_CDC317	48.3734	57.0026	59.237	60.1237	58.1884	66.8101	42.265	46.3219	45.91	55.7579	57.6367	52.3036	57.7822	54.0142	53.4758	52.6686	50.9581	49.9322	55.5249	57.6925	61.8274	51.7272	54.4213	53.3807	51.4201	58.6806	60.2992	45.6567	55.8738	44.4899	54.2378	49.4952	55.4909	53.4488	57.2373	57.991	66.7836	56.5504	66.9636	56.18	50.77	58.0583	48.2167	51.9755	59.4951	52.5393
CPAR2_106320		ORF|Uncharacterized	Contig005569_C_parapsilosis_CDC317	1277.44	671.268	1113.67	1849.46	2093.95	1475.75	1809.36	1358.03	1613.48	580.823	1150.18	820.491	939.971	1194.37	785.867	1354.19	1255.55	1167.87	933.04	942.724	611.774	990.757	1061.52	947.474	908.147	816.732	658.029	2542.64	1576.1	2839.8	803.378	1073.3	692.364	966.017	936.613	1204.54	1225.01	1373.12	1431.16	1086.06	1303.37	1389.68	860.547	920.47	1207.63	1221.26
CPAR2_106330		ORF|Uncharacterized	Contig005569_C_parapsilosis_CDC317	37.4757	31.5602	33.0503	63.6274	59.7275	45.1857	41.147	38.9428	35.0514	41.5429	53.6065	38.456	34.7228	42.3539	27.1258	47.4785	43.2002	33.178	39.4116	35.7051	28.8776	38.5845	38.2495	30.9889	37.6144	35.487	32.3454	61.8138	55.7355	61.3111	33.1114	34.2978	28.8067	37.2215	39.0712	44.7146	43.751	39.6289	55.5082	40.3197	37.1249	38.9466	32.6415	36.8038	40.8786	39.828
CPAR2_106340		ORF|Uncharacterized	Contig005569_C_parapsilosis_CDC317	10.3442	10.372	10.7259	16.9253	15.1692	13.2981	12.3856	12.7405	12.2463	11.2891	12.7598	10.6671	9.99372	11.5159	9.05521	13.6476	12.9967	10.2166	12.1249	11.0225	9.99543	13.5206	10.2617	8.93001	13.9961	13.0031	10.7333	18.4159	16.9751	14.9864	10.7558	12.3772	9.59835	13.1992	14.2905	13.0806	12.3694	11.6997	13.9065	13.3134	11.1693	9.73676	9.42786	9.84029	9.74703	10.6881
CPAR2_106350		ORF|Uncharacterized	Contig005569_C_parapsilosis_CDC317	31.5849	25.0645	25.2976	26.4686	47.7666	24.747	28.1826	24.1509	23.2835	22.4964	40.4437	41.9146	41.9943	49.4974	42.5769	32.5025	54.6361	36.2972	26.1682	35.9997	33.9938	24.9486	25.8896	14.6325	47.6047	77.8308	55.5962	45.0328	65.3494	56.6731	28.8839	28.0296	28.0674	31.3517	45.5806	36.6711	9.4584	10.2523	10.3117	29.1347	26.2583	31.3956	38.3908	36.044	34.7743	27.4422
CPAR2_106360		ORF|Uncharacterized	Contig005569_C_parapsilosis_CDC317	10.7113	7.61124	7.11978	10.1664	13.3054	8.73394	12.2299	10.0562	9.44568	5.64513	13.5456	9.00059	8.5816	10.6465	9.62026	9.10517	10.8097	7.53943	9.9267	8.81952	9.24283	7.90096	7.89022	5.44318	13.6262	13.9653	13.4761	16.6881	16.652	18.6786	9.20885	9.72016	6.89723	9.14984	10.6789	11.4608	4.92236	4.51353	5.52429	7.75656	7.85683	10.1982	10.1391	9.42632	11.515	10.0046
CPAR2_106370		ORF|Uncharacterized	Contig005569_C_parapsilosis_CDC317	14.5297	11.8709	12.1646	17.8335	17.6635	14.3866	13.1923	15.1082	14.309	10.9426	11.9736	11.4139	10.8788	13.2735	10.5881	16.0486	17.3703	11.8295	12.7063	13.1628	10.889	14.1819	13.5727	7.83275	17.9141	17.0618	11.6971	18.0758	18.1848	13.5113	14.8276	13.2651	12.5311	14.8342	15.2537	11.1939	10.3624	9.09283	10.0861	14.5541	13.5808	12.6459	14.3302	13.7295	11.4458	16.0139
CPAR2_106380		ORF|Uncharacterized	Contig005569_C_parapsilosis_CDC317	32.789	30.8152	30.8983	48.8533	54.0218	43.308	38.3918	33.4834	35.5196	36.6324	42.5316	39.3186	32.4332	33.9107	26.8592	34.8219	34.3828	29.092	37.661	33.9231	28.0789	27.594	30.9965	22.6956	34.0348	37.0104	26.8062	43.1797	49.6812	50.577	26.9565	32.3337	25.8734	36.6612	35.1802	31.9856	26.1376	28.8242	28.2808	29.2925	30.5989	33.1742	31.144	34.2472	39.1185	34.1993
CPAR2_106390		ORF|Uncharacterized	Contig005569_C_parapsilosis_CDC317	44.2557	42.9643	40.1459	59.7778	50.4392	51.6849	47.1923	42.2406	37.803	59.8491	68.2399	61.8987	48.3133	49.3327	41.8847	47.0454	43.8547	42.9881	48.9356	48.3741	46.7284	43.4856	37.5989	40.3392	49.1807	47.9029	52.5258	60.4849	55.4104	58.5359	44.0636	42.7363	38.7182	46.4867	48.4014	51.3547	69.0254	52.8348	86.7321	59.7141	46.0967	70.976	50.5402	44.5147	66.6445	63.1535
CPAR2_106400		ORF|Uncharacterized	Contig005569_C_parapsilosis_CDC317	174.49	164.673	192.669	242.253	215.212	200.758	132.479	156.513	192.617	269.211	197.202	310.91	161.248	149.689	148.872	226.156	207.339	212.13	198.764	168.835	186.048	152.313	157.797	109.142	207.066	220.574	142.928	204.498	247.071	155.088	180.542	160.947	171.933	214.65	208.243	155.531	96.8	113.433	79.5264	147.811	159.574	118.334	204.159	203.846	131.278	150.769
CPAR2_106410		ORF|Uncharacterized	Contig005569_C_parapsilosis_CDC317	82.5588	64.1703	83.3487	120.362	127.095	103.824	102.088	96.7384	117.096	66.4351	84.4379	76.4995	77.1113	102.467	74.218	93.2819	99.9499	87.1378	74.6141	78.6809	67.403	77.8077	81.1374	63.0266	77.3634	86.2088	58.3824	119.766	115.088	116.935	75.0865	84.6685	64.9983	86.2347	93.7416	82.8087	62.688	74.5645	60.4569	77.5305	86.8722	81.0169	72.0617	79.2325	75.5029	78.9698
CPAR2_106420		ORF|Uncharacterized	Contig005569_C_parapsilosis_CDC317	51.2568	59.6156	53.9953	58.9369	49.1853	61.4346	32.7698	33.3197	29.8519	45.5863	48.7628	40.5151	37.4624	42.6852	33.4022	53.3259	60.1013	64.4501	53.1131	55.7153	61.6545	59.7255	55.8849	67.0991	49.341	50.2588	58.4833	39.4632	45.4926	38.146	60.6811	54.9656	58.0056	45.9077	45.4816	48.892	44.029	41.3924	48.6014	38.834	39.9279	45.7611	38.7917	37.8312	48.4093	51.0645
CPAR2_106430		ORF|Uncharacterized	Contig005569_C_parapsilosis_CDC317	36.0426	27.779	40.1462	66.3553	83.0424	47.0663	77.0522	32.132	44.7068	30.8257	53.0389	26.361	29.4158	32.96	14.3654	66.9311	46.9423	28.1893	61.9524	35.7923	19.6386	43.2803	37.9634	21.5317	47.4353	25.883	13.6287	74.2976	69.3134	85.8704	31.2968	32.7559	24.9231	54.1872	35.4849	39.1118	9.81743	15.3356	14.9636	9.11524	18.5916	13.4974	13.1365	18.6257	23.0657	16.2653
CPAR2_106440		ORF|Uncharacterized	Contig005569_C_parapsilosis_CDC317	1364.52	871.629	1406.04	2228.41	2548.44	1968.01	2160.76	1809.9	2124.88	802.995	1423.35	1175.32	1225.76	1635.72	1036.9	1639.61	1536.39	1210.41	1067.5	1242.8	838.325	1715.2	1593.63	1369.49	1236.14	1178.77	833.768	2574.36	2013.11	2889.84	929.764	1216.53	873.603	1113.89	1266.94	1417.49	1469.32	1519.18	1498.71	1352.12	1545.33	1754.51	1005.26	1104.13	1545.01	1367.23
CPAR2_106450		ORF|Uncharacterized	Contig005569_C_parapsilosis_CDC317	41.3064	35.2107	35.9437	49.8109	36.0778	34.1749	40.2597	37.7023	30.5125	41.7253	41.4846	28.6725	33.0305	34.1823	29.4461	50.0073	37.3136	32.4294	59.4736	39.3684	32.9777	43.0226	36.7426	34.3199	61.025	40.6965	50.8018	39.066	46.0254	36.1596	43.7297	37.0224	30.5741	42.492	35.0066	37.878	47.6773	41.1586	52.1417	38.1654	33.4739	31.9623	37.8559	34.1172	39.6284	40.6813
CPAR2_106460		ORF|Uncharacterized	Contig005569_C_parapsilosis_CDC317	236.332	181.919	201.188	264.554	317.559	247.883	301.884	240.41	253.779	208.552	372.089	269.549	298.193	357.111	294.492	272.419	283.3	258.353	220.16	234.92	207.441	174.894	198.6	180.28	261.011	302.919	333.928	352.437	360.406	463.095	191.272	221.796	158.819	244.458	270.199	321.827	187.199	193.31	200.16	272.293	283.712	308.204	351.02	320.217	328.569	328.238
CPAR2_106470		ORF|Uncharacterized	Contig005569_C_parapsilosis_CDC317	42.5493	41.8538	40.0521	59.0554	51.1936	47.5471	37.5039	37.1473	38.6274	40.8948	32.9627	34.7755	32.0147	33.7234	29.9911	53.8653	44.6868	42.621	53.0212	42.9219	40.9865	38.771	38.6203	32.747	41.4449	39.1251	30.231	41.9545	46.5985	40.3949	36.3805	39.9511	36.3368	41.5358	36.5666	30.5965	30.8792	32.4053	27.7398	33.6584	37.0784	32.8037	32.0102	32.4884	31.5899	33.104
CPAR2_106480		ORF|Uncharacterized	Contig005569_C_parapsilosis_CDC317	46.1332	42.6617	41.478	43.8458	46.9675	43.9392	50.7406	41.6195	37.0698	35.4909	62.3756	36.5016	34.7228	41.9319	39.2799	39.7272	51.1003	50.2462	36.4043	47.0406	50.323	40.5522	39.9891	59.4154	40.4932	43.4383	65.3102	39.3292	46.1889	60.1441	43.3527	46.3057	42.6936	34.6462	40.3518	57.5561	43.9753	39.4736	58.975	45.3806	49.4843	65.8778	55.459	52.5038	70.5635	61.0065
CPAR2_106490		ORF|Uncharacterized	Contig005569_C_parapsilosis_CDC317	41.2579	38.3207	36.7935	39.3604	43.4106	36.1045	47.5562	36.9508	32.137	39.9667	68.0118	40.4817	44.4962	48.744	37.1385	46.0479	50.5021	45.0177	34.3071	39.7393	38.8985	35.7831	36.7782	43.381	38.1198	43.9764	60.1713	33.8495	40.7661	53.2796	41.2152	35.1007	34.9408	30.2899	37.1625	49.8753	46.0604	39.8025	64.1486	51.3325	50.144	69.3198	56.9534	53.1927	76.8044	55.5782
CPAR2_106500		ORF|Uncharacterized	Contig005569_C_parapsilosis_CDC317	23.966	25.2419	22.3097	24.1567	27.6844	19.7222	6.53244	4.37306	5.51264	12.0447	16.4787	16.4916	13.0582	12.264	12.5139	15.8967	22.4223	16.913	24.3362	29.4487	26.1145	16.0261	19.0245	12.2197	24.0382	34.5722	30.9255	46.1794	27.0146	37.1177	25.3096	18.8853	19.1712	19.9509	30.0208	27.8432	5.666	3.456	6.39363	9.14569	7.54672	13.4163	10.0601	10.5494	14.0042	7.20944
CPAR2_106510		ORF|Uncharacterized	Contig005569_C_parapsilosis_CDC317	56.6625	53.3468	55.0661	65.9647	62.5992	58.1008	45.2127	54.1915	57.6942	60.8756	50.2048	64.0866	57.5643	59.8488	56.1106	60.8461	57.352	58.9096	62.279	58.3813	61.4825	45.6517	46.7417	37.1519	66.58	68.9148	55.5262	67.4073	69.3354	54.6135	54.4398	53.6315	49.5415	57.1734	56.561	47.1854	44.344	45.9383	39.6473	52.6827	53.4308	51.7817	56.4335	57.1984	54.7363	58.8123
CPAR2_106520		ORF|Uncharacterized	Contig005569_C_parapsilosis_CDC317	65.4401	70.4213	67.0085	77.8136	66.6353	75.3484	54.5461	55.5987	52.3704	73.1562	79.3781	68.2074	68.192	64.5474	67.2896	68.911	67.5894	66.7603	75.5785	73.0344	78.0691	67.4694	62.3957	63.9259	70.0076	71.679	75.5422	58.317	70.7003	56.9828	69.3801	68.2011	72.4414	67.8408	69.9058	71.6172	78.7097	65.3949	85.3464	71.2049	69.211	82.7764	76.7461	72.997	80.0563	75.9497
CPAR2_106530		ORF|Uncharacterized	Contig005569_C_parapsilosis_CDC317	3.32804	2.32316	3.59273	5.89205	5.38695	6.21121	7.80644	7.75934	7.20739	4.5666	4.56435	3.67144	5.69723	7.73573	4.93292	7.25658	6.21549	4.52845	3.69236	3.32016	2.72209	5.0411	3.85624	1.8793	4.43488	3.67594	2.36538	30.8305	22.9434	16.9536	4.00963	3.82805	3.32356	6.09897	5.00364	3.805	6.85832	6.3641	6.11476	8.69485	7.49219	7.55458	4.39893	4.23639	5.23889	4.43276
CPAR2_106540		ORF|Uncharacterized	Contig005569_C_parapsilosis_CDC317	44.5354	43.496	41.4144	46.9231	45.7482	46.2487	37.3311	41.8982	39.4745	46.7531	46.1612	43.3638	41.1926	44.4986	42.881	49.1006	50.8629	50.844	42.4534	40.359	44.58	34.9292	39.8196	36.2463	42.5465	45.5755	43.3981	43.3673	47.2117	42.0249	44.0276	44.4338	41.8963	38.7685	38.7615	39.0985	51.3729	51.8214	45.9652	56.0938	54.1483	53.3441	51.3394	53.1922	55.4451	57.0483
CPAR2_106550		ORF|Uncharacterized	Contig005569_C_parapsilosis_CDC317	166.897	142.049	165.38	257.993	262.122	251.682	260.538	255.269	270.51	152.074	188.16	164.513	145.44	183.269	141.368	151.574	161.186	152.489	158.278	187.562	181.845	130.699	152.039	148.936	147.036	159.782	156.844	217.519	213.235	232.41	139.521	175.797	139.946	154.208	167.58	179.694	175.073	187.655	165.952	180.039	195.325	193.267	160.71	166.777	185.076	163.584
CPAR2_106560		ORF|Uncharacterized	Contig005569_C_parapsilosis_CDC317	358.303	243.687	209.851	416.25	216.619	208.861	257.338	60.5635	72.5507	571.736	998.211	288.677	123.451	142.919	124.927	324.004	229.494	302.182	344.579	194.922	235.03	336.174	265.989	803.814	259.464	171.29	730.793	228.787	204.789	468.203	395.477	231.879	273.887	208.513	122.05	493.966	451.619	304.536	1056.35	296.889	297.124	641.899	305.956	238.52	696.828	495.123
CPAR2_106570		ORF|Uncharacterized	Contig005569_C_parapsilosis_CDC317	23.8011	29.5015	26.9123	52.4704	37.7333	31.335	28.562	21.5627	22.2323	41.7448	33.4264	31.1713	23.8648	16.3087	14.914	39.4175	26.7167	20.7594	55.4072	33.3289	21.7003	25.8306	27.8796	16.5645	44.0067	24.9681	15.3758	43.3178	49.5226	28.9115	20.8593	25.9915	21.5486	45.8832	32.1265	22.4587	11.6742	14.4556	12.5501	16.4669	21.125	18.5471	19.8333	22.9116	20.9281	17.9387
CPAR2_106580		ORF|Uncharacterized	Contig005569_C_parapsilosis_CDC317	27.7732	26.2111	22.5303	40.8649	33.9165	25.9856	22.5576	20.978	18.8997	36.4433	31.3197	28.6855	28.5872	26.9895	18.9085	41.7474	37.2484	27.9706	38.3647	29.015	21.2713	24.2646	22.8156	12.7039	30.877	27.7257	16.0023	27.0365	35.8626	19.7319	25.9244	24.9093	22.4848	34.323	31.8103	19.6052	22.9663	21.624	24.0313	23.6238	23.4066	22.9504	25.4421	27.8111	25.6018	25.1508
CPAR2_106590	MGM101	ORF|Verified	Contig005569_C_parapsilosis_CDC317	74.1333	69.9704	68.4896	102.643	79.5722	75.7608	87.5724	67.4485	67.1966	78.364	103.86	65.5789	68.5791	68.3698	55.9463	81.9753	78.4686	66.5196	91.7829	72.8216	63.9033	69.2068	65.2757	66.9367	86.6583	79.5554	88.7689	73.9022	80.6092	84.5063	76.0079	69.5159	68.4183	79.3007	73.0959	84.4804	62.3734	65.4462	83.1884	62.8432	66.892	79.1974	67.1556	67.821	82.9883	72.7768
CPAR2_106600		ORF|Uncharacterized	Contig005569_C_parapsilosis_CDC317	151.768	149.575	152.666	181.903	202.777	159.5	231.037	192.091	166.206	145.893	237.299	151.207	178.246	177.291	169.613	144.562	164.516	139.799	142.469	160.395	128.844	140.692	137.391	177.66	146.674	141.357	200.233	210.202	198.622	259.092	135.082	147.522	126.207	152.926	162.145	222.784	119.691	113.741	184.535	154.021	161.265	216.938	164.139	168.968	226.034	163.244
CPAR2_106610		ORF|Uncharacterized	Contig005569_C_parapsilosis_CDC317	133.447	96.0116	122.382	201.815	200.682	156.619	189.627	145.039	138.614	137.908	202.775	145.648	125.661	129.945	125.37	149.073	156.089	137.562	126.129	119.074	92.6736	120.179	123.58	138.03	129.972	110.914	124.919	195.214	161.222	254.874	116.933	139.166	100.593	127.677	125.898	176.066	125.513	137.242	164.866	119.388	128.942	159.328	114.83	114.989	150.147	140.439
CPAR2_106620		ORF|Uncharacterized	Contig005569_C_parapsilosis_CDC317	45.808	41.2535	40.9875	46.514	35.2241	52.8814	31.0338	35.5869	23.9084	59.9058	58.9103	64.4682	60.2867	59.286	67.4493	29.6025	35.1447	32.7762	42.4879	48.9613	45.7095	31.3284	29.4944	31.4255	52.0373	50.1193	51.0524	19.6432	32.1586	17.2791	54.1406	54.0321	47.1147	53.1478	48.7236	47.0355	63.4672	61.2638	67.4002	57.3395	54.8247	56.4781	68.1506	65.8053	57.1221	68.5002
CPAR2_106630		ORF|Uncharacterized	Contig005569_C_parapsilosis_CDC317	296.386	269.407	289.016	437.092	407.414	416.06	337.18	342.782	362.323	177.045	243.52	218.173	205.538	250.15	214.616	197.119	216.767	223.911	257.92	313.271	305.986	248.824	270.619	271.231	273.072	317.01	302.594	418.476	386.918	426.107	256.599	327.527	247.751	262.825	311.349	331.151	214.906	227.425	220.665	198.774	216.708	230.243	194.532	206.511	229.888	239.397
CPAR2_106640		ORF|Uncharacterized	Contig005569_C_parapsilosis_CDC317	4.77796	3.71353	4.59172	7.7547	8.74734	7.94221	4.58267	5.62633	6.70555	5.07076	6.41235	7.49643	6.22273	7.89962	6.01321	6.04377	6.94898	5.75736	4.25851	5.90623	5.19584	4.03253	4.53175	2.66775	4.10869	6.11523	3.33892	10.3463	9.8433	8.63334	4.46145	5.17491	3.80977	5.37132	6.08777	5.52602	3.49568	3.92115	4.21274	5.30104	5.82516	5.86271	5.71313	6.56236	6.61731	6.09912
CPAR2_106650		ORF|Uncharacterized	Contig005569_C_parapsilosis_CDC317	150.828	134.361	142.986	231.579	187.897	160.589	177.578	159.461	162.698	134.186	226.488	164.492	110.711	150.866	94.3838	146.933	161.536	117.502	186.212	182.809	130.838	105.745	114.988	103.71	164.779	149.216	139.037	114.474	156.108	125.759	155.494	158.019	112.758	156.833	150.834	167.27	117.164	153.834	161.435	87.9655	115.964	124.322	95.6633	125.205	143.684	137.906
CPAR2_106660		ORF|Uncharacterized	Contig005569_C_parapsilosis_CDC317	622.987	482.443	634.953	1067.4	1188.11	945.679	729.796	813.142	984.282	428.073	590.561	636.61	542.06	646.935	566.586	557.509	590.977	500.519	636.299	704.02	629.231	460.837	524.224	451.955	595.537	751.298	541.509	877.418	910.866	817.507	514.06	702.27	461.061	627.321	814.42	760.726	518.544	692.47	507.043	342.678	413.173	421.05	318.807	426.986	499.156	474.611
CPAR2_106670		ORF|Uncharacterized	Contig005569_C_parapsilosis_CDC317	18.3667	20.8127	17.4757	25.1974	20.2305	17.7953	9.48795	10.0759	8.38627	23.6472	21.9459	22.8089	10.1607	9.52508	9.99695	20.8748	18.8857	16.601	21.348	21.0865	19.6929	16.3714	16.1207	14.0663	20.8714	19.7587	17.7623	22.3278	22.5576	14.7671	19.4811	18.1927	18.7965	18.9365	19.7745	15.6246	18.8416	17.07	17.5893	17.0637	18.1595	17.2976	18.3303	17.5299	19.3035	15.8288
CPAR2_106680		ORF|Uncharacterized	Contig005569_C_parapsilosis_CDC317	1.73532	1.09894	1.81307	3.63004	3.02904	2.52377	2.80862	2.1852	1.93398	1.81264	1.74753	1.55235	3.41365	3.7284	1.73562	3.96385	2.93621	1.74079	2.5676	1.59164	1.17947	1.76149	1.77276	0.663811	1.49512	1.40304	0.617935	5.61916	3.72841	4.02733	1.83553	1.4117	1.20298	2.54311	1.84967	1.36169	1.07048	0.947397	1.35324	2.92003	2.77291	2.71975	1.97147	2.0841	3.19266	2.13714
CPAR2_106690		ORF|Uncharacterized	Contig005569_C_parapsilosis_CDC317	54.7986	28.7559	38.7414	105.722	79.5288	63.0649	29.6696	28.5331	39.7248	40.6751	30.7677	26.9134	33.2611	27.7946	13.7962	76.009	28.3845	21.1563	93.4201	59.188	52.3792	30.5736	24.9675	12.3881	56.4606	51.214	31.5482	150.479	80.3384	82.7355	79.4721	27.5765	32.978	50.6639	41.0703	34.7735	11.3514	8.73332	18.0049	20.2783	15.4456	20.175	14.6179	17.2618	31.9696	19.0375
CPAR2_106700		ORF|Uncharacterized	Contig005569_C_parapsilosis_CDC317	32.1339	17.0775	15.6247	22.1145	23.3191	15.7423	29.261	24.9295	35.0481	16.2088	19.98	18.482	106.658	129.887	50.3382	19.5441	10.4329	7.29179	50.9857	32.4607	27.4173	16.8135	11.4049	6.70009	27.0114	38.1413	19.2368	201.789	103.942	101.068	45.6383	12.8937	16.7092	26.478	27.5264	19.998	44.6653	55.6264	76.2409	45.5026	53.4862	89.0215	50.7581	86.3071	135.973	191.077
CPAR2_106710		ORF|Uncharacterized	Contig005569_C_parapsilosis_CDC317	19.1832	17.0077	17.2576	28.9919	27.396	21.1691	18.181	12.7999	14.4687	14.8412	17.3455	11.6009	10.095	11.1979	5.82242	22.6306	15.4424	11.8275	26.8713	17.4015	13.3274	17.0383	16.2801	10.1733	17.5095	12.6533	7.26361	22.9489	21.1273	16.0304	15.5466	15.5917	12.8738	20.834	14.007	11.921	10.5121	13.3563	12.69	8.6675	13.5588	9.42483	9.6461	12.0449	12.4965	11.928
CPAR2_106720		ORF|Uncharacterized	Contig005569_C_parapsilosis_CDC317	24.0356	25.6833	25.7551	35.5586	32.9589	31.1748	23.418	25.0657	26.8805	20.8288	26.1092	25.3535	20.3036	26.9714	19.2657	28.8597	28.1088	23.0588	28.6618	27.6712	24.3171	25.1982	25.3554	17.9783	23.9189	25.3359	18.6872	30.1353	30.2302	27.9901	21.2087	24.298	22.5112	25.7294	25.3229	21.504	19.6192	21.8766	22.4475	22.5415	25.5937	22.7794	20.2463	24.2746	24.7538	24.8488
CPAR2_106730		ORF|Uncharacterized	Contig005569_C_parapsilosis_CDC317	8.64762	9.50998	9.5233	12.2245	10.7206	11.3757	8.18386	8.35666	8.61943	11.4392	13.4378	14.7443	11.7876	12.5174	13.5331	9.26368	9.45944	9.1188	13.0035	12.8771	13.9329	6.4847	8.04148	6.55205	14.4915	14.9952	16.1315	15.0739	14.6362	13.6395	8.7993	9.07234	8.66451	10.1329	11.4992	11.1856	9.39469	8.01458	8.01366	9.85393	10.2762	11.5478	12.9234	12.8041	15.2268	12.5714
CPAR2_106740		ORF|Uncharacterized	Contig005569_C_parapsilosis_CDC317	35.8194	34.2247	33.0492	52.0391	41.4611	34.365	35.5134	27.8384	25.2217	51.368	50.7659	38.4905	37.9889	32.7041	29.1399	50.0619	42.1419	33.9331	49.698	36.8911	30.2366	31.5586	30.3483	24.0017	43.3628	40.3805	34.0032	29.7185	38.3864	27.6999	35.3452	31.9594	33.5038	41.0592	36.2743	32.7079	38.9431	35.2418	50.1738	37.1696	33.3784	37.2844	32.7327	36.196	40.1667	32.0141
CPAR2_106750		ORF|Uncharacterized	Contig005569_C_parapsilosis_CDC317	22.8395	23.1734	23.4588	26.0497	21.9227	25.084	19.5516	18.8328	19.2906	21.4557	22.9018	19.4055	20.7847	21.5041	20.5381	22.7153	22.1926	20.2135	25.3566	23.6614	24.2268	20.3314	21.2549	18.0963	20.6704	23.7309	20.5007	20.7294	23.2462	18.4634	23.3575	22.5652	23.2744	24.864	24.1991	23.2704	20.8059	19.7069	25.0341	23.6201	23.1631	25.6167	23.5581	22.9878	24.4249	24.5485
CPAR2_106760		ORF|Uncharacterized	Contig005569_C_parapsilosis_CDC317	155.834	128.535	151.939	207.969	211.924	191.075	211.017	178.838	208.535	98.8238	124.961	101.565	136.886	153.888	123.983	149.9	145.477	128.717	140.967	137.558	118.532	113.382	127.36	106.588	132.098	133.121	119.318	169.753	164.822	196.385	125.336	140.134	125.99	148.545	143.567	146.336	147.733	161.521	140.159	157.722	170.447	152.472	147.439	149.797	138.722	153.457
CPAR2_106770		ORF|Uncharacterized	Contig005569_C_parapsilosis_CDC317	47.0664	38.8529	43.5949	65.0616	61.6055	49.7936	56.7512	44.6891	44.8257	52.6452	63.544	46.5715	44.5493	50.42	38.7841	60.3515	53.6403	45.5946	55.1336	44.7537	41.2782	49.3942	43.2511	41.1672	48.3858	45.6597	41.7419	60.7128	55.7749	67.8041	47.3553	43.0935	40.7387	47.9976	45.068	48.2958	43.0046	43.7579	49.6057	44.6838	45.228	50.077	43.3553	46.2581	53.1704	49.7323
CPAR2_106780		ORF|Uncharacterized	Contig005569_C_parapsilosis_CDC317	42.2306	37.0878	34.865	55.875	46.5734	41.7044	41.5531	36.4682	33.236	46.6152	49.9965	37.4269	33.9519	35.6298	31.12	47.8931	47.2219	41.9548	45.7649	41.2773	35.8639	44.0345	39.9316	43.5698	43.7095	34.4943	41.1196	44.01	45.205	48.9119	41.6301	42.0027	37.9975	39.2672	38.3221	42.2247	41.4636	39.1174	49.2009	39.3425	37.3774	42.1664	36.0349	36.7241	41.7086	45.8997
CPAR2_106790		ORF|Uncharacterized	Contig005569_C_parapsilosis_CDC317	49.4977	43.7962	41.4334	50.6718	49.6439	47.6574	48.8114	49.4419	41.835	31.2694	55.0202	37.3811	27.8892	25.8518	24.017	37.5451	50.0821	42.7172	49.2764	52.6032	49.8135	39.6895	43.4384	48.3211	46.225	52.307	61.8395	43.4343	40.6601	58.5699	46.0703	42.8006	39.6322	41.5747	49.7063	54.4017	49.3144	43.2152	58.0361	42.6512	46.6134	55.3724	51.5173	57.896	71.2217	54.1695
CPAR2_106800		ORF|Uncharacterized	Contig005569_C_parapsilosis_CDC317	95.271	89.5085	73.3216	90.825	66.0512	80.3152	61.9397	59.5028	43.1789	86.4367	84.9857	62.2075	84.7128	75.3753	91.5946	57.5194	68.5074	61.4836	72.8746	78.921	77.4505	95.3033	82.6879	123.812	86.1707	86.043	134.922	51.1688	55.1317	54.4787	104.836	92.0532	83.316	69.7228	72.4706	102.299	106.554	80.4085	128.423	88.5506	68.554	100.36	76.5809	76.0672	86.9082	87.1687
CPAR2_106810		ORF|Uncharacterized	Contig005569_C_parapsilosis_CDC317	12.8571	9.04178	13.2004	16.1312	19.2469	15.7408	15.9039	14.3047	14.4963	11.3236	18.2509	13.8338	10.8467	14.4353	9.70567	15.3858	17.8604	13.0076	13.35	13.334	10.4653	10.8099	11.7744	8.0525	10.8065	11.0066	8.3952	16.9247	16.577	20.2782	13.1935	13.9327	8.92267	11.4292	12.5245	13.5253	11.092	10.7954	15.2292	13.2823	13.8716	16.2314	11.6742	13.0986	16.6322	14.8131
CPAR2_106820		ORF|Uncharacterized	Contig005569_C_parapsilosis_CDC317	139.628	170.403	142.069	178.395	118.765	177.203	79.0886	90.3857	76.5689	143.216	117.126	125.196	92.3649	96.5107	90.1234	169.318	197.602	208.309	132.608	125.54	137.577	173.581	162.469	165.199	127.791	123.785	118.946	110.445	140.445	93.1384	170.337	150.38	168.334	149.492	150.818	136.108	157.066	149.8	145.02	147.395	145.38	143.513	145.479	153.516	152.463	195.546
CPAR2_106830		ORF|Uncharacterized	Contig005569_C_parapsilosis_CDC317	73.4241	98.1765	92.7396	103.848	127.019	114.675	84.3296	92.6412	81.8876	76.9228	139.415	88.757	82.5224	129.197	112.474	78.3835	91.4864	87.8574	93.5227	125.977	111.493	77.6811	105.623	126.959	81.8711	107.213	122.693	97.5611	128.416	129.363	74.4867	120.939	91.2571	79.0338	103.65	108.209	72.6162	91.1523	105.165	79.8576	97.4817	123.863	90.8041	112.979	129.289	110.554
CPAR2_106840		ORF|Uncharacterized	Contig005569_C_parapsilosis_CDC317	14.5072	20.8045	22.3086	19.3883	22.9964	23.66	17.3078	16.6261	15.5873	14.1368	27.3332	14.8242	12.9303	19.3618	19.8353	14.9693	17.7858	14.6352	18.0084	21.6646	21.3409	14.0611	20.0675	29.5266	16.4839	18.6236	27.5158	20.2411	22.2698	25.354	17.4681	21.5806	19.1447	14.3609	17.6	24.9816	18.8971	19.2053	29.471	19.1407	19.6434	26.1774	18.1249	18.1653	30.1192	24.4957
CPAR2_106850		ORF|Uncharacterized	Contig005569_C_parapsilosis_CDC317	22.0474	27.7629	30.8409	31.4037	35.6392	36.8698	25.2468	26.7391	25.1529	21.6481	28.3217	24.625	21.1641	25.7897	21.1423	19.7337	21.4264	18.1073	27.8597	30.4679	31.1106	26.3735	27.3676	27.5887	26.8162	26.8173	30.6409	27.5524	32.0468	29.3265	24.8007	27.5904	25.2835	23.1135	27.0444	28.6716	29.1289	30.6137	34.5175	26.1661	24.2274	27.8204	22.793	25.3461	30.017	28.4427
CPAR2_106860		ORF|Uncharacterized	Contig005569_C_parapsilosis_CDC317	21.0102	18.5091	19.9132	34.2782	31.9792	28.0513	27.2347	25.4629	27.5316	23.4871	26.3956	25.0371	25.4485	25.5137	21.313	28.9403	25.2212	21.5636	27.8025	24.0877	20.5393	19.2529	19.6134	15.0687	22.6339	20.8906	15.8783	25.17	30.2704	31.1291	18.6003	20.9134	18.9662	25.3921	24.6621	22.5472	16.8508	15.852	17.7496	19.0958	19.8972	20.4591	20.6026	20.7659	19.4524	19.7015
CPAR2_106870		ORF|Uncharacterized	Contig005569_C_parapsilosis_CDC317	29.1166	24.3623	27.2649	40.919	42.5495	36.8904	25.3631	23.2946	24.922	28.1113	34.2991	33.239	23.4305	27.6259	20.8143	31.1438	34.0202	29.3548	29.5189	29.0396	25.8971	26.3187	28.2608	22.9852	24.945	25.915	20.9576	40.9115	37.5609	40.6398	25.1282	27.5137	25.2103	28.4918	28.5661	26.7496	23.0889	25.0985	24.0223	26.3788	28.4536	27.43	28.2434	29.3616	27.5064	32.271
CPAR2_106880		ORF|Uncharacterized	Contig005569_C_parapsilosis_CDC317	34.2847	36.5276	31.9164	59.3255	31.285	33.028	30.6807	23.8293	22.2397	51.8502	30.3918	29.4439	37.998	23.1639	24.4511	64.5684	34.6113	32.0806	67.8812	31.2569	28.2511	33.9353	30.2432	25.738	55.0784	31.9526	25.7195	31.5717	32.9835	22.5203	35.7854	32.1661	31.8654	50.122	31.6755	25.3975	27.8238	25.1027	28.6299	30.8255	24.7527	24.2256	25.4892	27.4305	23.8679	24.5238
CPAR2_106890		ORF|Uncharacterized	Contig005569_C_parapsilosis_CDC317	22.3566	21.1609	20.8945	28.0284	30.7422	26.5338	21.5401	22.025	19.9299	33.8124	34.163	31.2348	30.437	30.149	27.7265	28.0063	28.097	26.9651	22.9444	22.0432	18.768	27.9043	23.977	23.7262	20.4899	22.1785	17.723	26.1954	28.6569	30.5172	21.4726	22.3394	21.6582	22.6497	23.2184	21.4764	32.3762	28.0965	31.5929	29.0759	28.9667	31.4476	29.416	29.2294	27.2803	29.9555
CPAR2_106900		ORF|Uncharacterized	Contig005569_C_parapsilosis_CDC317	209.519	223.522	200.774	271.464	149.736	235.441	94.775	106.918	148.755	188.419	120.897	110.434	100.646	70.5256	78.1405	180.876	130.747	142.858	261.438	179.237	188.093	195.719	187.467	195.998	182.806	157.158	130.902	117.355	146.042	95.2251	210.875	206.787	214.162	200.24	163.474	150.418	108.663	102.837	92.0553	75.9169	77.8917	70.5395	85.96	81.9484	87.2597	88.0077
CPAR2_106910		ORF|Uncharacterized	Contig005569_C_parapsilosis_CDC317	28.1027	28.1921	25.6023	35.3108	28.5655	29.7147	19.4654	27.325	24.1648	37.0456	27.0568	37.2158	24.0461	23.672	21.9142	33.0133	35.3165	27.9789	26.0438	28.9467	25.7635	25.3578	24.9236	19.9196	33.7207	31.1069	25.9199	34.9741	33.194	24.4561	33.9554	30.2577	26.2886	29.418	28.8674	23.5389	31.985	29.4362	27.1859	31.853	26.8817	23.8511	26.6613	21.4331	18.782	29.5692
CPAR2_106920		ORF|Uncharacterized	Contig005569_C_parapsilosis_CDC317	4.56474	7.1799	7.13996	7.16673	4.85944	6.61701	9.48626	10.6087	8.64735	7.06612	7.05277	8.21589	4.58723	4.65	4.15037	9.72447	10.4873	11.3753	7.81483	8.15599	8.94774	7.95119	7.21404	6.82893	7.36711	8.25134	7.84653	9.63886	11.1539	6.97094	7.0072	6.48803	6.31981	7.4051	7.67901	5.55239	5.81034	5.55346	5.30784	6.80711	6.81669	6.09691	5.79069	5.63934	4.92013	5.07602
CPAR2_106930		ORF|Uncharacterized	Contig005569_C_parapsilosis_CDC317	67.1399	68.5236	70.5042	100.098	53.2222	82.8683	66.8715	42.5141	45.5212	48.1491	53.8533	21.1618	28.8034	26.6361	18.4984	61.8634	34.8766	32.6838	121.713	58.0533	47.8923	74.2919	60.9068	69.9187	80.8718	37.4008	49.9966	36.3205	45.8922	32.191	50.8101	55.0305	55.3041	86.8184	47.2392	58.5655	40.8154	44.9999	53.3124	34.6558	43.7493	43.7517	35.4353	41.9087	51.4127	45.572
CPAR2_106940	SSA2	ORF|Uncharacterized	Contig005569_C_parapsilosis_CDC317	1357.26	1279.26	1371.01	1834.21	1122.36	1790.58	1650.17	2164.58	1805.12	800.846	730.12	612.869	876.205	1014.41	741.292	786.221	704.854	638.79	1189.96	1201.56	1087.33	1633.92	1638.26	1477.63	1132.84	1219.84	1014.79	1451.81	1704.24	1356.02	1257.59	1393.56	1361.89	1372.18	1390.19	1339.06	1504.72	1516.42	1299.97	1211.57	1300	1086.77	777.824	972.876	2105.11	1116.46
CPAR2_106950		ORF|Uncharacterized	Contig005569_C_parapsilosis_CDC317	300.658	307.53	285.877	203.679	229.121	206.749	169.204	148.273	114.802	242.716	277.542	170.474	278.332	255.349	291.54	288.672	298.26	300.184	272.156	260.787	368.915	237.021	225.177	307.008	338.974	325.26	513.694	123.203	183.78	181.969	344.486	287.258	364.593	249.619	237.361	297.854	231.29	224.023	281.269	257.146	271.079	278.707	342.516	314.852	246.642	285.376
CPAR2_106960		ORF|Uncharacterized	Contig005569_C_parapsilosis_CDC317	1418.99	1484.34	1365.89	1152.83	1476.25	1424.35	1355.77	1618.7	1500.2	820.456	858.556	851.035	1494.36	1652.26	1695.13	1293.94	1467.8	1633.96	1214.92	1424.87	1502	1080.21	1179.25	1112.02	1322.36	1532.2	1404.52	889.156	1294.9	1058.22	1312.33	1426.33	1504.85	1354.26	1454.51	1249.05	1274.05	1508.87	1083.05	1695.58	1698.07	1421.84	1853.74	1776.5	1240.83	1540.26
CPAR2_106970		ORF|Uncharacterized	Contig005569_C_parapsilosis_CDC317	8.28205	5.83674	4.09957	8.44548	8.96824	6.11897	7.59658	7.78187	6.86649	7.21402	4.39239	3.72496	5.42662	3.21544	3.75672	8.17745	3.81653	5.27991	9.13604	5.34033	7.01747	5.65696	4.15033	6.1853	11.1773	6.5658	11.0646	4.10273	4.78334	2.91285	7.75001	6.02432	6.80599	7.05735	5.03781	6.03384	8.53757	6.4351	6.49639	11.1458	5.67796	4.46949	6.88764	4.27277	4.36792	7.63316
CPAR2_106980		ORF|Uncharacterized	Contig005569_C_parapsilosis_CDC317	210.779	209.508	170.262	273.968	186.442	232.386	132.84	151.919	130.832	196.239	170.501	193.297	172.841	159.671	189.494	180.171	178.446	192.361	218.241	212.216	235.401	164.904	173.67	214.284	232.965	216.708	265.674	138.367	160.812	153.609	194.92	217.967	197.102	152.133	151.385	173.537	209.425	210.98	203.918	169.952	153.715	172.932	175.79	174.082	169.678	188.18
CPAR2_106990		ORF|Uncharacterized	Contig005569_C_parapsilosis_CDC317	11.2194	10.3322	12.0467	15.6204	14.8103	15.4404	12.2237	12.8689	12.1413	11.0989	11.5948	13.1571	12.9609	14.0658	12.8144	10.7112	12.6504	12.8402	11.7135	11.0362	11.9178	8.77799	11.9068	9.45569	9.80237	12.9861	9.76171	16.266	14.9577	15.7002	11.5579	13.185	10.7017	11.7394	12.4626	13.1973	9.78453	11.4621	9.51657	13.1826	13.7539	14.1046	13.5222	14.2631	11.0041	12.2081
CPAR2_107000		ORF|Uncharacterized	Contig005569_C_parapsilosis_CDC317	14.5525	14.916	15.5309	21.5354	24.7115	20.3076	16.5032	19.38	16.5884	14.3058	15.9272	15.3056	17.8001	19.0592	17.9549	14.3055	20.3939	16.2417	15.3689	18.3541	16.0187	16.978	17.5612	12.8779	17.5172	17.908	11.4903	26.1242	28.9396	22.8454	13.7849	18.4335	15.535	15.9315	19.3574	15.3582	14.5837	15.9042	15.1095	19.3891	19.5478	17.887	16.9571	19.7925	17.4446	17.9503
CPAR2_107010		ORF|Uncharacterized	Contig005569_C_parapsilosis_CDC317	1159.94	1330.54	1195.06	1399.15	1242.05	1009.22	1336.15	779.469	758.673	1820.69	3170.04	1623.81	1346.34	1076.3	1182.07	969.83	980.654	986.478	2310.17	1674.62	1981.26	939.007	1320.69	1764.04	2562.04	2047.19	4420.15	1335.4	1350.46	2258.13	1170.13	1165.9	1265.65	1765.19	1542.48	2638.02	569.448	543.382	985.216	956.296	1104.54	1563.24	1919.78	1959.07	2840.04	1209.88
CPAR2_107020		ORF|Uncharacterized	Contig005569_C_parapsilosis_CDC317	341.143	277.979	282.82	447.611	309.561	291.964	438.841	240.592	248.512	496.722	625.446	377.442	344.597	260.624	297.693	240.521	211.233	231.96	520.816	365.776	415.468	275.218	292.414	415.094	572.211	406.245	780.677	364.156	293.452	494.766	301.895	304.279	326.651	410.434	311.505	535.226	148.212	119.554	236.238	208.469	238.37	309.945	431.557	413.697	494.882	336.071
CPAR2_107030		ORF|Uncharacterized	Contig005569_C_parapsilosis_CDC317	20.1118	17.1417	18.1895	20.5791	19.6878	22.4728	15.2067	10.0598	11.2288	36.3462	55.5907	24.2915	28.0296	34.7724	20.3882	19.495	15.2096	18.4946	37.4204	27.5832	20.4572	15.0191	9.48643	9.44449	17.7137	14.8901	15.6265	14.1972	15.1313	13.2801	21.067	17.5671	16.8241	20.0048	18.7136	19.7621	33.6137	27.9937	40.3833	32.0086	27.8081	37.5436	35.2537	33.2922	70.4389	45.6345
CPAR2_107040		ORF|Uncharacterized	Contig005569_C_parapsilosis_CDC317	78.224	60.1302	71.5533	105.242	83.0719	84.2736	77.7259	59.3685	59.2389	65.9314	98.4466	61.1801	66.6579	68.9392	66.1138	68.3587	69.9708	61.4708	71.1755	72.7514	75.1694	78.1555	68.4887	87.3959	68.9208	75.7171	96.8165	70.5968	65.6671	81.8562	80.8424	75.4286	69.5339	63.4253	65.1854	94.0497	81.2972	71.6519	104.271	71.3633	72.0832	101.521	72.3247	69.4642	88.6619	83.3511
CPAR2_107050		ORF|Uncharacterized	Contig005569_C_parapsilosis_CDC317	66.5867	51.3193	46.4758	70.7014	46.8819	58.8925	54.7328	47.1335	40.0948	64.1926	65.0063	54.2528	56.2498	44.6931	61.8095	49.7534	47.9128	48.2176	49.6833	48.3645	56.5934	50.4704	43.4365	63.8366	56.3524	53.3711	81.6694	35.8532	36.0019	46.1518	75.7708	57.8324	58.1453	52.466	46.7649	71.799	89.8851	63.3933	119.492	64.3547	55.3609	84.3794	69.5007	57.3807	76.8493	83.8916
CPAR2_107060		ORF|Uncharacterized	Contig005569_C_parapsilosis_CDC317	77.1085	56.7887	67.6366	94.6396	108.668	87.7792	94.2298	96.6113	101.926	75.4062	103.171	108.889	108.569	118.14	118.303	76.2679	76.7871	75.6041	77.2988	81.4202	83.3726	47.4108	56.5174	43.7431	89.3159	108.943	91.1614	127.953	131.59	132.889	66.242	76.6626	57.5341	85.4362	97.3872	91.1202	62.8357	63.2587	55.6215	101.8	100.954	108.789	130.611	128.245	116.872	100.609
CPAR2_107070		ORF|Uncharacterized	Contig005569_C_parapsilosis_CDC317	212.796	224.708	209.825	254.318	247.365	253.861	202.475	150.447	158.639	296.11	381.231	254.386	184.45	176.067	159.904	165.268	170.862	213.179	223.034	215.888	223.147	197.456	208.686	273.811	202.812	201.685	281.914	179.897	216.596	207.306	195.247	189.091	208.589	213.248	203.93	264.155	314.971	270.592	365.646	246.72	257.945	314.891	275.738	273.763	391.659	320.381
CPAR2_107080		ORF|Uncharacterized	Contig005569_C_parapsilosis_CDC317	22.0221	21.4608	22.2471	25.6977	25.5273	26.6705	17.3941	20.342	21.6774	25.4082	23.3629	27.8451	17.2108	19.7473	17.0514	19.2252	20.5224	19.785	23.0433	24.9857	24.2928	18.6254	19.175	14.4139	21.1554	23.7244	18.0219	26.7405	27.1009	23.0015	20.3464	21.5201	19.3812	20.0612	22.2902	18.8436	21.5578	20.6208	19.8345	22.3236	21.6376	22.4394	22.1617	22.1551	22.8188	23.7884
CPAR2_107090		ORF|Uncharacterized	Contig005569_C_parapsilosis_CDC317	1692.73	1888.91	1527.76	1674.64	1862.32	1240.76	1966.48	1547.05	1363.35	2233.66	2919.94	1945.55	1978.76	1602.06	1728.63	1318.61	1419.48	1368.11	2946.27	2400.99	2533.72	1215.38	1772.21	2044.69	3378.76	2927.21	4838.77	2111.28	2119.83	2956.07	1550.62	1717.54	1677.42	2301.58	2124.89	2910.61	821.82	809.47	1103.26	1465.28	1580.22	1880.33	2255.43	2399.03	2681.76	1666.91
CPAR2_107100		ORF|Uncharacterized	Contig005569_C_parapsilosis_CDC317	2096.09	2481.15	2139.56	1962.16	2123.39	1676.57	2158.36	1764.06	1679.72	2758.04	3206.82	2428.72	2543.17	2015.31	2405.77	1511.67	1679.66	1776.66	3741.22	3135.44	3841.21	1523.88	2173.1	2828.53	4183.95	3646.02	6441.8	2194.63	2422.06	2969.28	2130.56	2244.88	2336.03	2845.66	2601.81	3680.2	1150.95	1114.77	1421.22	1776.05	1945.34	2337.31	3046.7	3208.96	3692.34	2141.52
CPAR2_107110		ORF|Uncharacterized	Contig005569_C_parapsilosis_CDC317	75.2663	72.542	75.5537	102.119	66.2685	86.4853	72.5287	59.2876	62.7676	75.4994	74.4503	63.0619	72.5228	70.1207	63.1826	78.7042	67.3307	59.099	108.541	82.7339	79.5277	73.8404	65.8051	74.9104	94.945	70.8615	76.6277	64.4142	66.0656	60.0329	87.3956	78.7562	70.7099	84.3268	66.7124	73.1979	70.2241	65.7072	66.1218	75.5445	71.9555	65.4367	61.7018	61.2388	64.2065	70.1747
CPAR2_107120		ORF|Uncharacterized	Contig005569_C_parapsilosis_CDC317	12.7122	13.0947	14.06	23.9297	22.9829	16.9337	21.4951	12.4706	12.3336	10.6043	16.359	8.62141	11.9966	10.3779	7.98647	14.1396	13.27	9.12202	20.0333	16.1919	11.7277	17.0189	18.3727	14.7987	12.8398	10.1096	8.84876	14.8134	18.9358	17.2476	9.72605	14.0666	11.7277	17.7742	12.7178	13.7452	5.74216	8.76423	6.46516	7.24205	9.08403	7.87716	7.45376	9.19157	12.7535	8.57287
CPAR2_107130		ORF|Uncharacterized	Contig005569_C_parapsilosis_CDC317	43.2287	33.5644	56.1567	71.4146	91.7902	61.5863	73.4234	55.8292	78.2449	29.0379	39.5747	35.7902	39.7514	47.7757	28.52	54.9317	49.0768	41.489	50.5511	45.0782	31.8197	41.0181	45.3958	25.0485	41.9458	34.8459	16.2654	78.6926	75.9458	86.7079	35.0138	41.5348	30.2355	56.848	47.1197	41.8009	16.577	32.5159	15.977	21.4038	35.1166	19.7493	21.6358	29.8092	28.3222	22.9089
CPAR2_107140		ORF|Uncharacterized	Contig005569_C_parapsilosis_CDC317	25.0134	25.9006	18.2186	24.3458	19.8352	35.4841	21.5114	26.2477	17.1012	35.5563	29.4159	21.1441	16.2338	13.1053	18.0527	24.7802	23.1305	24.42	29.3825	29.0986	28.8916	34.7822	26.7385	33.8479	25.8396	24.0593	32.0117	10.7939	18.0712	11.502	24.6371	25.6839	29.7903	29.3792	27.4399	33.515	23.5688	19.4922	23.7501	20.8869	24.3328	24.8707	22.527	22.4557	25.3194	25.1032
CPAR2_107150		ORF|Uncharacterized	Contig005569_C_parapsilosis_CDC317	23.3602	20.1864	20.3812	29.4658	16.0113	21.1047	24.8462	27.6202	18.5115	32.5275	20.7333	20.843	24.1992	14.1682	23.0379	29.2734	21.872	27.2557	32.2637	19.9381	26.0545	19.696	23.0409	23.7596	23.2077	23.0654	27.2282	16.3505	18.6898	13.6032	20.8935	22.6075	24.2016	29.2552	25.8533	26.9702	29.7273	21.4373	30.7452	26.886	21.3678	29.0984	23.0366	18.6575	22.7455	27.6461
CPAR2_107160		ORF|Uncharacterized	Contig005569_C_parapsilosis_CDC317	1597.11	1921.5	1605.46	1447.88	1380.15	1549.35	2108.58	2051.18	1849.62	1236.45	1271.27	1147.17	1672.25	1537.5	1786.29	1345.74	1458.23	1520.35	1574.52	1620.35	1572.92	1516.27	1472.81	1596.8	1807.02	1752.11	2172.47	1596.29	1964.22	1685.95	1335.52	1592.47	1702.75	1611.04	1612.31	1657.16	1372.15	1463.81	1448.59	1264.36	1228.18	1115.21	1195.99	1274.59	1105.09	1263.91
CPAR2_107170		ORF|Uncharacterized	Contig005569_C_parapsilosis_CDC317	26.7261	25.284	26.9302	39.5036	29.8543	28.4562	30.2068	23.9187	22.7476	32.7395	32.8658	28.3638	25.0457	24.0131	22.6761	34.8053	29.9664	26.6178	34.996	29.9723	24.4666	24.4577	23.9004	20.9955	35.4113	27.6617	29.8352	37.4121	34.0015	35.6182	25.6347	26.2864	25.5141	30.9304	26.774	27.9218	29.2498	24.4384	31.5874	35.4333	28.672	33.2295	25.6323	24.753	30.5491	29.6274
CPAR2_107180		ORF|Uncharacterized	Contig005569_C_parapsilosis_CDC317	32.122	24.6299	26.2717	29.7734	39.9566	23.7903	39.411	27.2068	28.6406	25.204	40.3634	29.2882	34.2341	36.2327	36.1976	28.9516	32.5974	26.8194	34.1638	38.3283	34.9984	28.0276	28.0581	23.0964	38.0256	44.7921	52.2297	56.0774	48.0409	59.9201	30.4115	29.5746	25.7159	30.478	32.6974	39.1475	20.2408	20.5986	26.7169	31.66	31.601	40.5516	44.7338	40.4935	51.6003	39.4213
CPAR2_107190		ORF|Uncharacterized	Contig005569_C_parapsilosis_CDC317	9.38013	6.32976	7.16159	11.0549	12.8273	9.10911	8.21959	7.49838	8.78401	8.46008	9.80228	11.9677	9.45155	10.9057	9.59879	9.20824	10.1112	8.5683	8.93211	9.78034	8.44395	6.11511	7.95712	4.55286	8.29903	12.7671	8.00039	13.6995	13.8337	13.7897	7.44441	9.52654	7.17535	8.67457	9.87903	8.89547	5.55579	6.14529	6.67252	8.07574	8.41399	9.66026	11.0315	11.1308	10.9746	10.9198
CPAR2_107200		ORF|Uncharacterized	Contig005569_C_parapsilosis_CDC317	1.19027	0.996364	1.20152	1.37018	0.904961	0.843986	3.27526	2.26459	2.06764	1.10244	1.04158	1.10149	1.7236	1.19888	1.69191	1.27728	1.55353	0.711172	1.33548	1.07382	1.12884	1.40361	0.872295	1.15869	2.59702	1.32195	2.127	1.83298	1.26032	1.07773	1.57075	1.43318	1.63544	1.67952	1.43176	1.22411	1.82296	1.52373	1.87866	3.30813	1.78127	2.07163	1.63328	1.48833	1.23566	2.00476
CPAR2_107210		ORF|Uncharacterized	Contig005569_C_parapsilosis_CDC317	44.7672	50.6757	56.4001	66.1926	81.6909	65.2366	75.623	54.6582	65.4577	33.2212	43.8792	31.8453	37.1175	50.1998	30.7112	57.9032	53.8659	46.978	58.1203	49.8404	40.0444	45.9852	51.056	41.5698	46.8157	39.9713	30.6183	59.4541	65.9736	75.2593	37.628	48.863	41.6661	57.2262	46.5647	44.0428	19.7452	38.4589	22.479	27.6371	43.7683	25.1842	28.8588	43.4188	34.1042	27.7966
CPAR2_107220		ORF|Uncharacterized	Contig005569_C_parapsilosis_CDC317	33.375	27.3737	28.114	48.5169	30.6156	32.3788	28.0811	27.6117	25.7591	39.4467	28.6984	33.0562	36.2111	31.2661	33.6563	39.9037	38.1272	34.0759	41.3051	31.7709	26.4536	27.4085	26.5056	19.9344	35.8777	28.7716	24.2632	22.3336	26.7994	24.5215	32.1151	27.5337	27.2565	34.4936	27.6761	26.4462	27.5532	19.531	31.7936	23.3753	20.3189	28.5871	23.0138	19.12	24.0198	26.9518
CPAR2_107230		ORF|Uncharacterized	Contig005569_C_parapsilosis_CDC317	0.503554	0.384477	0.579761	0.906645	0.462613	0.627039	2.98558	2.60421	2.0529	1.62742	1.20408	1.17223	1.50315	0.788634	1.61337	1.1417	0.763902	0.810962	1.29115	0.74426	0.904329	0.921216	0.980104	0.870497	0.704503	0.881863	0.920505	0.576624	0.577953	0.409204	0.840548	0.905113	0.707771	1.80064	1.38596	1.248	3.98074	2.08233	3.86435	2.50882	1.63197	1.45815	1.36194	0.829318	1.07201	2.07314
CPAR2_107240		ORF|Uncharacterized	Contig005569_C_parapsilosis_CDC317	38.4428	34.8342	31.0195	51.3749	37.2308	39.3087	33.2716	31.3433	25.3212	86.3696	83.4984	63.7464	34.6458	36.7812	33.6023	60.4285	47.1863	42.428	46.0555	39.9968	38.9196	39.5387	42.1762	44.417	33.1356	36.4596	37.3642	28.9477	38.9862	28.9128	36.4274	39.0255	33.4591	45.7457	41.0423	44.0291	90.8106	74.4386	97.4053	71.3407	54.7319	65.2755	48.6773	39.8137	55.7391	59.9226
CPAR2_107250		ORF|Uncharacterized	Contig005569_C_parapsilosis_CDC317	65.5052	61.9536	65.9252	89.6768	60.0901	73.4347	62.5497	54.7869	58.0174	59.0142	64.4814	41.9775	45.8128	53.2431	37.9599	61.3146	58.3456	47.4817	79.7382	63.8691	66.9759	86.0101	69.4792	85.4133	71.1603	58.6059	70.5277	56.347	57.0752	50.9156	82.7135	70.1704	65.6083	67.2938	57.2456	67.4626	80.8687	78.5119	73.6167	64.2228	56.322	57.1301	54.1987	52.3936	58.6401	67.961
CPAR2_107260		ORF|Uncharacterized	Contig005569_C_parapsilosis_CDC317	56.8444	55.3998	50.0692	78.4026	61.302	67.3639	43.0483	42.4655	42.9043	57.9215	53.0237	42.5227	41.1702	43.9211	35.0114	62.6839	50.2143	44.2289	69.1876	54.1228	54.4141	55.1124	56.196	51.3008	57.2651	46.8729	45.737	48.9559	52.4765	44.372	53.6157	54.4643	49.6655	55.0845	46.8711	45.4791	47.2396	47.6603	44.3869	41.1165	46.4726	38.5168	41.6942	44.4646	42.4257	46.5874
CPAR2_107270		ORF|Uncharacterized	Contig005569_C_parapsilosis_CDC317	16.3603	17.5154	14.7213	21.9933	19.5885	18.0167	13.7799	14.2106	12.5611	17.87	24.2371	14.4473	13.5667	13.8663	10.1251	18.4158	17.2636	11.0218	21.1907	19.5989	16.7242	17.9999	17.9366	15.8355	17.9478	15.577	15.3963	16.5269	19.003	17.9263	17.0802	17.2576	14.378	17.4545	18.2611	16.9695	14.4464	15.3014	20.8388	15.7435	14.5354	17.8128	13.378	15.956	18.6277	14.3756
CPAR2_107280		ORF|Uncharacterized	Contig005569_C_parapsilosis_CDC317	24.0866	17.7659	22.7687	58.3379	49.8031	38.3823	35.184	29.7571	37.588	17.1178	12.0833	17.6122	8.37651	11.4066	7.78123	30.8984	28.1917	21.1455	32.1542	24.4821	21.3177	25.7601	28.4858	16.7834	25.0116	23.8764	13.0898	38.0479	35.9642	32.8713	21.1967	23.5327	17.5534	27.4985	26.1881	21.0337	4.41311	7.02049	4.88121	6.85427	7.44403	5.48847	7.76372	8.71404	8.8794	13.5739
CPAR2_107290		ORF|Uncharacterized	Contig005569_C_parapsilosis_CDC317	34.8307	33.4292	32.1361	42.9632	43.018	37.087	41.9859	44.3155	46.3769	31.35	25.7188	26.6329	24.0546	27.3153	20.5232	37.5028	36.6274	31.7177	36.0719	36.311	31.2596	33.2209	32.5659	25.1537	35.1387	34.4191	30.0953	39.7943	41.5707	35.4472	37.919	32.0994	30.6046	37.1101	36.0747	31.8244	33.4803	28.7781	31.0632	33.1606	32.1013	31.0624	28.7713	27.8901	29.3157	28.9227
CPAR2_107300		ORF|Uncharacterized	Contig005569_C_parapsilosis_CDC317	24.0403	20.1168	18.5081	22.4596	25.8207	21.4531	24.5063	22.9736	20.3091	22.9686	29.1461	18.4723	24.8908	24.6212	24.5683	27.2812	35.1539	26.3108	16.5573	18.9994	14.1583	22.7996	20.1606	14.3117	17.9866	16.6702	15.0733	19.086	19.4956	15.9356	22.9006	21.94	21.3291	23.5369	26.335	22.8484	22.0745	19.9976	25.7054	34.8368	35.375	36.0778	41.7896	41.5146	40.6061	22.9499
CPAR2_107310		ORF|Uncharacterized	Contig005569_C_parapsilosis_CDC317	62.205	55.58	57.7155	67.7019	62.7645	64.7517	44.1006	43.579	40.0248	72.6221	71.011	60.5307	71.6207	60.5748	66.3182	52.0658	60.6252	55.7776	49.7449	52.1219	52.4238	60.6202	56.2454	53.9506	52.2234	54.9149	51.3691	42.9777	46.7938	39.3779	66.4972	60.2207	65.0224	58.31	57.7324	56.2893	73.6772	63.9018	81.554	67.0943	60.1981	75.4567	68.8083	66.1282	66.918	70.5286
CPAR2_107320		ORF|Uncharacterized	Contig005569_C_parapsilosis_CDC317	25.4966	21.9647	23.4072	31.3665	36.8653	29.0425	18.6872	24.2356	20.8367	24.8907	23.668	29.2107	21.4321	23.5742	20.542	18.1824	24.4924	19.6562	23.8085	29.0935	22.3487	18.7318	21.3806	13.8214	25.0479	31.12	21.3206	58.1554	48.2924	42.8398	25.5017	21.7317	20.486	22.3669	25.518	20.7395	25.5719	19.2363	25.5387	24.584	22.3086	25.6059	26.5399	24.3498	25.8248	25.5693
CPAR2_107330		ORF|Uncharacterized	Contig005569_C_parapsilosis_CDC317	158.066	197.759	164.249	160.527	180.443	176.163	108.78	112.738	117.242	80.3774	78.404	96.1195	126.955	104.11	139.467	86.2508	106.051	100.815	188.486	201.676	214.889	95.932	137.657	128.184	169.172	235.337	240.848	252.074	192.833	229.817	178.024	128.262	138.353	144.354	188.123	176.721	38.0878	32.9091	37.1353	78.269	84.0476	110.67	103.46	116.534	100.617	47.2188
CPAR2_107340		ORF|Uncharacterized	Contig005569_C_parapsilosis_CDC317	43.4769	36.8651	33.6405	51.5404	45.6054	38.9929	46.5926	39.6496	40.7929	33.4296	39.4413	39.6461	38.3399	42.1864	35.8348	54.6579	49.0395	39.8344	52.5742	45.5792	44.6253	32.7903	35.6923	28.5088	53.8567	67.977	55.8091	56.9068	52.9253	55.455	39.0949	39.1901	32.9595	40.729	43.7962	43.6171	25.7018	26.1993	26.3519	36.1626	36.0173	40.09	42.4574	38.5477	44.7717	36.2826
CPAR2_107350		ORF|Uncharacterized	Contig005569_C_parapsilosis_CDC317	0.894265	1.157	0.959637	2.00443	1.24559	1.76816	3.39818	3.48442	2.25769	0.213749	0.322457	0.208431	2.35401	1.3819	2.12347	0.530473	1.02841	1.07861	2.12062	1.31426	1.96982	1.84619	2.33239	1.71814	1.23476	1.49692	1.60313	0.974481	1.77161	0.998493	1.24199	0.844834	1.49732	2.12901	2.10695	2.49178	0.234075	0.299234	0.378516	3.89148	3.38763	2.34005	0.860955	1.0863	0.740758	0.243871
CPAR2_107360		ORF|Uncharacterized	Contig005569_C_parapsilosis_CDC317	0.252681	0.14547	0.0611324	0.0891687	0.12662	0.163507	1.28024	0.959132	0.661256	0.0425518	0.0693977	0	0.635793	0.187873	0.425144	0	0.101101	0.188537	0.138413	0.124342	0.217855	0.359112	0.042452	0.284701	0.170998	0.0274021	0.0783172	0.131521	0.209702	0.0731123	0.241754	0.310495	0.120435	0.285351	0.434046	0.297306	0.0981015	0.12541	0.126172	1.13037	0.684163	0.890277	0.101567	0.288338	0.264421	0.172617
CPAR2_107370		ORF|Uncharacterized	Contig005569_C_parapsilosis_CDC317	18.5947	17.2893	19.5144	23.2679	23.4227	26.1622	19.1527	22.3024	21.3039	23.9087	28.1132	26.0732	25.0078	24.6566	25.342	25.1203	28.7035	24.1637	18.5912	18.6241	17.3224	17.7313	17.9439	14.8387	14.9904	17.4756	15.2168	17.3823	19.6638	19.303	18.9285	19.1942	19.4611	20.8933	23.0904	22.6107	22.2293	20.445	30.3292	25.7075	23.9707	28.1593	25.1103	25.7369	28.2794	24.4352
CPAR2_107380		ORF|Uncharacterized	Contig005569_C_parapsilosis_CDC317	4.73704	3.74252	3.95647	4.40887	2.0996	3.45069	7.57919	6.79544	5.60704	3.4638	3.15513	1.72992	2.93475	1.95818	2.31882	4.88513	4.1088	3.58735	4.70715	3.3114	3.58618	6.91564	3.66046	4.12004	5.8084	3.4698	3.76844	4.52035	3.75889	2.32549	5.72486	4.04086	4.96719	7.29739	5.03308	4.73894	7.14568	5.73195	6.4667	7.96751	7.30776	5.14345	4.01138	3.64143	3.17654	4.16336
CPAR2_107390		ORF|Uncharacterized	Contig005569_C_parapsilosis_CDC317	161.741	170.037	199.592	226.957	241.248	226.901	140.853	157.486	201.907	106.422	102.566	117.03	98.8014	137.671	92.4699	142.696	165.357	144.971	119.853	140.172	120.036	235.452	233.116	147.313	121.728	134.411	79.5358	195.418	192.665	165.323	122.563	151.552	165.466	147.206	157.46	116.884	157.774	172.911	117.5	124.815	155.582	98.7619	104.047	129.325	93.2417	125.27
CPAR2_107400		ORF|Uncharacterized	Contig005569_C_parapsilosis_CDC317	33.1149	32.9337	35.1944	47.8863	48.2556	41.5202	36.2182	28.8111	31.2081	30.4774	32.2348	25.5528	25.319	27.8484	18.3727	40.2164	35.3034	28.8758	44.0611	33.9793	27.7929	38.8053	36.5181	28.3263	35.3888	28.133	19.897	39.3903	40.4882	37.4202	29.5066	30.8245	27.5684	38.8102	30.4858	25.4508	21.8839	24.9435	23.4547	25.2658	30.4597	25.7215	24.5573	26.1288	26.3937	31.1317
CPAR2_107410		ORF|Uncharacterized	Contig005569_C_parapsilosis_CDC317	41.2841	41.2173	41.7728	58.5903	59.0554	46.0011	47.2869	37.8904	38.0221	29.9863	43.4003	25.6507	30.2389	31.3833	23.8928	44.6802	43.6318	34.2285	43.7785	39.6622	32.3774	47.2536	45.1421	47.0748	40.5551	35.4243	36.1743	62.7177	54.5154	67.7073	37.1489	38.5802	36.4769	41.7021	36.8345	40.2564	28.6636	33.2295	33.8212	29.9685	37.4874	35.6604	27.8645	34.566	37.4257	36.0944
CPAR2_107420		ORF|Uncharacterized	Contig005569_C_parapsilosis_CDC317	24.0003	22.8705	26.5456	35.0526	38.9472	36.6697	25.9387	33.9959	36.3061	25.1215	25.1548	33.0177	28.1198	37.0327	32.6877	29.4042	32.4834	35.5095	23.3331	27.2678	26.7233	22.4319	24.9255	17.9466	23.5668	29.4556	18.649	42.5217	42.7764	37.142	23.2974	28.2358	24.0217	28.0492	30.7797	25.4464	19.1941	24.3347	17.3148	28.2369	31.161	26.4142	28.6469	31.9707	25.8148	28.8861
CPAR2_107430		ORF|Uncharacterized	Contig005569_C_parapsilosis_CDC317	67.4407	69.3357	64.79	89.1155	77.5519	88.7726	64.8263	61.326	54.1828	70.0386	79.7102	72.652	61.4396	64.8102	64.1585	58.3598	65.2251	69.8563	63.3462	71.2419	73.1193	64.5546	62.3673	74.1742	69.7713	67.3252	79.6003	61.5012	74.31	64.6008	69.5559	70.5111	69.9135	64.7897	64.3592	73.2975	64.3472	63.3137	70.8992	63.6202	68.0344	75.5635	67.8422	67.1116	79.8803	79.5076
CPAR2_107440	MTP1	ORF|Verified	Contig005569_C_parapsilosis_CDC317	192.161	155.994	158.455	213.349	209.487	174.71	238.019	183.498	175.3	190.211	300.022	200.926	185.151	190.595	181.563	163.81	166.545	150.094	235.441	213.572	208.634	138.467	161.589	152.792	271.434	276.336	379.855	306.574	285.453	360.033	159.898	174.174	148.819	211.978	206.405	264.626	151.82	144.914	174.807	179.079	193.228	219.378	232.809	238.841	283.833	229.724
CPAR2_107450		ORF|Uncharacterized	Contig005569_C_parapsilosis_CDC317	2.08425	2.73085	2.78402	2.58528	1.73872	2.97471	2.60968	2.82226	2.60769	4.48219	2.83714	2.15134	1.28043	1.39955	1.06817	3.45657	1.72921	2.07552	5.13899	3.22034	4.06697	2.411	2.54575	3.16715	3.80451	3.82947	4.19827	1.83802	2.14726	1.16282	2.40669	2.05086	2.58745	3.85127	3.06426	2.72319	6.28195	4.57773	5.42431	5.34562	3.6084	2.78546	2.64815	2.58947	5.0275	2.8804
CPAR2_107460		ORF|Uncharacterized	Contig005569_C_parapsilosis_CDC317	204.726	213.785	192.171	168.596	149.356	185.742	184.454	140.833	114.459	214.785	276.688	142.261	170.872	155.854	144.226	120.103	134.615	117.867	199.927	202.507	195.757	207.975	168.808	215.488	203.179	188.451	287.369	138.884	190.444	167.669	204.041	168.977	193.671	175.9	164.056	216.898	256.581	194.007	341.541	163.979	142.816	169.985	198.898	177.77	216.859	194.231
CPAR2_107470		ORF|Uncharacterized	Contig005569_C_parapsilosis_CDC317	1243.45	594.36	1128.2	1380.09	1806.15	1396.82	1679.46	1600.24	2122.83	539.284	844.577	914.154	967.979	1361.71	855.899	1355.13	1344.07	1134.96	819.221	974.626	584.92	1096.81	1179.47	715.656	862.31	865.632	418.791	1939.14	1576.86	1982.17	732.707	1078.62	606.048	901.67	1043.93	983.683	1077.16	1260.3	822.533	985	1209.68	980.256	693.191	808.778	849.341	959.806
CPAR2_107480		ORF|Uncharacterized	Contig005569_C_parapsilosis_CDC317	11.0435	9.94099	8.75561	8.63215	15.2323	10.3882	13.1117	10.9377	9.43376	10.0893	22.0182	17.0519	11.7607	15.1708	13.8725	9.35021	13.7604	10.0026	9.5373	14.0488	13.3132	7.76205	9.82924	5.91541	16.2028	26.8682	24.0787	21.9669	23.4498	27.9544	10.3932	9.60922	8.28276	9.96074	15.7674	16.0019	6.10424	6.20992	8.7783	11.7694	11.4846	18.592	16.2154	16.3572	22.2885	14.6415
CPAR2_107490		ORF|Uncharacterized	Contig005569_C_parapsilosis_CDC317	13.1229	10.2152	11.1752	15.3476	14.9523	13.2543	11.2609	15.5837	14.752	12.1906	11.053	14.6401	15.06	15.6927	15.2501	13.6171	15.0945	13.8192	11.3978	12.7227	12.4395	11.2883	11.2989	8.26088	11.7221	14.0874	9.72232	22.4405	20.0724	16.7417	13.9394	12.9952	11.1281	13.495	13.9473	11.5058	10.9373	10.2526	10.0774	15.7293	14.4903	14.6314	14.9468	15.1631	13.1909	15.1173
CPAR2_107500		ORF|Uncharacterized	Contig005569_C_parapsilosis_CDC317	236.106	322.576	297.126	268.047	246.549	302.062	354.98	354.586	402.081	276.598	213.828	293.499	670.557	374.17	684.051	258.295	324.02	319.814	303.882	279.235	347.818	203.3	248.337	179.691	428.962	504.504	425.144	573.632	616.974	420.666	197.331	207.632	275.716	341.444	416.273	301.575	125.689	166.017	123.764	202.838	216.781	128.685	238.939	297.442	168.095	182.166
CPAR2_107510		ORF|Uncharacterized	Contig005569_C_parapsilosis_CDC317	125.579	128.798	122.834	148.759	107.936	133.476	103.168	108.669	101.65	115.963	109.413	106.831	122.996	126.522	122.21	100.893	101.403	110.969	131.598	133.427	138.647	114.689	109.407	106.45	131.103	142.494	140.147	103.701	133.948	94.0935	134.861	131.312	121.679	132.363	133.942	125.477	99.1909	93.957	99.8455	101.615	96.6377	106.413	99.8627	100.792	105.56	119.253
CPAR2_107520		ORF|Uncharacterized	Contig005569_C_parapsilosis_CDC317	57.0667	57.7556	57.5483	65.8572	73.1638	64.0269	59.6124	64.9199	66.6828	60.4653	57.31	61.7304	60.026	66.7372	55.5658	60.1897	62.1557	60.0917	55.3496	62.2555	61.4173	49.2907	52.1675	40.8668	59.5909	66.431	56.9327	68.2738	72.4482	65.4369	56.0591	54.4361	52.8156	58.7927	63.6706	59.9362	56.4753	56.8351	52.4038	65.3104	65.1053	65.2077	65.105	65.3464	64.9108	65.1963
CPAR2_107530		ORF|Uncharacterized	Contig005569_C_parapsilosis_CDC317	98.8077	59.7571	77.3627	150.719	80.3849	70.4631	114.228	58.4294	57.7788	74.9993	114.717	61.7317	40.9595	42.9428	41.8362	77.9334	58.9619	56.6565	107.368	57.6178	57.2701	90.6642	69.5314	99.98	90.1201	50.1565	113.148	100.279	70.8113	130.651	108.337	70.4692	68.4895	73.2073	50.2604	97.823	56.7794	47.7303	102.509	41.1466	37.6919	58.0863	46.8773	40.695	72.7917	77.2184
CPAR2_107540		ORF|Uncharacterized	Contig005569_C_parapsilosis_CDC317	23.1539	22.8828	23.6494	34.0794	32.0815	32.6864	29.2715	18.4457	17.8361	23.8029	34.8875	22.7008	16.9415	16.5656	13.2049	30.0465	23.3686	20.4638	35.5448	26.7302	23.3989	33.3786	30.1635	35.8211	25.0699	19.7897	22.1826	29.4285	28.8884	38.4463	21.234	25.6782	23.8575	27.1651	21.906	30.1295	21.2259	18.6017	31.9543	16.8596	20.4252	29.12	17.8195	20.4126	30.4467	23.3429
CPAR2_107550		ORF|Uncharacterized	Contig005569_C_parapsilosis_CDC317	54.7545	46.8998	48.1816	76.3797	64.5738	64.9715	54.2375	41.5647	41.8561	48.9794	65.0803	44.8042	38.0286	45.0954	34.9721	50.1804	45.3528	43.2022	59.4798	49.5632	49.9436	72.2657	64.2025	71.1041	48.0677	46.1729	53.888	65.6855	58.7293	79.1301	50.138	55.6362	47.8264	48.4899	48.2796	59.1024	45.3248	44.1882	59.3025	38.3542	39.7191	53.4554	45.8298	48.1961	65.425	54.571
CPAR2_107560		ORF|Uncharacterized	Contig005569_C_parapsilosis_CDC317	29.9022	26.7608	24.934	27.7374	24.0197	22.0254	23.9084	18.9953	15.2695	27.4139	35.4918	22.1987	22.0794	23.8662	21.0356	28.4568	34.8362	26.3679	24.0665	28.7194	25.7337	31.2677	25.5085	29.5329	29.4754	29.6285	32.5965	21.9451	24.4627	23.7207	37.0928	27.3772	28.1334	26.6625	27.7334	31.6593	29.4638	24.4627	45.7623	29.4862	27.1801	34.7379	31.0526	30.5466	34.4504	33.7167
CPAR2_107570		ORF|Uncharacterized	Contig005569_C_parapsilosis_CDC317	3.00144	1.06241	1.05529	1.98919	0.403524	1.85272	2.68907	2.44258	2.38723	1.729	3.05204	0.547826	2.27074	1.88172	1.18552	8.02533	7.86159	3.0543	2.53637	1.38692	1.26706	4.25592	1.30216	1.6508	2.45227	1.76838	1.17306	4.75728	2.62762	0.699002	9.05268	1.73164	3.10889	5.28244	2.93942	2.16273	3.47028	2.31807	4.65761	4.00606	2.77216	2.98567	3.98533	3.4714	6.04461	5.34637
CPAR2_107580		ORF|Uncharacterized	Contig005569_C_parapsilosis_CDC317	34.1263	45.7166	34.3422	38.2521	14.6555	50.7633	7.96563	10.0338	7.34398	65.514	29.1083	22.3616	4.44647	3.1851	2.82725	26.7005	23.3486	30.03	19.2768	15.5629	16.8802	202.898	142.356	169.49	13.2066	11.8033	10.8187	8.55561	15.7649	8.1601	38.1981	31.1126	56.5351	35.4448	26.7928	25.7132	100.517	42.318	86.1696	16.0799	15.993	16.2633	12.1331	12.774	33.0659	59.9381
CPAR2_107590		ORF|Uncharacterized	Contig005569_C_parapsilosis_CDC317	267.223	220.451	225.709	281.684	230.889	260.467	293.486	249.692	238.441	296.886	313.234	249.915	224.304	234.274	222.757	238.567	222.03	234.286	272.663	261.863	271.849	233.035	228.637	271.116	302.115	274.581	333.563	200.823	211.383	218.983	301.078	322.912	269.068	323.242	291.465	358.257	294.097	326.503	335.647	251.402	233.875	282.321	296.43	273.164	325.675	391.208
CPAR2_107600		ORF|Uncharacterized	Contig005569_C_parapsilosis_CDC317	244.103	230.605	176.691	179.053	97.7102	140.057	77.1736	76.6953	50.712	290.973	181.42	163.317	144.205	116.193	131.246	174.724	174.018	179.09	154.947	151.831	189.425	279.762	236.651	261.41	181.963	186.614	210.938	56.1331	77.7816	55.224	224.757	191.119	257.456	179.55	154.142	175.902	293.101	282.559	255.971	202.595	167.597	168.079	226.619	185.068	158.781	272.277
CPAR2_107610		ORF|Uncharacterized	Contig005569_C_parapsilosis_CDC317	100.181	76.3485	98.077	146.775	156.227	138.804	117.918	118.453	150.603	88.9612	110.45	124.933	132.907	162.767	127.606	108.692	120.15	122.013	100.246	104.494	93.2529	81.022	89.3771	64.0853	87.9336	103.613	73.9313	180.909	172.172	182.608	84.3954	102.283	78.5374	101.852	104.72	96.5767	79.4219	93.1023	72.5242	87.6595	105.976	91.8274	92.7817	106.764	100.61	104.957
CPAR2_107620		ORF|Uncharacterized	Contig005569_C_parapsilosis_CDC317	8.03893	8.55773	8.64338	13.573	6.58825	9.16337	4.78492	5.57598	4.53101	10.0983	7.98877	8.59092	14.2604	11.3124	14.2815	4.69916	4.27818	4.06119	9.57679	8.9703	9.51005	8.84496	7.42116	5.33433	12.66	15.9095	12.3977	9.46041	8.4494	5.78565	8.35977	7.42913	8.46976	7.14219	7.1424	5.59955	4.26276	3.21932	4.32039	5.27653	4.07707	3.57782	3.80226	3.80154	3.39254	3.38971
CPAR2_107630		ORF|Uncharacterized	Contig005569_C_parapsilosis_CDC317	204.178	135.08	219.308	432.472	239.477	246.425	216.031	87.2504	101.578	123.396	129.22	60.74	117.719	88.8704	46.4499	301.249	147.997	96.4127	295.091	96.1662	73.4765	582.66	454.208	472.746	175.722	72.2029	68.9705	260.76	180.389	284.1	216.968	179.611	193.859	307.044	150.048	192.516	80.3622	61.2429	92.9644	31.3251	38.7444	42.3703	43.4143	41.8802	63.242	66.0773
CPAR2_107640		ORF|Uncharacterized	Contig005569_C_parapsilosis_CDC317	47.4015	43.3789	40.9383	73.2984	58.4081	52.2583	49.4358	39.6336	41.8383	46.8223	38.7637	34.3297	39.1614	33.5123	27.2792	60.0399	47.2924	40.334	60.6866	42.6151	35.0079	46.6964	42.1785	35.1233	48.0589	35.8532	26.6282	46.1869	50.4346	44.1113	43.5571	40.5984	37.0857	52.4822	40.2395	33.9738	26.2033	28.402	28.5673	28.7907	31.1115	29.0438	27.1521	29.9162	29.9747	27.3508
CPAR2_107650		ORF|Uncharacterized	Contig005569_C_parapsilosis_CDC317	98.2243	93.6708	99.2541	123.752	114.845	113.287	118.315	83.3564	79.4314	89.7462	128.803	86.7264	86.9586	91.7534	80.8529	87.4279	89.7108	88.7347	96.1564	92.2492	98.2142	89.9253	90.8044	117.04	87.4611	100.069	132.051	99.4358	104.082	129.737	101.32	99.7383	93.2964	89.5866	91.5857	123.352	79.0521	82.0848	103.683	76.7475	85.3668	115.431	86.6562	90.8788	122.59	98.0357
CPAR2_107660		ORF|Uncharacterized	Contig005569_C_parapsilosis_CDC317	6.51971	6.04865	6.14014	6.57551	4.04779	6.21589	6.6179	6.759	5.00802	8.0377	5.95399	5.60798	5.28488	3.72182	4.83365	6.24653	6.31547	6.12217	6.51162	5.49242	4.92684	6.58845	5.44676	6.79525	8.60596	6.16152	6.95269	5.67604	4.08897	3.70723	7.2774	6.48872	6.80527	5.98231	5.27907	5.49484	7.14524	6.74504	7.83982	10.1537	6.8654	7.36553	5.74238	4.68146	5.21943	5.87242
CPAR2_107670		ORF|Uncharacterized	Contig005569_C_parapsilosis_CDC317	27.9384	30.6663	27.7297	42.5359	31.7023	36.9589	37.7632	31.5134	29.9096	34.6526	31.9371	24.4204	31.3093	25.7363	27.453	31.0167	26.5077	24.0558	33.8069	29.2078	26.7816	28.4728	28.4215	33.6352	29.3708	26.208	28.6832	22.7323	27.4387	27.458	34.1932	31.5504	28.3803	33.07	27.9494	30.9117	24.8167	26.4269	29.0526	26.2901	26.856	27.5291	28.8733	30.5017	28.2998	29.4562
CPAR2_107680		ORF|Uncharacterized	Contig005569_C_parapsilosis_CDC317	17.8661	16.48	15.9177	25.3516	23.8991	20.7859	16.4632	20.0438	19.2139	25.8	22.1007	26.4114	24.784	25.4082	23.1273	26.1259	27.3006	23.996	19.2604	19.8321	15.1574	17.0438	17.1071	10.3053	17.8618	21.0859	12.809	31.0053	28.4771	22.4762	17.4347	17.5395	16.9498	21.0712	21.8947	17.119	18.3756	15.9484	17.1846	22.1894	21.2136	19.4501	22.8725	23.9555	20.1825	23.8094
CPAR2_107690		ORF|Uncharacterized	Contig005569_C_parapsilosis_CDC317	29.1985	27.9929	22.0122	30.1161	23.63	27.7306	17.9175	16.6705	14.4743	33.4287	25.7608	24.1327	33.5371	24.9649	27.5981	21.5303	20.4192	20.6401	29.1223	23.3423	26.7008	28.8795	22.4355	19.1228	27.0677	27.6355	23.2741	20.0403	21.207	15.7882	35.9685	24.0764	30.5052	29.6218	26.2575	22.6314	38.4936	22.3397	37.7151	27.7164	19.3246	25.6985	34.3237	26.0196	27.4276	33.995
CPAR2_107700		ORF|Uncharacterized	Contig005569_C_parapsilosis_CDC317	14.9423	18.65	20.1044	19.9959	20.3276	22.1206	15.604	15.2253	15.5067	21.9158	19.5744	21.5772	16.8005	14.9768	17.5673	17.7385	17.0365	18.2619	18.5371	16.9295	20.3556	16.93	17.9391	18.7606	15.9959	19.6916	19.6663	16.078	19.4887	19.2844	17.9254	18.3001	17.7079	16.4842	18.3227	20.1131	19.8984	18.6835	24.2195	23.1165	20.8203	25.5719	21.1384	22.0769	23.9543	20.8119
CPAR2_107710		ORF|Uncharacterized	Contig005569_C_parapsilosis_CDC317	61.8898	55.2701	66.9411	87.4845	80.4152	87.3558	70.0412	60.7384	61.0415	62.8807	99.5166	71.8402	67.0932	78.7925	74.8703	57.5413	69.0345	70.9806	56.9683	61.689	63.5265	54.3357	57.672	67.0925	53.1957	59.1793	73.5789	68.5135	62.481	84.834	55.1412	62.7966	60.1777	53.127	56.9961	79.254	60.7588	57.9779	81.7807	64.4964	69.1132	88.9247	72.6153	68.0226	96.4742	78.5173
CPAR2_107720		ORF|Uncharacterized	Contig005569_C_parapsilosis_CDC317	278.208	327.207	277.95	273.207	232.625	274.609	187.016	141.369	127.963	349.319	439.381	273.234	256.891	249.48	252.005	260.94	284.551	309.625	263.79	247.005	268.388	330.178	289.892	393.659	220.585	230.896	343.521	158.674	217.194	193.623	248.6	264.594	303.271	251.073	262.412	324.259	332.615	284.05	420.159	261.2	254.362	331.748	296.948	265.764	328.523	341.588
CPAR2_107730		ORF|Uncharacterized	Contig005569_C_parapsilosis_CDC317	55.196	53.0239	52.4936	67.4013	78.6129	65.2811	59.5719	53.3305	47.837	53.1855	80.8917	61.4777	51.1497	60.5702	58.8487	55.6912	64.5026	58.5407	61.0787	64.5283	62.5973	43.5741	51.5518	55.9551	56.9872	65.737	72.2169	70.2433	75.4508	87.6738	50.7637	60.7013	48.1017	53.7409	60.9146	73.5152	43.011	45.0959	56.3183	53.3539	59.704	72.0143	60.028	67.3538	75.7697	64.4248
CPAR2_107740		ORF|Uncharacterized	Contig005569_C_parapsilosis_CDC317	31.7984	28.6265	28.8894	39.7132	39.8039	35.1385	31.6111	32.1652	32.6082	35.1782	33.0849	30.7287	30.0482	31.7467	24.9454	36.0862	32.3753	29.4477	37.1699	32.1689	29.9426	26.2793	28.7916	21.7525	30.0589	31.5907	25.6164	35.7362	38.5879	39.371	27.8425	31.0273	27.5831	34.235	31.33	29.0677	24.4357	25.0676	26.2137	30.5784	31.7172	34.703	29.4362	30.3373	32.0967	31.1542
CPAR2_107750		ORF|Uncharacterized	Contig005569_C_parapsilosis_CDC317	9.68288	7.68277	8.33407	12.3263	17.8367	10.5205	10.1323	9.62618	10.3789	7.97188	10.5507	11.356	10.1351	12.2338	9.70613	10.392	12.2917	8.84268	9.02704	8.95485	7.82982	8.59888	7.82839	4.3425	13.9066	17.6778	11.2652	17.8716	18.8887	18.9591	9.28137	8.97492	7.96312	11.23	12.2158	10.3454	3.88724	4.93	3.91214	7.89436	9.35836	7.4655	10.6286	11.1597	9.86934	10.2497
CPAR2_107760		ORF|Uncharacterized	Contig005569_C_parapsilosis_CDC317	22.1863	21.8568	21.5784	23.6517	27.0057	25.2384	15.6744	19.0629	18.0629	23.5419	22.6638	22.5109	19.2916	22.5418	20.1395	21.6711	24.6782	23.2299	21.8008	22.7464	24.0387	23.4292	25.0995	18.7843	19.1668	22.8178	17.7659	19.0498	22.6014	16.5402	20.7454	21.3244	21.5742	20.2506	21.7117	17.6123	23.8118	22.637	22.4455	23.1523	24.2319	21.3715	23.551	26.3872	21.2255	25.0863
CPAR2_107770		ORF|Uncharacterized	Contig005569_C_parapsilosis_CDC317	40.0635	44.0463	46.6714	64.3422	59.8027	56.5066	42.7011	41.4964	43.4035	39.1277	44.427	39.4893	32.7873	37.4821	29.7099	46.0788	46.3675	37.5393	49.0654	45.8435	43.8462	42.3963	45.1763	38.6492	44.0314	46.2392	42.1496	58.2516	54.6013	53.7802	41.8212	43.166	37.5217	39.9044	40.8797	42.5313	32.8887	37.3902	37.4507	29.5271	33.9679	31.6736	31.7627	36.2028	37.3093	36.3066
CPAR2_107780		ORF|Uncharacterized	Contig005569_C_parapsilosis_CDC317	15.0948	15.5725	13.7625	17.6396	13.8676	16.6846	9.42721	9.86752	8.204	20.0734	17.6079	14.12	9.22934	10.931	10.9571	15.3964	17.6009	18.4262	16.2014	15.935	18.0936	16.3621	14.5778	17.5572	14.5661	15.4119	18.4592	13.4441	12.1576	13.7626	16.8992	13.9329	17.0373	13.711	14.8554	14.2456	16.452	12.991	22.8069	16.9423	19.4685	20.337	18.076	17.0871	18.4711	24.1976
CPAR2_107790		ORF|Uncharacterized	Contig005569_C_parapsilosis_CDC317	51.1012	46.9298	54.3413	83.6918	67.7087	61.1353	63.6742	54.4869	61.8972	36.3385	43.7198	31.1359	32.3314	38.7762	27.2201	51.689	55.1888	40.8844	55.5305	47.3426	43.9134	67.1204	57.9934	54.8767	48.1405	44.7793	41.9011	61.7765	63.2225	59.6876	44.1017	48.8589	48.3682	49.4136	47.5408	45.6315	44.0435	50.1739	48.2201	39.7187	50.0184	44.2708	37.9227	44.4243	44.3705	47.6999
CPAR2_107800		ORF|Uncharacterized	Contig005569_C_parapsilosis_CDC317	24.898	27.2419	25.7594	34.3718	28.9572	29.8477	23.8455	22.8358	23.8539	31.8835	31.8779	28.4031	28.4914	26.5002	26.7559	29.9091	27.3998	25.4793	31.3409	26.6926	28.1441	23.6948	24.0945	23.2161	30.1358	31.4094	30.8578	31.8473	32.3299	28.7024	26.7028	26.0341	27.3936	28.9175	29.5373	30.3456	24.6347	23.812	28.8816	28.5483	26.8307	29.5765	29.2568	28.8351	30.8546	28.2895
CPAR2_107810		ORF|Uncharacterized	Contig005569_C_parapsilosis_CDC317	31.4189	33.8936	28.5955	40.7194	55.3671	48.439	29.6874	35.3279	34.4892	31.1866	36.9767	41.0052	97.7566	106.352	106.454	35.3083	41.7503	40.27	31.2839	40.2499	37.5525	28.2748	33.6924	26.8537	33.3006	42.3178	32.4808	57.4807	64.2118	49.6755	28.2565	40.6115	34.1434	40.4545	44.9435	36.7059	28.3346	31.3657	21.7696	53.2714	56.2228	44.0442	52.0226	56.2658	35.8775	44.5521
CPAR2_107820		ORF|Uncharacterized	Contig005569_C_parapsilosis_CDC317	274.541	215.127	228.697	387.867	363.688	350.066	306.691	335.257	360.673	174.388	200.251	226.494	184.317	238.753	198.019	259.835	261.521	261.775	226.087	256.465	230.223	195.626	222.501	202.762	214.719	243.099	199.31	361.364	336.315	350.973	237.528	297.901	210.938	239.303	263.354	260.389	191.673	215.656	177.354	211.728	224.772	222.439	188.082	202.05	190.47	227.795
CPAR2_107830		ORF|Uncharacterized	Contig005569_C_parapsilosis_CDC317	52.3596	26.0737	45.3431	99.6011	101.227	64.4326	94.8369	77.9935	82.0648	53.6873	80.2208	64.1635	57.744	72.5761	50.9564	98.0352	83.8136	70.9724	52.731	45.2809	29.6851	42.5504	46.0163	34.9247	43.0405	37.4484	25.2752	103.248	74.6945	117.757	41.9079	51.1315	34.9496	56.7836	46.8695	61.2386	34.4971	42.4629	42.583	39.2958	47.9519	53.9492	42.2989	41.3706	53.2662	51.9773
CPAR2_107840		ORF|Uncharacterized	Contig005569_C_parapsilosis_CDC317	84.0874	100.47	86.1166	74.329	61.8504	75.5956	45.0448	53.4931	44.5169	103.102	67.9243	84.5038	55.5177	42.826	61.1864	71.0671	69.7654	81.5196	86.6178	80.8807	111.089	54.2415	68.5785	82.2165	81.0348	82.6659	117.308	45.3737	59.5122	48.8434	86.4602	76.8769	88.7225	79.4832	72.093	83.8808	95.474	96.0498	88.5567	94.0278	82.9437	85.7019	86.7881	83.4495	83.1354	88.7328
CPAR2_107850		ORF|Uncharacterized	Contig005569_C_parapsilosis_CDC317	44.6732	41.1572	42.3474	68.7087	48.8384	56.1725	32.6755	40.7004	39.1417	39.55	35.1849	41.6491	34.8809	36.5596	32.9306	38.234	37.0372	34.5335	51.3004	50.5807	46.2171	35.3307	38.3915	30.3112	47.8442	49.7408	41.9644	56.126	57.0734	45.5156	41.3767	45.5002	37.2054	42.088	43.3052	38.0847	32.6296	32.2146	33.3195	30.7083	30.3583	32.2657	32.8752	33.6578	33.8267	39.134
CPAR2_107860		ORF|Uncharacterized	Contig005569_C_parapsilosis_CDC317	261.629	247.024	265.824	353.004	270.13	294.07	225.906	215.39	229.348	243.362	260.393	221.308	274.283	287.152	250.13	259.436	251.224	239.719	264.421	247.374	268.475	249.838	235.526	237.308	250.366	263.123	254.311	251.326	239.309	227.561	276.433	243.768	249.83	258.233	258.277	257.557	231.884	226.192	227.431	231.211	227.122	240.257	252.564	246.656	251.016	248.925
CPAR2_107870		ORF|Uncharacterized	Contig005569_C_parapsilosis_CDC317	19.5938	16.1717	16.2447	31.9713	28.2831	18.2894	31.8168	15.2251	17.0369	19.5723	26.1214	11.729	16.0912	11.4798	8.96055	27.8505	19.8796	10.4147	30.3396	19.6809	12.5595	20.4247	17.9211	16.3347	24.9809	12.1623	18.565	26.1874	24.817	33.0852	15.0952	15.0772	14.3044	27.0119	15.2332	19.0229	13.0869	12.7185	21.0134	15.2224	13.8624	12.8601	13.0329	14.5574	16.4419	15.8367
CPAR2_107880		ORF|Uncharacterized	Contig005569_C_parapsilosis_CDC317	16.0952	13.0843	14.9767	25.6826	14.3776	13.7587	13.013	8.60476	10.3201	17.2546	15.8704	12.619	8.62859	7.6422	7.20231	14.5646	13.2333	9.40024	19.2727	14.4587	11.0424	13.8191	13.1638	10.6815	15.2529	12.7047	10.2978	15.6465	15.5175	18.0115	16.0872	12.6522	12.5681	16.4405	11.6971	14.0868	10.3837	9.0489	13.543	11.244	10.0829	9.69181	10.0313	8.71648	11.5834	11.9661
CPAR2_107890		ORF|Uncharacterized	Contig005569_C_parapsilosis_CDC317	53.945	44.4994	50.043	101.117	74.9591	54.8512	65.7286	47.7442	50.3257	68.5638	68.2207	59.5652	48.9999	38.2134	34.1815	79.0759	60.7574	45.5254	78.6298	53.7902	38.8741	54.3921	46.6123	34.724	59.1309	46.4301	34.4627	76.2455	75.916	79.5974	45.7442	46.5897	39.628	66.8931	50.1624	50.6222	35.2459	34.6282	44.1518	37.8517	35.4436	41.1432	37.2953	37.013	46.7904	43.3311
CPAR2_107900		ORF|Uncharacterized	Contig005569_C_parapsilosis_CDC317	36.2252	37.385	33.5743	39.6073	46.0709	39.0453	39.8984	40.4385	33.9319	61.2952	82.7669	68.4275	53.3604	48.5932	52.6006	35.9441	52.2607	44.1836	38.0523	42.2918	38.0142	33.9971	34.8779	38.6018	38.1769	42.1312	51.3273	61.6522	56.2262	62.741	36.1373	31.6822	33.0964	40.5738	48.6614	57.5606	50.1103	40.0703	64.3988	55.2805	50.7179	66.544	61.8995	61.8267	65.7247	55.6718
CPAR2_107910		ORF|Uncharacterized	Contig005569_C_parapsilosis_CDC317	141.437	155.009	156.136	171.137	133.483	160.16	88.3275	105.124	104.6	168.488	148.588	155.103	124.117	129.419	121.072	133.242	140.491	150.813	162.12	155.868	175.515	130.065	136.81	112.932	152.874	167.285	146.03	104.92	136.074	84.4807	145.386	138.723	155.359	145.8	160.992	136.072	164.744	146.153	144.409	160.236	147.031	136.41	175.781	176.974	153.25	175.063
CPAR2_107920		ORF|Uncharacterized	Contig005569_C_parapsilosis_CDC317	157.549	146.56	180.321	215.901	222.237	186.856	280.592	179.244	166.102	191.64	347.353	171.878	150.427	154.18	160.347	152.476	152.87	162.495	163.713	154.3	150.31	143.888	157.925	226.203	140.064	148.961	229.827	259.053	211.17	367.453	121.333	180.148	143.304	135.977	140.433	252.806	144.586	129.021	255.23	163.892	195.873	268.118	208.816	194.06	328.047	241.13
CPAR2_107930		ORF|Uncharacterized	Contig005569_C_parapsilosis_CDC317	158.626	121.187	138.774	171.918	147.612	138.811	137.739	111.214	108.501	154.447	180.035	119.317	108.371	107.074	134.576	140.394	131.731	143.307	149.694	124.047	152.115	113.982	128.687	154.322	129.479	117.581	176.531	169.75	135.692	180.024	141.018	142.782	127.139	119.422	102.598	150.853	118.892	119.352	152.781	123.552	130.356	142.272	170.969	157.871	191.262	185.902
CPAR2_107940		ORF|Uncharacterized	Contig005569_C_parapsilosis_CDC317	50.1473	49.2414	28.4181	29.0741	77.8692	37.5504	32.5108	43.1477	32.7841	70.315	108.254	82.3792	35.1271	47.7769	19.6078	86.6907	135.717	84.3047	49.403	63.2561	43.0479	52.6886	46.326	36.0292	31.0443	34.5238	18.3191	82.4013	109.126	54.1092	86.8796	42.9235	46.5954	68.9353	75.5495	56.8011	42.5462	40.0322	62.2558	138.652	107.386	118.922	148.441	123.277	107.814	115.569
CPAR2_107950		ORF|Uncharacterized	Contig005569_C_parapsilosis_CDC317	54.8487	55.9923	57.9643	55.3725	53.9042	56.2732	62.8561	66.1866	62.5943	66.2321	68.1878	59.6939	47.6205	50.3736	44.3289	61.8612	61.7014	51.3997	58.9419	54.5055	52.0046	44.7062	45.9992	41.0297	52.8881	54.3766	52.5082	61.6143	62.9951	52.3674	60.1939	55.2047	54.3101	61.673	63.3814	63.7781	61.4684	60.4348	69.6053	69.7054	68.7967	72.9445	69.3553	66.6415	70.8277	70.9914
CPAR2_107960		ORF|Uncharacterized	Contig005569_C_parapsilosis_CDC317	25.2049	27.4006	22.3945	17.705	20.8048	20.9619	21.2448	25.7625	20.5747	31.2045	40.7611	33.5707	26.473	29.8674	28.0304	23.6189	32.387	29.0436	24.1113	29.9997	28.8208	18.2405	17.3115	18.8704	26.0731	30.415	31.1007	27.9362	30.4029	26.8499	28.0094	24.1196	24.2607	21.8572	26.2671	25.8824	26.8624	22.2226	36.6315	28.3926	27.2479	36.0542	31.9501	28.866	38.0032	38.633
CPAR2_107970	ARO4	ORF|Uncharacterized	Contig005569_C_parapsilosis_CDC317	233.344	201.649	237.926	411.514	425.69	398.263	318.574	354.425	387.513	81.7037	109.982	97.129	108.544	155.331	95.2396	191.86	192.163	178.988	211.198	248.283	235.418	160.521	199.806	203.966	210.033	220.483	213.533	369.3	343.705	423.576	222.888	269.178	187.669	205.937	220.944	251.331	91.5248	131.224	79.87	102.507	129.095	94.8073	85.8093	107.907	111.007	98.2461
CPAR2_107980		ORF|Uncharacterized	Contig005569_C_parapsilosis_CDC317	35.2374	31.05	33.6679	43.1352	43.1435	44.8287	67.6739	62.3006	54.8478	17.0073	31.0317	20.8664	29.1881	35.1023	25.1838	30.9535	32.08	32.5281	28.2581	39.6062	37.9156	32.5556	33.0585	38.0637	34.1724	38.5125	45.1161	48.3714	49.169	68.4242	41.4872	46.7315	32.746	35.8277	41.2088	54.7086	22.4949	23.0383	27.8845	28.2688	29.2155	33.6054	26.0386	26.6017	32.0031	27.7952
CPAR2_107990		ORF|Uncharacterized	Contig005569_C_parapsilosis_CDC317	13.805	11.5854	11.3325	17.6252	10.5316	19.318	22.3263	25.9074	19.6981	6.43654	8.40918	4.87224	12.0495	11.9714	11.5507	10.9341	10.4865	10.591	10.3386	13.9584	14.194	13.7266	14.3833	14.3807	13.7114	14.8369	17.575	9.52355	11.1305	10.8207	20.6633	16.5417	14.6722	12.5103	15.0423	16.9493	9.18349	7.17891	9.62548	15.1452	12.5127	11.8518	13.3756	12.6051	12.1742	12.0172
CPAR2_108000		ORF|Uncharacterized	Contig005569_C_parapsilosis_CDC317	140.46	164.754	137.017	126.022	91.8648	125.341	134.464	129.947	90.5195	131.061	164.743	117.677	219.945	232.001	236.161	151.623	173.401	176.143	129.807	151.807	146.548	150.932	130.494	154.89	169.724	163.958	200.69	86.0161	128.391	108.272	173.719	162.822	195.898	163.493	166.456	178.502	123.438	152.644	153.916	173.54	169.916	161.697	167.565	168.05	144.95	169.713
CPAR2_108010		ORF|Uncharacterized	Contig005569_C_parapsilosis_CDC317	12.853	10.6458	11.2641	14.9076	14.6352	16.1463	11.8537	15.9023	15.0555	12.3632	15.1333	13.9982	13.972	17.2405	13.1485	12.9355	14.655	13.7311	12.4711	14.1879	14.3717	11.0977	12.675	8.8901	12.1405	16.3399	11.8357	16.5857	16.6529	14.3752	13.774	12.9359	10.3524	13.9106	15.7963	14.9735	12.2469	9.95327	14.1776	17.6338	17.2489	20.3781	17.6521	16.6399	19.4869	17.3254
CPAR2_108020		ORF|Uncharacterized	Contig005569_C_parapsilosis_CDC317	23.1015	19.3371	20.2972	25.8729	29.1693	22.8165	32.9719	24.642	21.5523	21.0897	39.8049	20.8788	24.0265	25.1512	23.1308	28.8474	30.989	23.9404	24.5098	23.5338	22.4597	22.8421	20.5806	24.9635	29.5529	33.2606	46.0891	31.5799	34.4916	49.2091	21.23	22.3487	19.7906	24.0894	24.601	37.9887	15.7902	17.0477	25.8534	22.4132	23.3505	32.5029	29.2625	26.535	38.7826	29.6165
CPAR2_108030		ORF|Uncharacterized	Contig005569_C_parapsilosis_CDC317	31.7347	30.053	34.0848	52.5308	50.0257	41.5279	33.4104	26.6591	30.0309	31.2078	27.3226	23.8301	23.6425	24.9048	16.0889	36.8884	31.3712	24.0612	39.1588	31.774	23.0339	51.6931	53.8107	30.3942	31.9896	25.0909	13.8789	37.6892	41.6206	30.4696	26.1839	30.4602	28.1133	42.3788	33.6934	24.6202	18.7868	23.1244	19.5794	19.2808	24.1809	18.8927	19.8453	22.7453	22.3763	21.9509
CPAR2_108040	REI1	ORF|Uncharacterized	Contig005569_C_parapsilosis_CDC317	55.12	61.0417	62.5729	103.42	91.3807	71.31	70.7572	50.6214	50.9692	53.4109	53.5579	34.6708	48.3481	43.5609	22.9852	84.2624	65.5009	48.8892	97.4133	56.2019	45.2434	84.6398	79.3467	68.1035	70.469	41.6378	30.755	77.7125	79.5771	75.1839	46.8068	53.5621	52.1209	79.6448	51.7199	44.1251	25.2845	43.0005	31.9917	25.8988	43.3218	26.6056	27.8973	39.5695	36.5805	31.985
CPAR2_108050		ORF|Uncharacterized	Contig005569_C_parapsilosis_CDC317	14.0673	10.1487	12.3184	17.4604	21.4589	15.5897	16.2999	19.3991	20.0969	18.5809	21.1569	26.0562	19.8023	22.7172	20.2018	18.1352	21.8469	17.7085	16.283	17.1861	12.7847	11.8414	12.6583	8.25442	19.072	22.8958	13.3899	31.7666	30.7902	26.0781	12.6405	14.5232	11.87	15.7907	19.217	14.0471	9.64213	12.3057	9.44638	14.6737	14.8877	14.6431	19.042	20.7473	18.7533	17.6299
CPAR2_108060		ORF|Uncharacterized	Contig005569_C_parapsilosis_CDC317	1.98951	1.67193	1.95727	2.91347	2.33017	2.08057	3.95322	3.27613	3.21472	1.24011	1.57812	1.56693	2.37578	2.59994	1.50713	3.10323	3.27013	2.1325	3.10209	2.54344	2.00309	3.03103	1.86452	1.02579	2.87778	2.09209	1.32446	4.40525	2.84837	2.30332	2.30943	1.68871	2.16527	2.89377	2.79581	2.17543	1.82817	1.75023	2.00255	2.02394	1.65289	1.82717	1.53212	1.26245	2.33774	1.57651
CPAR2_108070		ORF|Uncharacterized	Contig005569_C_parapsilosis_CDC317	0.456074	0.491834	0.53651	0.677365	0.318799	0.909599	1.15538	1.54502	0.963255	0.348955	0.515195	0.399118	0.634001	0.393861	0.366998	0.560987	0.602186	0.660046	1.0634	0.688738	0.818059	1.31749	0.705435	0.559794	0.541239	0.697804	0.56789	0.544961	0.674718	0.307676	0.948589	0.413211	0.696557	1.36927	1.0664	1.00984	0.245585	0.346425	0.326747	1.19448	1.20649	0.840006	0.558933	0.642999	0.553084	0.344582
CPAR2_108080		ORF|Uncharacterized	Contig005569_C_parapsilosis_CDC317	39.7079	37.6064	40.2247	59.8965	45.2539	47.0423	50.8932	31.7551	36.9106	35.9553	42.0824	26.7878	33.2104	28.9461	21.9854	49.0673	38.7177	30.9396	53.8806	34.2862	33.7227	45.3675	38.3327	32.6445	41.5299	32.1477	31.1047	47.898	43.6028	49.5639	36.673	32.5808	31.3182	47.7675	37.9851	39.7635	30.9283	29.0696	39.4418	28.0461	29.148	31.6404	26.4837	29.7503	38.6104	31.8509
CPAR2_108090		ORF|Uncharacterized	Contig005569_C_parapsilosis_CDC317	27.4091	19.9996	24.7364	49.1076	44.2099	35.4858	38.2848	34.7606	35.0373	41.6734	50.2204	42.5404	42.8709	43.4451	32.1027	36.6232	37.7656	28.8652	31.8245	27.2793	22.7304	27.0867	27.3509	17.0974	27.4997	30.3374	18.8945	51.4794	46.0862	53.5279	24.8827	25.1501	23.0583	31.6888	33.381	32.2421	26.1584	28.1241	35.2045	29.6575	30.396	35.353	31.8055	34.3436	40.2061	35.8797
CPAR2_108100		ORF|Uncharacterized	Contig005569_C_parapsilosis_CDC317	48.0122	33.8215	49.0376	83.0488	77.4529	61.7004	54.2029	59.4643	74.0228	46.4303	40.7215	61.931	50.4604	54.6438	52.4388	60.3116	50.702	49.9984	53.0732	46.7184	41.7948	37.4019	43.0736	30.5415	40.5977	44.7056	24.7404	86.5721	83.7063	84.2542	38.136	44.2047	36.2791	45.3171	44.59	39.7483	26.9295	35.4159	23.4378	29.7526	34.8113	31.1613	31.5957	35.0099	28.4441	29.4121
CPAR2_108120		ORF|Uncharacterized	Contig005569_C_parapsilosis_CDC317	31.6626	32.3869	29.5705	35.893	34.3033	28.6332	25.2857	25.0187	19.4048	25.6458	34.9468	28.8081	23.447	28.8142	23.2673	35.8363	34.0891	31.4345	27.2496	29.3615	32.3614	25.1131	28.2666	30.3351	25.8235	29.193	30.6218	31.9597	33.7624	38.6191	28.1511	27.8143	32.5065	32.3081	31.4678	38.8645	25.374	22.899	33.1618	28.2278	29.7616	33.228	28.7245	31.0306	29.6559	31.2224
CPAR2_108130		ORF|Uncharacterized	Contig005569_C_parapsilosis_CDC317	59.7803	62.6903	56.5445	78.7898	52.164	75.8164	34.1772	45.9247	40.284	26.423	21.2815	24.7457	15.0255	16.8319	12.8013	23.6089	22.4638	19.417	103.934	97.7163	101.154	59.986	59.2543	46.1158	60.7424	61.1943	49.5264	45.0115	49.3765	34.4222	71.7217	64.7294	60.1175	58.1357	58.7001	47.6244	27.9855	28.9417	25.9629	30.1024	26.3955	20.9905	26.3803	27.9822	21.6648	30.4939
CPAR2_108140		ORF|Uncharacterized	Contig005569_C_parapsilosis_CDC317	206.832	210.714	215.064	317.577	266.184	274.659	165.875	172.638	159.678	197.28	222.838	184.649	138.756	147.203	128.288	214.438	213.168	184.566	187.536	195.729	174.219	272.824	236.623	242.399	188.336	179.917	183.075	239.806	237.266	251.978	195.866	200.49	197.47	187.35	202.203	207.206	220.986	199.875	233.855	181.34	169.069	179.798	150.786	148.148	172.546	197.895
CPAR2_108150		ORF|Uncharacterized	Contig005569_C_parapsilosis_CDC317	2.72895	2.09477	3.63126	8.28199	3.70364	5.39574	2.3568	1.80351	1.11587	2.35524	3.71	1.7925	1.24308	1.95656	1.04353	1.81313	1.58324	1.97964	4.40984	2.85364	2.94104	2.78761	3.26668	2.5196	2.69321	2.44153	3.55247	3.05392	3.44865	3.50391	4.2131	3.4232	3.05665	5.34782	4.59755	5.30498	2.38387	1.82848	2.87672	2.26268	1.2139	1.45343	2.19384	1.98953	2.85575	2.79639
CPAR2_108170		ORF|Uncharacterized	Contig005569_C_parapsilosis_CDC317	26.7881	25.1865	24.665	34.3785	26.0164	26.3977	10.8201	15.8443	14.8506	29.0851	19.2849	25.8161	22.9179	22.0325	19.4201	31.6665	31.0142	27.0651	26.7326	23.2664	22.6356	21.9966	24.0418	14.3774	23.4558	25.6589	15.3808	29.9952	26.6379	20.2198	23.74	22.1079	21.0003	24.2609	24.7236	18.7278	19.7622	20.2347	18.1607	23.6195	22.092	18.2927	24.5592	26.6161	19.3032	23.4148
CPAR2_108180		ORF|Uncharacterized	Contig005569_C_parapsilosis_CDC317	58.3211	67.2832	74.2814	71.845	65.7336	82.7521	48.9411	58.3786	68.4692	63.6544	51.0572	60.8921	69.305	68.8469	62.7115	59.2705	51.0576	54.083	69.9611	62.0974	76.9885	50.0347	56.6911	47.4541	64.8224	72.0135	63.4751	49.2329	57.7179	47.7927	55.8347	63.0784	60.5413	67.7079	71.0029	63.4419	55.0283	62.1655	47.9247	66.756	69.5614	62.0222	61.7293	67.1934	56.5181	55.3199
CPAR2_108190		ORF|Uncharacterized	Contig005569_C_parapsilosis_CDC317	61.5958	62.0664	63.7882	78.3943	65.7954	72.4655	45.9815	53.8247	54.7842	79.8801	65.124	87.9262	63.4871	59.4883	67.6527	56.1761	55.2575	56.6818	66.3316	61.4598	68.2732	43.4789	52.7209	48.7645	64.8186	79.4182	74.5847	73.9812	74.5835	72.0882	59.5502	57.3718	57.6108	56.7555	62.7096	64.9256	55.9271	56.8334	58.1235	61.7151	59.6157	62.3121	64.9047	68.7103	63.8989	63.3783
CPAR2_108200		ORF|Uncharacterized	Contig005569_C_parapsilosis_CDC317	37.399	34.7601	41.7045	52.0032	46.267	40.8604	28.0459	23.4919	21.0899	79.8485	100.395	64.5942	25.4536	29.3485	30.1581	52.9317	62.8927	54.1289	39.9876	44.9308	44.0568	31.1485	31.406	37.367	35.8582	36.9928	47.2816	32.1727	42.2588	36.2728	39.0454	34.1622	36.3546	31.679	35.2028	44.9178	53.3986	46.3214	61.471	52.9889	57.6867	70.7149	60.125	66.4331	85.0135	76.3764
CPAR2_108210		ORF|Uncharacterized	Contig005569_C_parapsilosis_CDC317	8.95352	10.751	8.033	8.28761	8.53438	10.9803	7.44457	10.8074	8.05442	11.8873	9.21346	10.4298	5.49277	4.59388	6.01556	9.77861	10.4815	10.8684	8.2122	7.66403	8.37553	5.7526	6.04267	4.80433	6.87485	6.80452	7.47352	9.41294	10.3555	8.34821	6.71468	7.07919	6.68627	7.09332	6.3885	5.50267	7.0037	5.65003	6.43408	7.90749	7.17708	5.64621	6.59804	7.45838	6.07909	5.16668
CPAR2_108220		ORF|Uncharacterized	Contig005569_C_parapsilosis_CDC317	1.64829	1.65433	3.13968	1.81352	0.938296	2.67121	2.93319	3.89051	3.06561	3.74641	2.29737	2.3798	2.28735	1.67773	1.13995	2.32681	1.29068	1.36484	2.87599	2.19862	3.63475	9.47537	6.11101	6.80265	1.78153	1.33898	1.79968	1.35481	1.47703	1.16672	4.70201	2.32365	2.44942	2.15765	3.3732	2.21926	12.8867	3.95286	12.0714	2.05907	1.3338	1.36715	1.57608	1.76294	2.39969	1.67175
CPAR2_108230		ORF|Uncharacterized	Contig005569_C_parapsilosis_CDC317	178.017	242.849	289.273	121.445	42.9866	195.35	48.854	63.2816	28.4647	968.045	198.757	245.858	138.114	27.1876	94.5404	182.002	117.539	217.067	151.821	104.721	169.452	1815.14	864.62	1274.63	152.818	96.3708	192.89	1.17442	16.4929	1.07026	339.785	166.581	436.413	218.23	135.898	169.875	1781.83	627.52	1594.06	278.788	133.259	206.533	128.459	64.6494	164.864	314.515
CPAR2_108240		ORF|Uncharacterized	Contig005569_C_parapsilosis_CDC317	58.5229	62.631	62.4746	97.0303	101.365	89.0015	72.7488	63.9228	60.7118	91.0253	111.958	86.6251	58.3055	65.037	65.35	75.3273	80.5504	78.5745	86.8401	79.5206	66.9021	61.6095	58.5882	66.3969	54.6069	53.5249	57.2524	87.2154	93.5219	85.7363	55.8432	61.1664	64.609	78.905	78.9847	82.2379	74.9049	68.6581	83.7061	86.1199	87.7517	97.2737	88.1239	99.2536	126.115	114.931
CPAR2_108260		ORF|Uncharacterized	Contig005569_C_parapsilosis_CDC317	111.438	88.5678	112.299	191.394	204.786	162.416	196.761	161.841	193.362	61.8543	89.4229	71.0427	71.7213	95.1059	58.9315	132.72	113.748	99.1958	122.66	108.626	80.2666	95.7483	103.561	80.0433	91.4028	85.4434	61.0938	199.513	145.597	211.061	86.0904	101.11	77.6202	109.896	105.766	103.072	66.4046	76.2872	56.5523	102.084	136.653	111.122	80.5644	91.5162	98.9122	77.2628
CPAR2_108270		ORF|Uncharacterized	Contig005569_C_parapsilosis_CDC317	9.66524	7.6613	8.54702	31.8157	21.5979	18.9024	23.5277	25.9887	26.9202	7.6565	7.0368	7.40716	8.88055	5.28348	7.22475	37.6422	31.0754	25.9992	16.5476	10.585	9.805	14.6898	14.7633	6.06879	11.5387	9.04237	4.23275	24.7669	30.8774	14.576	9.66287	8.59212	9.27395	16.9947	13.6506	8.22554	10.8155	9.6997	13.4755	29.4692	29.7238	22.5871	14.285	13.5467	14.1817	16.4111
CPAR2_108280		ORF|Uncharacterized	Contig005569_C_parapsilosis_CDC317	582.561	720.323	631.453	543.232	452.508	615.779	624.368	564.637	419.921	488.847	416.371	365.805	745.85	616.497	776.308	468.81	498.712	499.237	514.636	521.946	624.141	598.567	575.459	705.571	604.196	606.078	772.187	265.979	432.449	266.984	612.198	597.624	778.469	569.584	545.733	554.291	835.265	837.089	916.446	653.932	595.491	704.718	725.577	700.616	691.569	578.564
CPAR2_108290		ORF|Uncharacterized	Contig005569_C_parapsilosis_CDC317	37.4059	29.1703	32.8203	52.5581	49.9991	38.1171	56.3477	35.9095	32.9454	39.5004	74.3234	39.5585	33.6867	37.6201	28.834	40.6991	39.1881	32.8089	39.1718	41.2693	33.4095	34.6862	37.1748	51.1134	32.3045	33.0905	51.4303	50.6288	44.3761	92.271	36.928	36.3066	30.6577	36.5604	36.3121	64.0096	48.2297	38.9109	67.1566	44.182	42.9821	69.7605	44.32	43.3404	71.2163	46.9333
CPAR2_108300		ORF|Uncharacterized	Contig005569_C_parapsilosis_CDC317	34.8121	21.0005	36.0997	67.3572	64.8458	45.9745	63.7097	42.5816	47.6764	40.6377	73.4203	50.0889	46.8018	54.3139	43.576	48.7904	45.7007	39.8482	40.8315	33.3015	27.5225	31.8444	33.3601	28.4127	29.9728	26.6348	24.6176	84.5385	58.9774	96.6639	31.9285	34.2433	25.5839	37.214	35.1141	49.3289	50.1637	40.6983	59.7078	45.7544	44.8445	54.9634	36.6562	40.1604	52.1901	52.0658
CPAR2_108310		ORF|Uncharacterized	Contig005569_C_parapsilosis_CDC317	59.9622	60.4961	63.0267	96.1545	101.973	87.8478	73.4632	64.7784	60.1345	93.4391	113.028	87.0467	59.2151	63.4009	63.632	78.0235	82.485	76.2687	88.1057	78.1344	65.6662	63.2628	59.2891	65.754	56.6097	53.9657	55.462	87.0372	92.957	85.2256	55.6199	59.3261	63.5077	78.8056	75.3804	81.7016	69.8714	66.9379	84.4183	83.5457	88.1158	99.167	88.3174	100.705	124.72	113.305
CPAR2_108320		ORF|Uncharacterized	Contig005569_C_parapsilosis_CDC317	0.0840655	0	0	0	0	0	0.149075	0	0	0.311449	0.142223	0.190897	0.706055	0.628615	1.52758	0	0	0	0	0	0	0.180705	0	0.0694602	0	0	0	0	0	0	0	0	0.26445	0.171999	0.10997	0.0851504	0.402098	0	0.225741	0.228234	0	0	0	0	0	0.2211
CPAR2_108330		ORF|Uncharacterized	Contig005569_C_parapsilosis_CDC317	35.3523	24.3517	27.1795	46.514	29.4012	28.3521	26.5533	20.5323	15.2316	31.0777	33.8772	28.8081	24.8617	21.957	28.1754	18.2483	18.4529	14.0837	41.4077	35.5306	36.4689	20.5435	17.9381	22.6337	35.5504	27.0048	50.7072	40.3402	30.8834	40.0235	32.4587	32.2759	20.8762	25.5154	23.4836	38.8101	43.9161	25.3278	59.7677	26.626	19.053	41.4786	23.858	20.3711	40.4198	39.7903
CPAR2_108340		ORF|Uncharacterized	Contig005569_C_parapsilosis_CDC317	3.40437	5.09306	4.31689	5.29397	5.17508	9.24984	1.41149	1.28822	0.836902	4.55457	3.58275	3.58782	6.97649	3.98958	3.29401	2.24633	1.43085	2.38675	8.59957	14.508	18.102	1.25862	0.906887	1.1826	6.10095	12.0369	15.9917	8.12455	8.14508	10.2254	3.52125	3.13224	3.34466	5.4534	8.90831	8.76173	1.2225	0.535817	0.873498	8.30943	6.83798	6.73577	2.85908	2.21719	4.56244	1.13315
CPAR2_108350		ORF|Uncharacterized	Contig005569_C_parapsilosis_CDC317	4.2431	5.90242	6.10286	9.43477	4.07789	8.55245	2.36115	2.64153	2.26056	3.22413	3.42873	3.35917	3.18471	4.6688	4.08076	1.92298	1.85842	1.95355	12.374	13.7231	17.2198	3.48172	4.4537	4.02075	5.7882	8.64895	6.82591	2.20534	3.10259	2.00772	4.85774	8.95565	4.21168	5.33561	7.8813	6.55459	2.64776	2.76633	2.60212	3.00578	3.16378	3.36025	3.39246	3.54784	3.31941	3.26009
CPAR2_108360		ORF|Uncharacterized	Contig005569_C_parapsilosis_CDC317	0.892701	1.083	2.12997	3.48918	1.99846	3.82228	5.69272	5.21773	5.23371	3.40235	3.93692	1.67341	10.1653	7.02541	7.42367	1.21922	0.876119	1.1229	4.9957	2.71232	2.59828	1.69436	1.60237	1.17989	2.03688	1.59124	1.98007	2.37348	2.05227	0.898112	1.826	1.39851	1.34493	2.48929	1.96122	1.94587	0.955299	0.627418	1.19608	14.3991	14.4422	11.4494	2.58603	1.23789	7.23225	2.53487
CPAR2_108370		ORF|Uncharacterized	Contig005569_C_parapsilosis_CDC317	152.888	98.6076	124.103	250.098	144.228	228.322	36.9637	47.5334	34.8822	247.269	193.944	169.396	540.506	183.152	272.069	364.74	45.793	63.9213	318.167	255.217	336.502	42.9103	39.7748	28.4586	188.895	226.996	293.547	238.1	140.134	300.729	258.968	106.056	89.8739	270.516	360.439	358.3	21.5161	24.5701	31.167	134.972	121.283	169.235	177.472	170.092	310.551	90.6963
CPAR2_108380		ORF|Uncharacterized	Contig005569_C_parapsilosis_CDC317	26.8069	28.4771	29.4959	69.0796	37.3193	31.9662	35.8495	20.9731	27.6755	51.9523	27.3698	27.7946	35.8723	15.2413	13.9924	73.8517	22.8454	17.71	83.5626	28.4569	22.2357	27.4103	26.1595	12.6538	60.5574	23.6434	12.3406	46.9059	46.9081	29.2278	22.1066	24.8608	21.583	67.668	30.9492	20.6021	7.8774	9.996	9.93873	12.0543	13.6845	12.0978	14.4527	15.7968	15.3764	13.6012
CPAR2_108390		ORF|Uncharacterized	Contig005569_C_parapsilosis_CDC317	19.735	20.361	21.0589	30.4152	22.8216	26.7704	14.2814	14.756	15.9915	24.3007	23.336	28.3007	18.5176	18.982	21.305	23.9568	21.1057	23.0446	23.5345	19.6927	21.6267	17.4931	19.4814	14.413	21.5435	20.8463	17.355	27.9012	26.7817	25.2236	20.2547	19.9343	19.7295	22.2425	21.9371	19.5427	27.3264	25.2195	25.5305	28.0249	26.8877	28.0284	25.636	26.026	24.3903	22.9093
CPAR2_108400	LYS2	ORF|Uncharacterized	Contig005569_C_parapsilosis_CDC317	41.4164	36.6865	43.9541	65.236	89.1435	74.6811	60.4643	88.6812	98.0985	38.7735	39.9239	50.4481	65.5157	81.1302	70.2073	71.7975	70.2969	65.2172	34.3018	45.0206	49.9574	32.8604	44.5474	29.2032	32.7486	46.5777	27.4395	88.4286	79.715	75.3292	38.8057	56.3947	41.6322	50.6406	65.7463	50.1725	47.354	49.6033	37.6773	44.7793	50.2128	39.1068	45.2216	53.4429	44.2121	48.7534
CPAR2_108410		ORF|Uncharacterized	Contig005569_C_parapsilosis_CDC317	17.5076	13.911	18.5078	22.6571	26.2499	21.2529	16.3035	18.5819	15.6845	14.318	16.3677	17.6916	18.9534	23.1335	18.9328	25.7313	27.7468	23.8175	14.8545	16.95	16.7723	15.7012	14.9458	11.1054	14.9263	17.6417	12.1038	21.8078	24.5196	18.8375	18.7171	18.5223	17.7385	20.639	20.1783	18.0706	16.0476	14.5633	13.6145	19.3111	18.8772	17.5674	19.868	20.1177	17.6307	20.8619
CPAR2_108420		ORF|Uncharacterized	Contig005569_C_parapsilosis_CDC317	119.272	72.4778	126.248	206.087	291.484	164.501	201.557	182.995	218.181	80.9238	145.104	120.009	138.788	193.78	115.672	168.296	183.423	138.038	96.5336	109.483	78.3222	97.7528	112.769	76.3108	89.754	102.537	61.2248	285.798	213.861	308.303	83.8056	111.259	77.6585	109.083	132.148	127.72	103.043	128.462	102.859	108.776	131.513	123.986	86.0309	111.376	124.256	120.295
CPAR2_108430		ORF|Uncharacterized	Contig005569_C_parapsilosis_CDC317	111.97	109.059	117.686	134.887	113.692	121.208	153.245	132.581	124.568	109.49	132.648	106.27	176.419	168.265	180.862	111.517	110.954	114.48	120.959	112.989	120.936	113.848	103.388	123.176	104.112	116.404	135.403	117.02	111.729	130.697	123.94	126.449	112.988	114.918	126.553	145.166	110.894	109.957	131.522	110.187	107.509	135.262	104.733	103.528	122.724	114.691
CPAR2_108440		ORF|Uncharacterized	Contig005569_C_parapsilosis_CDC317	28.5203	18.5952	21.5091	37.445	25.3201	20.5559	26.735	12.811	9.17977	33.5245	44.3725	26.5575	21.7262	17.2218	18.4168	20.7267	19.1933	14.9533	26.4871	17.4681	19.1903	32.1276	21.6794	27.0844	27.7016	17.8953	34.2559	24.6689	16.1414	27.968	30.4579	25.0518	24.3272	21.0315	17.1774	33.4724	15.8676	11.8089	25.3369	15.6875	15.6603	16.9013	22.0777	20.8009	25.2538	29.0835
CPAR2_108450		ORF|Uncharacterized	Contig005569_C_parapsilosis_CDC317	91.2728	59.6898	95.2712	148.779	166.283	136.83	111.551	102.967	115.937	97.5219	155.637	131.381	137.008	175.811	133.874	132.23	144.611	136.382	92.5427	102.803	92.4614	89.3836	91.3394	90.3983	76.3377	92.1185	75.8089	188.051	146.255	196.444	79.3454	102.504	67.8966	95.1187	103.016	116.302	99.6592	107.184	105.83	125.744	135.96	150.272	138.142	141.656	157.218	140.489
CPAR2_108460		ORF|Uncharacterized	Contig005569_C_parapsilosis_CDC317	284.822	237.512	274.091	355.744	358.541	258.033	258.478	202.788	164.226	287.7	404.922	237.815	202.24	185.999	190.004	176.409	168.256	165.539	262.823	249.08	215.352	230.992	228.172	301.49	250.113	270.19	373.765	368.069	304.617	433.537	222.523	228.648	209.175	225.984	252.553	372.865	262.195	197.616	384.165	220.642	237.046	323.861	264.408	249.548	415.341	324.542
CPAR2_108470		ORF|Uncharacterized	Contig005569_C_parapsilosis_CDC317	31.9301	30.4397	29.9904	32.9341	34.1493	33.0445	22.7789	26.9102	22.7084	36.5442	34.9318	37.5792	26.804	25.6993	27.826	26.445	32.5446	30.9975	32.3931	32.2159	31.9838	24.5431	26.6339	21.3793	30.2265	36.8508	30.1042	35.7834	39.8245	33.2127	30.8512	27.8915	27.5847	29.9358	33.5822	28.9664	33.0478	27.8897	39.0497	32.6576	28.1327	34.761	30.5663	31.6387	30.2296	35.0017
CPAR2_108480		ORF|Uncharacterized	Contig005569_C_parapsilosis_CDC317	64.5762	51.9929	47.9079	61.1579	61.8258	42.1603	73.488	52.9868	39.0101	73.8024	123.062	72.0923	67.5261	63.7514	53.8855	62.9368	67.714	52.6866	75.6774	70.6591	49.7294	51.1655	47.3884	40.3324	71.9809	75.8677	76.8618	73.4673	74.902	94.55	61.9504	54.8193	48.4714	65.7204	64.8305	72.0687	59.4477	47.2737	96.0886	61.5957	57.8021	91.283	73.5023	71.5015	94.1265	78.4518
CPAR2_108490		ORF|Uncharacterized	Contig005569_C_parapsilosis_CDC317	89.5377	101.232	85.3706	94.0202	97.999	87.0782	66.5028	70.2464	52.7467	115.719	144.392	107.901	87.8806	90.9661	79.4493	78.257	84.5833	67.3568	94.1763	94.9656	96.5634	83.5651	81.8988	65.9739	94.4263	106.559	96.2697	75.3137	95.4835	72.1466	92.5851	81.6648	89.2564	85.5257	96.3016	84.1816	101.96	95.6814	113.683	98.7803	95.5241	92.8347	113.496	113.99	105.314	95.6851
CPAR2_108500		ORF|Uncharacterized	Contig005569_C_parapsilosis_CDC317	90.8787	92.7414	89.572	98.3074	88.8376	93.6686	86.8546	83.1748	76.8603	108.961	111.814	103.837	97.1722	95.215	104.982	91.8483	89.545	104.198	103.103	96.4138	111.307	68.2966	79.9124	90.0318	92.7102	107.737	118.912	82.7011	100.035	90.3982	91.2558	94.9802	94.783	93.0242	98.8325	110.568	95.771	91.2777	105.88	109.062	106.144	130.705	122.379	116.224	122.914	114.552
CPAR2_108510		ORF|Uncharacterized	Contig005569_C_parapsilosis_CDC317	20.2105	20.4376	19.1581	26.42	17.5063	18.6939	12.0441	11.8831	12.3631	30.949	23.9347	23.2054	16.3499	13.8984	14.8002	18.0789	17.0786	15.0257	25.2374	19.1014	19.7151	17.3024	20.3471	15.957	23.0687	22.3641	21.4986	13.0043	18.2425	13.9067	19.9995	18.6024	19.9007	18.0594	18.213	18.565	22.0302	17.8644	22.3899	18.8454	17.1002	14.781	21.1914	18.9528	16.9413	21.8046
CPAR2_108520		ORF|Uncharacterized	Contig005569_C_parapsilosis_CDC317	38.1845	49.8435	46.4498	53.3071	52.4384	59.8132	26.6235	25.2111	24.2627	51.609	59.6048	48.6934	25.0817	25.2795	25.1418	46.2806	57.0704	60.2525	50.3623	52.4752	58.1858	52.1752	54.8428	62.0226	45.1377	42.162	53.4554	46.7516	58.1114	54.8711	42.3227	40.5072	49.0784	45.7155	46.0234	53.9547	48.7321	41.2081	60.0082	50.3132	48.5093	55.2753	46.0033	48.8637	69.5907	58.7195
CPAR2_108530		ORF|Uncharacterized	Contig005569_C_parapsilosis_CDC317	164.409	151.253	143.157	224.705	125.465	185.39	114.043	113.619	88.3241	185.021	136.887	161.912	131.132	91.729	142.587	141.476	122.155	152.432	151.126	142.558	158.228	166.146	130.635	195.981	145.711	135.599	196.901	120.401	114.526	119.127	187.48	142.284	145.462	135.131	121.186	162.698	203.335	129.103	246.992	130.718	102.624	195.095	117.843	85.9488	149.698	179.338
CPAR2_108540		ORF|Uncharacterized	Contig005569_C_parapsilosis_CDC317	14.7757	12.6597	10.1005	14.6877	17.5225	13.6031	7.1805	9.36798	6.68942	10.9215	12.5573	14.1249	6.74694	7.66152	8.53062	8.66089	13.2953	9.61733	11.708	15.1859	12.0349	13.1538	11.3956	8.67772	12.8803	13.7206	11.8598	16.0794	14.699	12.8329	15.1347	11.7048	9.47846	9.4632	11.3278	10.157	20.3082	12.6222	20.7463	14.7811	11.4396	14.249	11.7853	11.0514	13.2973	16.2286
CPAR2_108550		ORF|Uncharacterized	Contig005569_C_parapsilosis_CDC317	18.4145	14.0684	13.745	20.8815	20.0197	18.5543	14.9963	14.6186	12.6697	16.7981	19.5042	17.859	15.6792	15.9217	14.9567	14.0309	15.0202	11.5759	19.9173	22.3118	20.5727	15.0422	14.1154	12.0912	21.5402	21.6823	23.2978	26.6141	24.6463	26.1594	19.1576	17.9228	13.8309	16.8815	17.1506	18.679	19.2576	14.9879	23.0221	18.4715	15.2475	24.2066	19.4108	15.7919	25.6103	21.9245
CPAR2_108560		ORF|Verified	Contig005569_C_parapsilosis_CDC317	1095.41	1326.89	1289.88	1504.25	1525.59	1381.09	1020.27	1152.49	1171.41	1760.2	1644.15	1811.05	1343.6	1136.42	1225.85	1539.9	1723.74	1719.11	1261.31	1218.02	1253.45	1160.74	1318.64	1217.94	1209.71	1289.15	1176.81	1321.19	1485.15	1057.65	1048.59	1141.69	1334.98	1325.61	1372.71	1145.25	1005.17	1071.61	897.752	1190.19	1260.36	1098.23	1421.84	1487.36	1233.2	1127.31
CPAR2_108570		ORF|Uncharacterized	Contig005569_C_parapsilosis_CDC317	9.70218	9.40151	9.19007	12.3177	11.6208	10.4344	7.47785	8.22513	8.8896	11.2821	8.67763	9.09653	11.1878	9.95416	9.46742	8.44459	9.30232	7.88164	10.8029	9.44859	7.92736	9.30419	10.8404	5.15936	10.2355	11.0038	6.81893	13.3743	14.3529	6.80163	9.16041	8.87712	10.4514	10.9472	10.9942	7.55196	7.04655	5.64555	7.93632	11.0289	10.3374	9.41412	10.8867	11.0707	9.74287	8.79796
CPAR2_108580		ORF|Uncharacterized	Contig005569_C_parapsilosis_CDC317	116.085	100.361	109.429	146.729	167.472	141.676	135.513	121.678	131.529	113.189	153.204	149.688	144.874	159.373	154.953	114.095	118.619	116.74	122.636	131.332	137.746	97.9964	109.046	91.5469	150.847	184.065	177.447	165.032	170.391	188.64	103.604	119.447	95.4514	127.122	139.668	146.891	89.8416	91.5296	78.9276	132.263	136.632	144.167	170.759	158.832	157.134	146.316
CPAR2_108590		ORF|Uncharacterized	Contig005569_C_parapsilosis_CDC317	1084.98	1074.74	1019.16	1239.25	1105.63	1171.39	1061.08	1033.04	954.124	1088.65	1308.26	1162.25	1003.1	1039.36	1007.37	943.661	1044.14	998.488	1080.3	1162.85	1095.17	930.987	957.318	997.556	1214.96	1234.15	1324.82	1222.53	1285.55	1168.66	1001.68	1077.18	999.183	1066.94	1132.45	1170.65	924.412	950.335	977.091	963.964	982.471	1049.1	1044.01	1073.33	1080.34	1050.64
CPAR2_108600		ORF|Uncharacterized	Contig005569_C_parapsilosis_CDC317	60.5237	49.9532	70.1903	119.097	145.653	99.6036	94.1263	81.3491	103.755	42.2555	47.2003	43.2732	56.2023	71.4641	39.3759	73.5183	63.2677	50.815	85.6667	63.6953	41.4157	72.3958	75.8469	39.4532	63.5522	45.7169	20.6854	125.478	116.893	109.525	43.3661	59.1315	40.6308	85.5548	65.3939	47.8158	26.4079	48.7055	22.4501	33.2179	56.262	26.3555	34.3502	48.5401	33.4109	35.5632
CPAR2_108610		ORF|Uncharacterized	Contig005569_C_parapsilosis_CDC317	105.354	94.3059	103.675	112.886	78.9299	110.213	140.469	110.539	92.0709	74.0438	116.654	64.9089	49.624	52.9048	50.1115	74.1735	81.9831	91.6645	97.2811	85.9966	97.0298	109.729	96.2692	127.883	76.5184	79.8579	121.426	68.4786	83.0289	86.3156	114.841	101.875	101.673	91.3604	91.9132	139.878	64.3477	47.5233	85.6187	81.5361	87.1285	105.548	57.9479	65.2209	94.325	82.5717
CPAR2_108620		ORF|Uncharacterized	Contig005569_C_parapsilosis_CDC317	20.9084	16.6087	17.5187	20.5978	26.3803	20.1522	18.4453	16.4951	15.9728	16.6984	27.5178	20.7221	15.3703	17.4448	14.6159	22.3556	26.862	18.5199	22.1872	24.7113	22.6899	17.2422	16.9745	12.4137	22.8589	29.9398	27.0902	27.7713	28.9504	32.253	20.6963	18.8625	16.0711	19.2673	22.1877	20.9817	13.2774	10.5059	15.2424	16.3728	17.1768	21.4898	22.0859	21.2711	24.8099	20.8704
CPAR2_108630		ORF|Uncharacterized	Contig005569_C_parapsilosis_CDC317	17.4393	15.1626	15.4552	20.0329	19.4664	16.5957	15.5722	14.8732	15.0103	14.1463	18.2345	15.5794	14.3892	17.0949	12.9642	19.9173	22.5779	15.4823	18.6021	19.0775	19.7708	18.2275	14.9437	11.1178	21.1586	26.165	22.1076	26.401	26.1751	25.8183	20.9936	16.1431	14.2379	17.4852	17.8008	17.4929	11.1442	8.60019	11.8188	14.3674	13.8422	15.3479	19.9963	18.0777	19.6796	20.4824
CPAR2_108640		ORF|Uncharacterized	Contig005569_C_parapsilosis_CDC317	42.1089	52.1332	47.9411	61.1072	44.7792	55.7399	38.0527	32.3351	27.1982	47.1613	51.9329	37.8861	33.6608	31.1217	31.6133	35.3954	35.0461	38.5905	47.1774	48.141	52.6158	50.5184	46.3529	56.8772	41.9565	46.1871	56.2754	35.3337	39.9969	40.5279	46.8892	47.7484	48.4088	38.8302	42.0408	50.416	39.3686	36.133	48.1719	31.43	31.7258	39.2079	30.8836	31.8013	37.6008	34.9919
CPAR2_108650		ORF|Uncharacterized	Contig005569_C_parapsilosis_CDC317	82.225	62.5307	77.2662	141.475	135.429	101.724	109.729	95.0221	103.183	92.3558	96.0023	98.0972	84.946	90.0782	79.3272	104.629	96.4671	85.8112	104.42	82.9441	64.7125	71.6283	72.6965	60.8715	79.9794	71.6027	51.6558	139.191	135.351	147.653	67.1037	80.2679	60.2039	86.8344	79.803	75.5803	53.0333	61.0481	52.3605	60.8895	64.6037	68.8019	60.4197	60.5622	62.5052	64.3828
CPAR2_108660		ORF|Uncharacterized	Contig005569_C_parapsilosis_CDC317	20.6306	25.0092	24.767	30.6353	31.6436	29.4711	19.5511	18.321	17.787	27.7977	29.8589	28.8373	25.4406	21.4495	20.9333	25.7506	23.6545	22.804	29.2256	26.8975	30.7528	18.9785	25.0229	18.6525	23.4668	31.4152	27.1386	28.1591	34.6421	30.0781	19.8286	22.0594	22.2657	24.1975	26.4163	24.8105	18.2173	18.4804	19.9565	22.9193	24.7933	22.419	25.3895	28.3657	25.139	21.9737
CPAR2_108670		ORF|Uncharacterized	Contig005569_C_parapsilosis_CDC317	77.6236	73.1356	75.2472	124.251	106.827	116.58	77.8046	87.0991	91.1028	61.8532	62.7299	60.3803	66.5199	82.337	67.585	71.9553	70.3708	66.8819	78.7719	79.2741	78.7196	65.5761	67.053	60.6268	77.0654	73.7143	65.0222	77.0712	83.0791	74.6165	72.0235	81.4562	69.4391	69.2795	67.8647	66.4655	58.453	61.521	53.4749	58.87	67.0374	60.4697	72.9502	69.8338	73.6443	74.7915
CPAR2_108680		ORF|Uncharacterized	Contig005569_C_parapsilosis_CDC317	55.2251	56.3788	58.8361	81.4857	75.8415	74.2016	60.7204	64.356	63.4883	62.3637	69.3205	63.5512	62.1912	66.5473	61.5033	65.7625	67.1852	64.8449	65.1355	61.4558	65.4505	43.3418	48.4988	46.2728	65.9035	69.901	67.7277	74.6613	78.2487	79.4548	53.6775	59.5713	50.2938	60.6445	61.5072	60.728	43.7484	50.2408	49.9168	58.957	63.6638	67.2211	63.5586	65.1194	74.1854	65.0549
CPAR2_108690		ORF|Uncharacterized	Contig005569_C_parapsilosis_CDC317	44.7827	61.4648	51.8342	50.2715	52.1624	78.0843	55.7142	62.9634	57.0237	49.367	47.2391	46.4747	69.2024	59.9932	69.408	39.8881	39.2672	44.9081	56.4891	60.0338	68.1518	37.4329	39.7897	37.8697	58.4142	65.8426	64.6505	32.2773	54.3145	35.5786	58.2264	63.2266	57.1379	69.8724	76.0519	66.0543	34.0947	36.2667	29.4678	56.6341	57.4529	47.884	56.1448	59.4926	51.2889	40.9363
CPAR2_108700		ORF|Uncharacterized	Contig005569_C_parapsilosis_CDC317	18.9579	16.7691	13.7548	14.7744	15.1089	15.942	8.83801	10.8827	8.70378	14.457	16.5264	19.7709	8.31682	9.17894	11.2615	9.06565	16.3783	14.555	9.89101	17.5042	19.4109	12.5543	13.1527	14.4557	13.6969	20.3584	23.2813	11.7896	13.134	12.4035	19.859	15.451	14.4811	10.9902	15.6707	17.7298	22.841	15.463	27.8777	18.6978	14.2765	24.0654	16.7623	14.5467	20.0635	20.5942
CPAR2_108710		ORF|Uncharacterized	Contig005569_C_parapsilosis_CDC317	71.2449	54.1009	63.9465	104.068	95.0815	85.2875	66.3452	59.8932	61.2108	92.227	112.436	97.9063	78.7477	88.2207	75.4543	88.9773	81.8739	77.3792	66.4491	63.354	61.724	61.5972	60.6564	53.7259	64.7363	74.9642	65.2923	89.2351	82.0901	87.4783	65.2926	61.5455	57.3148	69.5597	71.1879	77.368	83.5977	75.0396	81.6129	89.5229	87.2544	89.6221	94.919	85.5527	92.0678	94.6976
CPAR2_108720		ORF|Uncharacterized	Contig005569_C_parapsilosis_CDC317	198.466	237.57	217.517	230.976	195.286	244.653	101.02	142.34	126.246	257.841	190.775	253.263	203.543	196.934	222.904	220.298	226.254	254.594	192.352	203.161	246	191.663	222.094	220.405	197.166	233.206	213.51	139.79	179.907	111.195	232.112	217.749	236.957	201.799	216.363	180.046	242.204	249.326	198.041	224.199	220.546	201.318	215.488	234.572	189.987	231.7
CPAR2_108740		ORF|Uncharacterized	Contig005569_C_parapsilosis_CDC317	130.34	95.034	150.94	186.957	264.866	168.294	245.118	220.705	297.482	88.9312	119.755	126.782	140.651	187.672	127.186	167.176	177.172	147.413	125.289	132.796	94.745	119.972	138.804	85.861	119.349	127.405	63.6825	299.773	235.269	296.105	101.856	126.581	99.9622	141.895	156.889	132.916	93.7142	133.789	88.5099	104.873	133.14	111.449	83.179	104.806	103.143	97.7689
CPAR2_108750		ORF|Uncharacterized	Contig005569_C_parapsilosis_CDC317	30.0765	28.8115	31.5866	28.6653	31.9375	34.9465	22.4752	31.7215	31.3123	39.4419	27.9475	41.2834	34.5149	34.853	37.012	31.9997	32.0917	38.6355	29.9979	32.5859	37.4795	23.8128	29.8748	25.7025	28.5451	34.6405	28.487	40.5915	41.1647	33.1694	29.6469	32.9244	29.5659	31.4803	33.2594	29.4311	29.3263	31.0389	23.7082	39.7454	39.2589	34.9489	41.429	39.2694	31.8103	37.6288
CPAR2_108760		ORF|Uncharacterized	Contig005569_C_parapsilosis_CDC317	73.0327	48.0811	82.8716	101.494	145.214	97.038	84.8221	72.3884	91.3476	63.9887	83.8185	80.9503	73.607	84.2803	65.8107	89.9106	87.5013	79.4724	74.0499	76.9485	52.4699	52.3972	62.1193	37.1349	68.886	62.4053	33.1833	129.588	123.399	156.678	52.0726	68.7172	48.9836	88.7953	81.9824	76.5398	50.8021	60.5173	48.7243	66.485	84.5753	64.6346	71.7867	83.1354	77.1403	85.4705
CPAR2_108770		ORF|Uncharacterized	Contig005569_C_parapsilosis_CDC317	75.0845	65.1712	67.2424	122.553	66.7765	78.7685	45.0998	43.1697	43.1205	149.204	121.96	129.596	52.9951	39.474	33.5245	99.4613	80.1423	86.2788	107.651	69.9413	67.2085	64.3355	74.9214	49.6205	72.2725	65.9593	44.5804	72.4847	89.3567	52.7016	62.3037	65.4407	64.8913	110.608	93.3659	82.7125	86.5119	70.0115	107.049	84.162	78.607	119.642	92.7434	78.0919	111.19	122.88
CPAR2_108780		pseudogene	Contig005569_C_parapsilosis_CDC317	44.3087	51.0934	46.1741	53.7538	46.2399	48.3122	29.6598	30.3211	25.0503	61.7777	69.179	57.8929	38.7824	36.8836	37.2223	46.3642	51.5778	43.2692	45.0359	51.4822	49.4095	47.2682	43.2886	44.9381	49.4168	52.8558	56.6631	49.3298	44.8464	46.0845	51.2633	45.7177	48.5944	42.3439	47.0871	48.1015	55.7852	45.7119	62.0606	54.9038	53.5118	54.3614	54.6601	47.7334	52.5261	59.838
CPAR2_108790		ORF|Uncharacterized	Contig005569_C_parapsilosis_CDC317	145.452	148.852	140.574	180.674	135.241	162.326	104.761	119.515	106.948	162.654	134.257	157.129	143.678	129.284	157.062	126.475	136.274	147.321	128.683	139.242	140.266	121.997	126.412	134.07	137.368	139.518	155.71	123.643	128.91	107.786	155.579	146.67	135.827	124.732	131.633	135.85	154.569	131.417	155.262	135.254	116.611	138.065	128.939	116.825	128.743	161.569
CPAR2_108800		ORF|Uncharacterized	Contig005569_C_parapsilosis_CDC317	25.9522	30.3778	26.2916	35.1318	32.6092	36.5392	27.2162	27.4232	24.3091	30.4112	32.4059	26.7245	16.6977	19.5656	14.9111	30.2856	34.8117	35.3127	26.3731	24.5859	23.7717	29.4517	30.7214	27.1149	25.5576	23.9349	21.0958	30.3661	33.3541	29.1075	27.2734	28.5436	28.3196	25.8699	27.9632	24.8707	27.8096	24.5801	31.6118	31.3215	35.1243	36.3342	26.7093	31.2792	35.4245	32.8384
CPAR2_108810		ORF|Uncharacterized	Contig005569_C_parapsilosis_CDC317	15.8523	15.0779	19.0451	20.3166	17.314	21.8257	14.6112	12.157	17.1939	8.74931	9.32584	7.06727	9.74678	9.0303	8.32766	17.9477	14.4953	12.4246	19.9009	15.9555	13.2402	15.2395	13.7688	12.8249	13.5628	10.9087	9.55906	15.92	13.8494	14.8022	15.6664	15.3462	14.0549	17.5534	13.7134	12.7669	8.44513	9.1107	8.19436	8.51666	9.38159	7.84475	7.02964	7.4857	8.32337	9.47269
CPAR2_108820		ORF|Uncharacterized	Contig005569_C_parapsilosis_CDC317	27.7992	33.4399	31.7625	36.8287	34.5437	35.454	18.6789	23.1545	21.339	38.1936	29.788	32.9901	31.45	32.103	32.6481	25.4228	27.6199	28.7157	30.239	29.9397	32.9336	28.8346	31.7241	26.9134	30.4729	33.6101	29.376	25.6234	32.6148	22.4577	28.4421	29.2554	32.0439	28.1608	30.5407	25.3031	32.1803	31.624	31.1727	39.3016	37.0895	33.2762	39.6808	39.0305	31.947	35.7678
CPAR2_108830		ORF|Uncharacterized	Contig005569_C_parapsilosis_CDC317	15.9126	9.21246	9.42792	10.4676	19.8701	8.70036	12.2957	11.8342	9.83316	12.1858	18.3881	19.9371	13.1797	15.0044	11.3133	9.39045	14.4943	9.00667	11.1717	14.1929	10.1623	9.7751	10.0197	4.36502	18.7738	29.3178	19.4761	20.4102	23.6558	22.7689	14.3381	10.8555	9.18909	11.8406	17.4504	13.8202	5.84769	3.74093	7.73784	12.2598	9.72322	15.6447	16.3787	15.0014	17.0671	11.7617
CPAR2_108840		ORF|Uncharacterized	Contig005569_C_parapsilosis_CDC317	11.5998	13.3422	11.2998	14.4015	16.1296	13.7804	11.5182	12.4136	9.43285	13.9176	14.1494	13.448	12.3191	12.6618	11.1133	11.6811	15.721	12.5551	11.4547	13.6328	11.6557	12.6117	11.0767	8.77911	14.4217	16.4229	13.3507	18.9262	19.8465	13.6908	11.2372	11.5248	12.7855	13.316	14.0003	11.3448	11.4074	10.881	13.7522	15.2246	15.0229	13.8164	14.3346	15.4436	15.1174	14.2625
CPAR2_108850		ORF|Uncharacterized	Contig005569_C_parapsilosis_CDC317	8.84412	8.88195	8.36006	11.3687	10.0675	10.4825	6.6572	6.57623	7.12454	9.22663	7.9865	10.1701	8.00855	8.03236	8.13144	8.45988	8.55075	9.42072	9.04198	9.06886	10.37	6.43976	7.75363	5.05807	7.65242	10.1898	6.74326	10.5218	10.5635	8.64761	9.21882	8.54667	9.27383	8.32102	8.28015	7.57741	6.28474	6.33238	6.6695	8.34412	8.98602	7.21451	9.36879	9.65979	8.74056	8.54578
CPAR2_108860		ORF|Uncharacterized	Contig005569_C_parapsilosis_CDC317	57.6831	60.5561	51.8756	42.4034	57.099	45.9491	30.8771	32.0707	27.5701	69.8284	100.355	89.5422	56.748	66.0753	61.6337	46.3842	64.8861	54.7631	90.3552	117.027	107.151	42.7778	46.1928	34.6702	56.236	71.4758	60.5562	38.5134	64.8918	39.3206	58.1799	50.4792	56.7904	53.3477	66.768	58.7764	63.1423	64.2763	69.917	70.7455	71.5664	73.954	84.4983	83.3883	77.44	71.0242
CPAR2_108870		ORF|Uncharacterized	Contig005569_C_parapsilosis_CDC317	15.168	12.1591	13.2899	18.4145	15.509	15.6057	14.9789	13.2449	11.5996	15.8873	20.4004	13.3445	13.3107	15.1054	11.0475	17.7917	16.2638	13.291	21.939	19.4852	18.2309	12.7316	14.0785	11.1098	11.1985	14.2079	12.3789	16.0284	15.3619	15.4308	13.6192	13.779	12.1867	12.3109	14.0195	14.0634	14.9988	14.0053	18.721	17.5039	16.5602	19.9409	16.4288	16.363	20.2814	17.4031
CPAR2_108880		ORF|Uncharacterized	Contig005569_C_parapsilosis_CDC317	87.189	91.7489	82.5823	131.374	107.09	114.583	48.7794	64.7614	56.1855	36.9169	37.9812	33.6666	44.4918	54.6075	41.3409	47.603	44.7615	39.0088	112.139	137.238	132.576	58.2843	66.2444	65.6505	78.8622	88.3988	90.4439	78.3962	75.848	74.2103	89.5962	94.6979	79.5713	65.313	70.3739	70.7003	51.586	42.0494	51.0812	44.4402	43.2554	42.0799	36.0872	32.1435	39.8885	41.7191
CPAR2_108890		ORF|Verified	Contig005569_C_parapsilosis_CDC317	37.4256	57.9838	49.558	42.2585	48.3936	44.264	16.7389	19.6266	17.0976	75.2114	57.7772	72.4732	39.0164	33.754	40.2457	45.2293	50.4329	61.0627	74.6229	82.097	100.69	35.2816	51.9752	52.1397	51.1872	63.349	75.9747	47.5188	54.7348	50.4407	40.6156	43.5988	46.7343	39.5879	47.4081	47.8344	34.2719	36.2074	36.9562	28.2203	27.4669	32.1457	34.0826	39.4558	39.5637	41.203
CPAR2_108900		ORF|Uncharacterized	Contig005569_C_parapsilosis_CDC317	55.3156	59.6012	57.0683	72.4257	72.0494	67.7095	59.6366	62.6566	57.2751	56.7109	65.1634	58.2047	66.9924	67.0468	62.6641	54.3272	59.172	54.8588	84.078	96.1234	91.4923	48.4514	55.3159	53.6716	62.1312	67.1248	71.5134	69.6432	70.28	70.1157	56.1837	60.5453	54.9446	54.1295	63.1047	67.4256	53	51.3363	56.8448	65.132	64.2667	65.5596	66.0107	71.1387	71.5216	65.5964
CPAR2_108910		ORF|Uncharacterized	Contig005569_C_parapsilosis_CDC317	40.6087	41.3063	40.7417	42.4693	43.6317	52.7679	49.4732	42.4981	35.9728	44.7784	54.863	39.5311	54.3553	49.4214	54.029	38.8068	35.2679	36.1425	59.7198	62.2765	60.8208	29.679	27.7811	33.3741	39.5902	46.2595	52.3143	26.7218	37.1502	34.9774	45.4392	42.8774	42.3378	45.8757	47.5982	51.9504	36.7248	33.7929	39.5928	43.3199	41.906	46.929	44.5281	44.7861	50.566	38.9601
CPAR2_108915		ORF|Uncharacterized	Contig005569_C_parapsilosis_CDC317	28.1244	27.3428	17.9024	27.6128	24.6544	26.8278	27.4658	18.9422	15.5793	16.6369	33.857	12.5574	12.4308	13.2946	10.5959	16.6016	16.7563	19.7093	41.9999	31.9582	38.0752	21.1168	20.6317	33.7535	19.8883	18.098	37.2326	21.962	23.8753	33.3118	27.9352	25.8755	27.4648	19.9236	23.4558	36.9281	19.1932	12.815	26.9911	18.9434	16.5643	25.091	24.8389	20.3112	30.1628	34.8876
CPAR2_108920		ORF|Uncharacterized	Contig005569_C_parapsilosis_CDC317	51.4408	27.5174	55.3289	110.572	89.4196	59.2944	89.7984	56.7969	60.7982	47.0258	69.3732	49.5431	50.6591	50.7301	38.2983	72.8124	64.7875	49.076	113.028	64.2295	44.6968	54.1156	48.5524	35.3967	65.6461	39.7928	33.048	107.821	83.1911	132.609	38.8549	47.0999	34.1726	56.078	40.8581	55.4114	25.4945	26.022	34.2704	27.1673	28.8132	35.3683	30.1858	29.9051	43.0336	38.0526
CPAR2_108930		ORF|Uncharacterized	Contig005569_C_parapsilosis_CDC317	34.6703	26.8758	28.5069	42.0929	47.5219	30.4807	41.6337	34.5723	32.2291	34.9957	60.521	38.0818	35.0851	40.2746	34.1809	37.7073	46.0811	35.3901	44.7565	52.465	38.2383	35.7445	29.8173	28.0986	38.0483	46.9558	52.0435	55.8467	50.164	65.0133	30.788	31.4125	26.0477	30.5345	38.7565	49.4192	24.1046	22.947	33.4828	34.2076	30.1846	42.4336	37.6111	35.7309	43.1448	42.3845
CPAR2_108940		ORF|Uncharacterized	Contig005569_C_parapsilosis_CDC317	13.4313	12.9797	14.0839	14.1606	14.2369	13.6126	7.97094	8.56028	8.29268	12.8984	12.4605	12.8521	8.28926	10.2038	9.31098	10.4644	13.6242	11.228	17.8592	22.8086	17.5217	18.5915	17.3292	14.3981	12.3489	12.475	8.2872	10.413	12.8969	8.13779	15.8194	14.431	13.6103	12.4261	11.9361	10.0883	14.0734	12.8298	13.4477	11.6766	9.82712	10.1791	8.96853	8.61255	10.1618	11.4882
CPAR2_108950		ORF|Uncharacterized	Contig005569_C_parapsilosis_CDC317	189.786	101.685	156.376	86.1427	85.8078	52.4708	338.408	194.849	244.516	104.901	230.324	138.059	133.635	178.032	118.545	202.842	190.426	170.551	159.853	140.542	103.493	173.571	166.943	196.897	129.468	113.198	125.344	117.641	71.5741	139.418	128.663	162.036	101.604	143.694	133.622	207.793	123.415	155.955	167.082	121.795	174.555	181.35	115.867	128.633	169.106	149.292
CPAR2_108960		ORF|Uncharacterized	Contig005569_C_parapsilosis_CDC317	33.8756	28.4914	32.3041	41.8915	53.4518	42.6053	44.5548	38.0301	36.4517	27.4368	47.361	30.5762	32.3033	36.7503	30.9333	29.996	36.0063	31.2971	46.2696	52.1968	43.9196	33.5321	35.0957	33.3304	27.3352	32.1661	33.9136	49.3768	43.0407	58.422	31.9303	34.232	29.9161	30.9043	31.8523	37.9426	26.0838	30.4101	35.0578	29.7682	34.6829	38.8646	34.8664	35.6715	47.7004	42.8336
CPAR2_108970		ORF|Uncharacterized	Contig005569_C_parapsilosis_CDC317	74.9949	80.32	84.2862	116.43	112.948	113.591	81.742	86.7272	79.6201	101.281	135.734	115.502	99.3828	114.837	95.8437	82.2536	102.847	86.282	124.665	136.402	111.514	70.7061	77.8883	72.6387	86.5675	87.3536	85.8315	106.088	118.296	110.097	70.1956	83.0269	74.0908	83.4696	94.5144	100.199	76.5581	82.5226	82.3354	87.6644	96.983	97.8892	97.7685	104.539	104.24	92.7184
CPAR2_108980		ORF|Uncharacterized	Contig005569_C_parapsilosis_CDC317	51.5153	36.3075	45.1919	78.7096	66.4183	58.8537	76.88	45.3301	46.4329	49.1154	87.2236	49.2515	32.4785	44.3959	32.645	53.9077	50.7629	43.9745	73.631	65.6782	53.8317	46.1949	42.0091	51.7479	43.5132	36.7833	45.0326	59.4912	51.153	90.3031	44.3652	43.0657	38.4686	43.2702	36.0701	56.3696	35.3559	41.3426	61.4838	34.9483	41.892	55.4633	33.5643	36.3697	61.128	52.6218
CPAR2_108990		ORF|Uncharacterized	Contig005569_C_parapsilosis_CDC317	29.6632	23.8849	28.898	37.2856	41.3292	37.1204	28.6641	35.2131	35.9824	32.8609	35.2871	42.1312	34.2708	41.3052	36.1413	37.6008	39.0507	37.1793	46.5129	49.0401	47.2292	25.6805	27.1128	22.6449	31.5934	35.6177	28.065	51.5259	43.9563	46.3148	29.0701	30.8889	25.711	29.1	33.756	31.2795	26.1185	26.0816	24.6491	35.1015	35.0741	32.9348	35.6104	34.2179	35.1678	38.4869
CPAR2_109000		ORF|Uncharacterized	Contig005569_C_parapsilosis_CDC317	199.008	178.562	179.975	194.085	189.052	197.708	177.694	187.139	184.55	177.147	181.229	193.612	187.177	211.9	189.963	159.363	175.227	183.258	269.639	302.963	293.649	153.57	157.949	177.041	207.53	207.355	222.699	182.927	179.007	171.406	232.454	223.147	184.65	192.877	186.47	205.107	195.027	220.005	179.488	199.958	196.763	195.759	196.075	192.531	187.271	227.47
CPAR2_109010		ORF|Uncharacterized	Contig005569_C_parapsilosis_CDC317	631.895	641.822	379.514	618.538	423.633	674.915	440.735	242.079	156.436	648.358	1041.67	526.017	591.587	545.365	600.353	280.405	306.985	330.491	683.629	868.903	718.048	466.049	411.868	993.937	820.393	604.333	1555.95	134.652	234.935	242.041	988.59	781.103	670.669	591.276	518.205	1029.95	978.852	1130.67	1934.49	786.308	784.41	1320.05	866.707	863.272	1287.26	1112.57
CPAR2_109020		ORF|Uncharacterized	Contig005569_C_parapsilosis_CDC317	302.45	295.887	269.044	342.25	300.503	331.742	270.212	267.41	245.515	272.564	296.083	265.563	311.106	306.15	303.986	264.442	281.256	267.927	461.458	497.088	486.5	259.711	260.712	278.159	312.647	320.615	352.36	280.566	315.033	256.538	319.221	296.424	273.232	295.923	297.959	308.693	278.141	262.229	267.38	306.755	276.742	299.411	331.968	310.897	308.641	310.845
CPAR2_109030		ORF|Uncharacterized	Contig005569_C_parapsilosis_CDC317	31.6892	28.4553	28.0426	21.2467	27.9375	26.902	39.9429	36.3014	28.9429	37.9675	54.4555	37.7306	44.1924	46.3778	46.046	30.6514	38.6084	35.1032	37.1847	48.3825	42.737	31.4553	28.3507	30.9079	27.1245	31.8138	36.7802	21.1955	28.1007	27.5593	34.009	31.5031	30.4039	30.2514	34.7492	40.7144	35.3276	30.4323	48.8167	48.4274	44.8451	57.8576	50.6255	49.3193	54.8668	50.8666
CPAR2_109040		ORF|Uncharacterized	Contig005569_C_parapsilosis_CDC317	72.7034	58.9987	65.7547	86.9629	96.4919	75.2526	146.255	125.947	118.97	68.4529	106.295	75.9598	93.6549	111.679	100.141	67.1848	61.6357	49.2681	120.822	129.028	106.775	48.296	46.3848	37.7692	92.771	99.3159	91.1878	88.1997	101.261	106.723	68.6158	70.4957	51.7063	74.702	81.2192	92.3796	47.054	50.4392	57.3712	76.2589	76.5378	74.5954	93.4684	93.5591	92.024	77.5738
CPAR2_109050		ORF|Uncharacterized	Contig005569_C_parapsilosis_CDC317	57.7802	61.796	50.5593	42.4857	55.9468	46.4311	31.47	31.9983	26.9901	70.8591	100.707	89.4237	56.4783	64.0321	61.6189	46.4591	64.9716	56.8412	92.7288	114.294	106.204	42.4758	45.3277	34.4756	55.6662	71.2124	61.309	38.4629	64.518	38.8286	57.8926	49.6137	56.281	53.6316	67.7501	57.9464	63.2479	62.2608	70.2512	72.4166	70.4766	72.9748	83.3755	85.0944	77.6589	70.5845
CPAR2_109060		ORF|Uncharacterized	Contig005569_C_parapsilosis_CDC317	23.7697	21.1911	23.0967	26.3027	31.7321	23.6199	21.5848	25.778	25.0579	22.2535	26.5759	33.3689	28.1753	30.9375	29.1909	30.1002	36.731	31.828	41.0656	50.3239	49.4061	19.4146	20.344	11.9516	31.659	44.3306	29.9097	35.6622	39.5486	35.3587	24.8738	22.7876	20.9156	25.2034	32.4176	26.5888	12.4791	12.327	11.9299	25.3567	24.1174	22.6695	31.2131	32.3822	25.4967	27.3653
[truncated: 4,930 more rows]
[truncated: 65 more columns]
