# Supplementary material for: Analysis of clinical Candida parapsilosis isolates reveals copy number variation in key fluconazole resistance genes
Source: Antimicrob Agents Chemother. 2024 May 7;68(6):e01619-23. doi: 10.1128/aac.01619-23 (PMC11620501; doi:10.1128/aac.01619-23)
Supplement: Table S2 — Estimated copy number for all C. parapsilosis genes for all 42 strains. [file aac.01619-23-s0006.xlsx]

## Sheet: ORF
Strain	CPAR2_100565	CPAR2_102705	CPAR2_104135	CPAR2_104195	CPAR2_106015	CPAR2_108915	CPAR2_109545	CPAR2_205875	CPAR2_210345	CPAR2_212925	CPAR2_302555	CPAR2_400095	CPAR2_401885	CPAR2_405695	CPAR2_406905	CPAR2_501415	CPAR2_501845	CPAR2_503495	CPAR2_601925	CPAR2_602135	CPAR2_603375	CPAR2_801655	CPAR2_801735	CPAR2_803245	CPAR2_804585	CPAR2_101940	CPAR2_106340	CPAR2_108270	CPAR2_109800	CPAR2_110060	CPAR2_100140	CPAR2_100170	CPAR2_100530	CPAR2_100650	CPAR2_100880	CPAR2_100920	CPAR2_100960	CPAR2_100970	CPAR2_101190	CPAR2_101390	CPAR2_101830	CPAR2_101960	CPAR2_102200	CPAR2_102260	CPAR2_102810	CPAR2_103060	CPAR2_103480	CPAR2_103510	CPAR2_103880
73-037	1.8673741589041097	1.9708197616438357	1.914976983561644	1.8917884301369863	2.199446378082192	1.885707490410959	2.0390131698630136	2.076232073972603	2.1440417150684934	2.035861079452055	1.8858899671232878	1.8681450410958902	2.0309880931506847	2.11296	1.876171583561644	2.0718563561643832	2.1428993945205477	1.9554794520547945	2.0914756054794523	2.046232876712329	1.9623147616438354	2.1480821589041095	2.0876711479452057	1.916234682191781	2.0159144986301367	2.078933087671233	2.0251732383561647	2.0990924575342467	1.8754585999999998	1.9465175260273972	2.1106044821917807	1.9907322712328768	2.0350801643835617	1.929516309589041	1.8426344356164381	1.86574	1.989409983561644	2.15618	2.0874140493150684	2.037170410958904	1.9185391780821917	2.020785397260274	2.0509365561643835	1.8315003287671232	1.9579643342465756	2.0158948493150683	1.9966106684931508	2.0865756520547944	2.0484393397260274
73-114	1.8412718333333333	1.9799513393939392	2.2088974454545456	1.9637717030303028	2.1842519575757575	1.85083	2.1553434878787883	2.0767415363636363	2.0646600424242427	2.2142951272727274	1.8973959727272727	1.9674673363636364	1.8462783363636364	2.3936291333333335	2.1828150878787875	2.0121575545454546	2.15217	2.1697378454545455	2.071879993939394	2.0907738424242424	1.8912802030303029	2.301212193939394	2.1503420757575755	1.9478910030303032	1.9769384212121215	2.06071	2.0676366636363634	2.079848781818182	1.8692232757575757	1.9079506606060606	2.1863768606060607	2.0607898606060604	1.9739458484848487	1.988941075757576	1.8382013484848483	1.968804793939394	1.9648375090909092	2.1825200848484845	2.1306825121212123	1.994523018181818	1.9766986727272726	2.035088509090909	2.1682496515151515	1.8704415515151516	2.038256790909091	2.0337152181818183	2.065176993939394	2.1219898575757576	2.1409544515151513
CDC317	1.5694229387096774	1.8230354548387098	2.057946851612903	1.6981438677419354	2.5129534806451614	2.2072547161290323	1.9624921741935484	1.6817134741935484	1.8907110161290321	1.8225570193548388	1.3749382258064518	1.6243391967741936	2.1177574903225804	2.1827589451612903	2.5101867193548384	2.247440706451613	2.0675331838709674	1.6961639161290323	1.768460429032258	2.376439987096774	2.057274480645161	2.836128974193548	1.7515088967741934	1.3425240064516129	2.02514	2.1548858161290325	2.164688848387097	1.93058	1.5879285258064517	1.6882149483870967	1.7619326193548386	2.249391370967742	1.861096906451613	1.6977569838709676	1.6873245225806452	2.057940329032258	2.1020448741935485	2.0397555451612903	2.01495	2.115530690322581	2.168227409677419	2.0815673322580643	2.0497372548387096	1.4864455193548387	1.6966668419354838	2.047582809677419	2.1215409322580645	2.0016660387096774	1.8787011161290321
Cp10	1.9921994043956044	2.1764915384615384	2.2151039868131868	2.310639098901099	2.245971679120879	2.378248276923077	2.0689460835164835	2.73576	2.668381742857143	2.0442134307692306	2.072454096703297	2.256091778021978	1.926917778021978	2.1161160307692306	1.9094851978021976	2.173192118681319	2.2293461384615383	2.4231512043956047	2.055986676923077	2.4408359736263736	2.049517789010989	2.0376922263736263	2.5624956395604395	2.038016015384615	1.913704002197802	2.125743320879121	2.147848778021978	1.9178453384615384	2.040116865934066	2.2618441736263737	2.2385956483516485	2.0890672285714285	2.149795531868132	1.913869501098901	2.0433064549450553	1.890010287912088	2.1012452505494505	2.3481762219780222	2.0836122945054942	2.465772021978022	2.113326356043956	2.054893578021978	2.1248368483516487	2.4405923362637365	1.9922322703296702	2.0290604483516486	2.016134745054945	2.1610607098901102	1.9107706263736262
Cp11	2.723169850549451	2.4038044021978022	2.209960265934066	2.3278285428571426	2.6389569296703295	2.9800498879120876	2.3748499274725274	2.2321963472527475	2.4491895736263736	2.3092047714285715	1.9913197604395605	1.8654857252747252	1.7226074549450547	1.689907367032967	1.647484076923077	2.1825360307692305	2.2338525120879122	2.2511880065934067	2.7492318615384614	2.7881672615384616	2.7379232549450547	2.6190110087912086	2.8314782439560444	2.638550643956044	2.281350942857143	2.499748145054945	2.494511865934066	2.495540745054945	2.396595378021978	2.481311169230769	2.546096298901099	2.4273126615384615	2.5247204109890107	2.3683218483516484	2.3905279142857143	2.3848269956043957	2.305348156043956	2.785282512087912	2.601803789010989	2.40969	2.445400865934066	2.5693584065934063	2.400581947252747	2.5412990021978024	2.2858284747252746	2.5537754945054947	2.2923684593406595	2.309997391208791	2.2776402065934067
Cp12	1.926656227777778	1.7513858648148148	2.31639	2.5796607685185187	1.9537517407407408	2.145843224074074	1.9515821666666666	2.13366	2.5585903592592594	1.9767365629629632	2.100975177777778	1.711631351851852	1.7483818611111113	2.341928975925926	1.8027534481481482	3.202816716666667	3.3146150370370373	3.048173127777778	2.1818501500000003	2.412615740740741	1.8685562703703704	1.7799073685185187	2.240501827777778	2.070257822222222	2.265386651851852	2.0723988574074075	2.0094564925925926	2.051044888888889	1.9542232092592593	2.072511461111111	2.1300468444444443	1.9934736185185185	1.9609052870370371	1.9049715111111112	2.0025542925925928	2.043160898148148	2.0481313074074072	1.8866985462962962	2.0251826537037037	1.9355704703703704	1.960808788888889	2.237217514814815	2.2413296166666665	2.642381174074074	2.0246881555555554	2.081630424074074	1.9293824648148148	2.1843872074074073	2.05054
Cp13	2.053274054385965	2.280207049122807	1.8453047894736843	2.313829387719298	2.3424687964912283	2.0439726175438597	2.2800630263157897	2.129243549122807	2.0714662789473683	2.014923898245614	2.1195166070175437	1.7694655298245614	1.7461250701754385	2.108376754385965	2.067174543859649	2.340792203508772	2.3117507122807015	2.3060099280701754	2.0214102228070177	2.1481829192982453	1.9479412947368422	2.4795615210526316	1.9952462175438597	2.1063892298245612	1.901896292982456	2.161096807017544	2.0509650245614037	1.9503291614035088	1.9047451350877191	2.1576847280701754	1.928817347368421	2.0385870684210525	1.9234660631578948	2.0214616210526315	1.8573253701754386	2.064671835087719	2.0083738631578947	2.0754284771929825	2.112752545614035	2.044162147368421	2.073030705263158	2.2028396333333333	2.0034381807017545	2.131043550877193	1.8837035333333334	2.0638633859649125	1.895812452631579	2.1582060701754386	1.9178106736842107
Cp14	2.0438946260869564	1.8286146086956523	2.1361172886956523	2.1401019547826086	2.0172560973913045	2.374025029565217	2.089786827826087	2.138452812173913	2.336600128695652	1.953886347826087	2.0549809999999997	1.7145848817391303	1.7582946782608697	1.9617154330434783	1.7006865130434783	3.2707108208695654	2.9123553739130434	3.199060059130435	1.8900885547826085	2.378105627826087	2.042590994782609	2.0350434678260867	1.8132959773913042	2.206815504347826	2.293798031304348	2.0362199860869565	2.046977565217391	1.8322943652173913	1.951444940869565	2.225759754782609	2.041898379130435	1.9323918886956524	2.0786135460869564	1.979102756521739	2.039703899130435	1.9571421739130435	2.1130566139130433	2.0005754556521738	2.0465638539130437	2.105050925217391	2.0864275060869564	2.069247436521739	2.127698019130435	2.0952031669565216	1.8546778139130433	1.8754726243478261	2.1397438382608693	2.1133465304347827	2.0101143217391306
Cp15	2.2008339736842104	2.198253230263158	2.1001839894736842	2.1516466644736845	2.1922211894736843	2.16445	2.1250704710526316	2.3654732960526315	2.455465618421053	2.0351391842105264	2.0100493184210526	2.0717743315789474	1.9743867171052631	2.0670469184210525	1.80081	1.8792152407894738	2.031806142105263	1.9530583434210527	2.045179668421053	2.3693608736842107	2.147260967105263	2.0343421131578947	2.075636613157895	1.6894559355263157	1.8794989328947367	2.1205699315789475	1.9540192447368419	2.024009102631579	1.933858972368421	2.0655868934210524	2.154146294736842	2.1288747289473684	2.099612386842105	1.9716997644736842	2.0605105355263156	2.058532514473684	2.047197242105263	2.1122938460526313	2.0638491986842107	1.9228830842105264	2.043798747368421	2.035317872368421	2.142670480263158	2.3658471355263155	1.9572914526315788	1.8283546855263157	2.0752420921052632	1.9638908789473686	1.9945528131578947
Cp16	1.8961742212765957	1.852986869503546	1.9069607787234042	2.061492053900709	2.1533458524822695	3.293215270921986	2.11979	2.339918853900709	2.4283308751773047	2.1346790496453902	1.9643024411347518	1.738893225531915	2.0668594680851062	2.2249654127659575	1.776875704964539	2.0405996340425534	2.4440021914893615	1.93512	2.3768949035460993	2.5776975375886524	2.275466811347518	1.8740424836879435	2.257789990070922	1.7681617460992909	1.7646537404255318	2.110998924822695	1.9231658283687945	1.8789681503546098	2.1385182042553192	2.12919	2.2456498382978727	2.1795989773049644	2.015372635460993	1.883995110638298	1.9646980879432625	2.258965675177305	2.0269955035460994	1.9340406921985815	2.1274634822695035	2.11857	2.0053513985815603	2.2557909815602835	2.235437055319149	2.1867056765957447	1.9606169574468086	1.9488449631205673	2.045424008510638	2.035995808510638	2.2357034879432627
Cp17	3.4599669855855857	2.045455381981982	2.189052272072072	2.332678992792793	2.288381628828829	2.243513915315315	2.402723981981982	2.2280916774774777	2.106481054054054	1.900755873873874	2.086596927927928	1.857121372972973	1.6573078054054053	2.2638133279279278	1.8403272198198197	2.242973533333333	2.0974138972972973	1.811480410810811	2.329362473873874	2.116232245045045	2.2485751585585585	2.085675627027027	1.8849171135135134	2.2070246522522523	2.4620430054054054	2.1554131027027026	2.115680454054054	2.098568064864865	1.9218677135135136	1.9866251909909909	4.203593210810811	4.295682340540541	4.0598375477477475	3.967849868468469	4.069379652252252	4.161549886486487	4.021902273873874	4.026721576576577	4.205105068468469	4.025302371171171	2.897641569369369	2.3242652144144142	2.223301792792793	2.295309392792793	2.0008615027027026	2.0685940306306305	2.0918694576576575	2.1635837045045045	1.9246683207207207
Cp18	1.8948783878787878	1.8870702803030304	2.2006079939393937	2.262993089393939	2.2284895000000002	2.4150735106060606	2.4203167545454547	2.2244688090909093	1.9844938333333335	1.911353603030303	2.0996667106060607	1.8014594575757574	1.5477345787878787	2.321543143939394	2.038377240909091	2.0734893333333333	2.3968279287878786	2.1353399106060604	2.2896381727272725	2.2303166242424246	1.8894248727272727	1.9387878651515151	1.716129071212121	1.9006961469696968	2.154913006060606	2.1402587893939393	2.092967640909091	1.8783489575757575	2.0389871303030302	2.021094581818182	2.141869284848485	2.0235745984848488	2.1011035803030302	1.8775735333333334	2.0136670196969697	2.0118570045454547	2.0487439712121214	2.2389403833333335	2.13731	2.1520196166666667	2.12379	2.2826246787878786	2.1640218106060605	2.208801731818182	1.9322749045454546	1.9307661348484848	2.155601039393939	2.0939432772727273	2.127097853030303
Cp19	1.9655250204545454	1.9748077386363638	2.500414415909091	3.8294819909090907	2.0376824454545455	2.4411822227272726	2.1614756159090907	2.1826298454545454	2.481377340909091	2.422234795454546	3.635421059090909	2.369109068181818	2.0037510613636367	1.5694229818181817	1.7876794977272725	1.7641535681818181	2.0217462022727273	2.6415079295454547	1.3462946636363637	1.3063109136363638	1.2230983204545454	0.7906818386363637	1.9394428954545455	7.831618568181818	1.320187134090909	2.0307766318181817	2.1905977068181817	1.7859171090909092	3.0581997954545455	2.8467140204545456	2.151773972727273	2.433962215909091	2.470358415909091	2.464417890909091	2.2122207977272725	2.0367034568181817	1.853682431818182	2.0404541704545456	1.917307765909091	2.1909522999999997	1.924505234090909	2.2447495886363638	2.3107487068181816	2.9600937590909093	2.3381214136363635	2.0461125818181816	2.376448890909091	2.3180521181818183	2.3326355318181817
Cp1	1.971117202739726	1.9481769712328767	2.0223175465753425	2.0046681438356164	2.2874582369863012	2.5377740726027396	2.1033118260273973	2.0997153506849315	2.366518621917808	2.032551804109589	2.240325091780822	1.6714160863013698	1.882763587671233	2.1228200835616438	1.8784246575342465	2.3515708616438356	1.9879273712328767	2.065299883561644	2.350223906849315	2.035469578082192	2.144087282191781	2.2104109671232877	1.8126381657534245	1.9817659561643837	1.7840450753424657	2.0632639849315066	2.0428151164383563	1.9098201383561646	2.0362049260273976	2.0085363520547945	1.9818014904109589	1.796745195890411	1.968108921917808	2.0699640561643835	1.9754670027397259	2.184039390410959	1.9274448767123287	2.1006946301369864	2.022215124657534	1.957405612328767	2.165677423287671	2.1039978452054795	2.226947523287671	2.1142624109589043	1.87166	2.0038341369863013	1.9924483630136989	2.116694410958904	1.9985253315068494
Cp20	1.9256668988235293	1.934464757647059	2.1981048588235295	2.2304305129411763	1.893081305882353	1.7863166352941178	2.3038166729411764	2.2079449811764706	2.903246171764706	2.0199121811764704	2.2307750023529413	2.1270116470588234	1.4804112164705883	2.5502509623529415	1.8404024023529413	2.174568444705882	2.4131189694117645	2.2018283623529413	2.43803	2.488970588235294	2.107755054117647	2.1932940305882354	2.417609181176471	2.277901503529412	1.964446303529412	2.17035	2.2187137388235296	2.0087301811764706	2.018515374117647	2.053726016470588	2.0410053929411767	2.094529814117647	1.901462868235294	1.8044950588235293	1.9631668988235293	2.096569105882353	2.0856278352941175	2.0991972070588236	2.1141280235294118	2.037294454117647	2.1360412588235294	2.1447267411764708	2.232484705882353	2.3791586494117647	2.034523637647059	1.8426115152941176	1.8471801764705882	2.020711202352941	2.256577614117647
Cp21	2.036235693939394	2.0971866954545457	1.9689141469696971	2.6651431000000003	2.1523786606060606	2.288659066666667	2.042015537878788	2.1988391303030306	2.1063646257575757	2.339921893939394	2.203295389393939	1.8582649227272727	1.9073256287878788	2.325628337878788	2.0912080242424245	2.226819125757576	2.3591125954545453	1.9076064136363635	2.220020178787879	2.2566965272727275	2.143042593939394	1.9162121393939393	1.9940370499999998	2.2367424242424243	2.146724584848485	2.0436424484848486	2.0562533757575756	1.953675240909091	2.048435327272727	2.070134018181818	1.9889887030303033	2.039961612121212	1.9766313954545454	2.0814493348484846	1.8962283272727272	2.1243350863636365	2.161348746969697	1.9363736242424243	2.1954336454545453	2.0251684484848487	2.0343133181818183	2.085491759090909	2.08604	2.3163560803030303	1.8612817712121212	1.9919570000000002	2.074425668181818	1.997878103030303	1.9714963515151516
Cp22	2.170662980487805	2.135372006504065	2.1829144243902436	2.5997182959349594	2.1180335560975614	2.022122143089431	2.0838424552845525	1.9553901235772357	2.7354054032520327	1.925793655284553	1.9787400406504065	1.886613923577236	2.0105769463414633	2.1057188455284552	2.139388169105691	3.1920548097560975	3.2968941040650406	3.1593605593495933	2.2337686178861786	2.244265424390244	2.3741827235772357	2.034877993495935	2.472593726829268	2.1229399398373983	2.160688694308943	2.1000440650406507	2.0646193593495936	2.0330527707317074	2.111985369105691	2.080892920325203	2.151564682926829	1.9831262601626016	1.9329662780487804	1.9911711154471545	1.8619532390243902	2.0480991772357724	2.123673105691057	2.0671252731707317	1.9613352211382113	1.7437429040650405	2.0050584747967477	2.1698325544715447	2.173849710569106	2.3905493268292686	1.8206396341463413	2.0639421414634147	2.0347260260162603	1.9168908341463415	1.8849517073170732
Cp24	2.0201631242105265	2.0813791368421053	2.0406335136842104	2.8058805768421053	2.3457868084210527	2.6075445873684213	2.173379837894737	2.4682843663157894	2.3060024863157897	2.0391461831578948	1.914365747368421	1.9639500673684211	2.002248343157895	2.120064665263158	2.2160665410526317	3.0728017705263158	2.874062949473684	2.6218350063157896	2.3465701452631578	2.8301690357894733	2.3936412610526316	1.9040000505263157	2.600475431578947	2.111308690526316	1.753018509473684	2.0393084084210527	1.7839469515789472	1.9867373810526316	2.1120415936842103	2.2166956842105265	2.2425031157894737	1.9325151936842107	2.2938643599999997	2.087288947368421	1.8424682610526315	2.244787437894737	2.2588263263157895	1.9373122357894736	2.062699328421053	2.0166719136842106	2.0265236294736844	2.1225274336842106	2.1912086884210527	2.200345972631579	1.9397199136842107	1.942136263157895	2.1784847852631577	2.1685477810526317	2.197978932631579
Cp25	1.9500662000000002	1.9055564427350427	1.8297872957264958	2.600487082051282	2.242283225641026	2.4021129111111112	2.1644246683760686	1.897546882051282	2.465654683760684	1.8270825760683762	2.0261882547008545	1.8119086888888891	1.841175046153846	2.298999492307692	2.1157220034188033	2.3398330564102565	2.6745373333333333	2.351178030769231	2.1572083042735044	2.18368	2.308459682051282	1.9766667025641025	1.8988695709401708	1.8541811435897435	2.1378833743589745	2.0617309316239316	1.9629678324786326	1.951766446153846	2.0127833435897435	2.058065039316239	2.143336369230769	1.998249152136752	1.9812026068376067	1.8353190632478633	1.7874054222222222	2.1367521367521367	1.9534505213675213	2.116745516239316	2.11027	1.8825370598290598	1.9500406376068375	1.9592435128205128	2.1482554376068377	2.1999117863247863	1.961129735042735	1.988927858119658	1.9795761760683759	1.980121970940171	2.049745347008547
Cp26	2.1209641961538463	2.066661101923077	2.1537292192307693	2.0951869673076926	2.395277023076923	2.2290360384615386	2.1877368038461538	2.1761988134615384	2.3213917653846154	1.9785448211538463	2.1522334173076922	2.316439407692308	2.0275391807692307	2.2442898384615386	2.074645701923077	2.2088898884615387	2.2365798942307693	2.1506626423076924	1.79448	2.1021634615384617	2.3357143403846155	2.2084614673076923	1.9990074442307693	2.1339657115384614	1.8433965538461539	2.0980692634615385	1.9724768134615382	2.0942259576923075	2.062149928846154	1.991305571153846	2.114028930769231	2.1396433019230767	2.0992402288461536	2.0454973076923078	1.8916887134615386	2.0703240903846156	2.23992	2.307310544230769	2.0623248173076925	1.8726103865384616	2.0513710615384615	2.2865600576923075	2.0428	2.3565367192307694	2.0159523307692306	1.9614765461538464	2.0244375384615383	2.1252620403846154	2.163578913461538
Cp27	1.9354628160714284	1.9041679928571429	1.9831198285714287	2.238327980357143	2.06583	2.6674586696428575	2.4474228446428574	2.1499304089285713	2.54091	2.055872235714286	2.1363036285714285	2.2166746678571427	1.7510401857142859	2.354278292857143	2.3222509107142857	1.7243370321428573	2.622302191071429	1.8876085285714286	1.9171039035714286	2.4200414928571425	2.3947522303571427	1.87839	2.0899769910714285	2.159085410714286	2.3077073785714286	2.1311494285714287	2.0179702214285715	1.9229984285714286	1.8688686910714285	2.0607998714285714	2.255061285714286	2.1791008535714287	1.9546800339285715	1.9642639160714286	1.9403393607142856	1.940482957142857	1.893465042857143	2.1362252910714288	2.2073208946428573	1.859266144642857	1.9625895357142855	2.2663676392857144	2.2209720607142858	2.064023017857143	1.9496398660714287	2.0279395232142856	2.083840369642857	2.14221	2.23072
Cp28	1.9185008677966102	2.0350747830508475	2.1209107745762714	2.2094498966101694	2.208263849152542	2.235178544067797	2.0343701644067798	2.387023925423729	2.6039907169491525	1.818398427118644	2.1029023000000002	1.732951666101695	1.7941418661016948	2.378203311864407	1.8685326016949153	2.2172942084745766	2.0729789084745764	2.0741525423728815	2.215519274576271	2.142857179661017	2.496298838983051	1.722033872881356	1.9188628118644067	2.1965758762711864	2.073529388135593	2.101883452542373	1.9495038830508473	1.9305554406779661	1.9129558491525422	1.9379916440677964	1.9843319389830507	1.9559710220338984	1.8244701322033898	1.9571630186440678	2.046978966101695	1.9607462474576272	2.1679273694915255	2.048940884745763	2.2680338203389834	2.0811382237288134	2.1673841322033898	2.0003336237288134	2.0372199372881354	2.134346525423729	1.876237772881356	2.0550370305084744	2.256205413559322	2.133359101694915	1.8327282406779661
Cp29	1.9875800393939393	2.16062	2.1388505878787876	2.350431731818182	2.172633084848485	2.2921706696969695	2.1331516606060608	2.1531876075757577	2.549204509090909	2.209703156060606	2.2749952833333333	1.916134574242424	1.6479111878787878	2.0796358515151514	1.758971243939394	2.0152421424242424	2.3227599166666666	1.9254708727272727	2.6240486378787877	2.3320481272727274	2.324489709090909	1.7381060045454544	1.9267839378787879	2.19298	2.1292891075757576	2.0856350984848486	2.0490831318181817	1.9773566500000002	1.9807189015151516	2.081657409090909	2.0611565333333335	1.926304787878788	2.0028994015151516	1.9701232909090909	1.8149807090909091	1.9088678075757575	1.8919795636363637	2.161465731818182	2.1647496075757577	1.9787230060606062	2.1666019318181817	2.2804237136363636	2.220439333333333	2.1307440090909093	1.8396176424242423	2.057478239393939	2.0601949984848487	2.0851479727272726	2.1992566651515153
Cp2	1.960884383544304	1.8814355392405062	1.9524066784810126	2.319567136708861	1.9550402683544303	1.8968328164556962	2.0898002911392406	2.0061647443037973	2.2698022379746834	1.956817434177215	2.0664755911392403	2.1484272632911394	1.8108640265822784	2.148010446835443	1.7699034481012659	2.0038656886075947	2.235998612658228	1.9955952316455696	2.278661027848101	2.2963382379746835	1.9238439632911393	1.919620175949367	2.3879133784810125	2.2343910316455697	1.8093354430379747	1.967881601265823	1.9177688405063291	1.9015495202531647	1.9724428202531645	2.0615663164556963	2.23282	2.1205345835443037	2.159723596202532	2.028944764556962	1.9262260721518987	2.1741904734177213	1.9660468759493672	2.1473442759493673	2.0567472430379747	2.135899024050633	1.994015464556962	2.0810091037974683	2.0419504670886077	2.1295140911392405	1.885029853164557	2.0105337797468352	2.067453311392405	1.9394643278481012	2.1475716113924053
Cp30	2.0276521449541285	2.089315152293578	2.120242056880734	2.083542570642202	2.2110091743119265	2.227349656880734	2.3031648403669727	2.035863194495413	2.313460743119266	2.007307280733945	2.1388637999999998	1.5934460844036697	1.754342176146789	2.240348185321101	2.420569743119266	1.8117892770642203	1.9732691211009175	2.3392636366972477	2.093699743119266	2.253112653211009	1.9235349889908258	1.8876146788990826	1.8504883651376147	2.24293	1.7696303614678899	2.065605513761468	2.0050281211009175	2.046481631192661	2.03395	1.953845943119266	2.2036216807339453	2.0782536495412844	2.114719355963303	2.000825095412844	1.9570861247706424	2.271863044036697	2.0853863633027525	2.132871994495413	2.077906757798165	2.1407455302752294	2.10338	2.1580613155963304	2.183962480733945	2.036754644036697	2.007648433027523	1.96905	1.8431257889908257	2.0729351926605504	2.0683033798165136
Cp31	2.083181494117647	2.1168389411764705	2.292270137254902	2.4400262274509803	2.1510210215686274	2.2128251019607843	2.247722250980392	1.9803921568627452	2.2584431960784315	2.190193176470588	2.3585282862745096	1.8087087901960786	2.0214163098039215	2.2835442039215685	2.2178792019607845	2.6201713411764707	2.6282267843137257	2.513182396078431	2.826363656862745	3.6196603215686274	3.004481896078431	1.7160783647058824	2.118532517647059	2.0639241529411763	1.9336072137254903	2.0998415470588236	1.9344147333333332	1.9568479941176469	1.8576	1.8950075627450982	2.0710926431372547	1.7425611901960785	2.0541031784313724	1.87776	1.8539660588235294	1.9405324607843137	2.0698288568627454	2.1726754882352943	2.1630729235294117	1.8406659294117647	1.9345846745098039	2.1557325470588236	2.108905568627451	2.256098729411765	1.8557335352941176	2.0432634549019606	1.922643174509804	1.9830015588235292	1.9266174921568626
Cp32	2.132818171681416	1.850728532743363	1.9038114300884956	2.5217779380530976	2.367233681415929	2.4832693451327437	2.0249758017699118	2.0757959415929204	2.680853649557522	2.0870702955752214	2.0703337008849556	1.9444165522123893	1.5796030778761063	2.2617415699115044	1.8570097522123894	2.3444438017699114	2.182339017699115	1.799689099115044	1.9004739398230088	2.527733996460177	2.2228643362831857	1.8562831380530973	2.201884042477876	1.9417004884955753	1.667621038938053	2.1374178194690265	1.966853589380531	2.0124295663716816	2.0176695433628318	2.128656573451327	2.2464241769911504	1.9114209734513274	2.0717017256637167	1.9767512761061945	1.8064529292035396	2.0175588159292035	2.092177263716814	2.109898525663717	2.081295856637168	2.0134058584070798	2.041244371681416	2.1174909203539825	2.135540042477876	2.1139225238938053	1.7814656477876105	1.856138922123894	1.9367038424778762	2.0938905699115047	2.0055003203539825
Cp34	1.9611474024390243	2.857891175609756	2.433241868292683	6.116500853658536	2.7334765926829268	2.6939181804878047	3.811563258536585	2.2347957341463416	2.693857519512195	1.9177588487804877	6.585563846341464	1.8024308731707315	1.8795880585365854	1.9326562658536586	2.6633503609756097	1.7867679121951219	1.7477627268292681	2.4827785951219514	2.4671714585365856	2.1050740682926827	2.9302141146341465	3.081463324390244	2.9586151878048783	2.192732275609756	1.9256636463414634	1.8618350146341465	1.933962380487805	1.783252436585366	2.8086171975609755	2.8557860219512197	2.31736	2.086960024390244	2.211532592682927	2.734206780487805	2.1200021878048783	1.961688343902439	2.058872317073171	2.4904679097560973	2.0445195634146343	2.0882224097560975	1.8870161097560976	2.3888151585365853	2.501052485365854	3.3410815731707313	2.1741545146341466	1.7477670073170732	2.020989021951219	2.2150607219512195	2.093635746341463
Cp35	2.148109636842105	2.242550497368421	2.5198368263157898	5.731255381578947	1.9747750131578947	2.4204878552631577	2.9027386710526315	2.119873447368421	2.538813542105263	2.294212742105263	6.623463681578947	2.3048758263157896	1.6867653684210524	2.118825210526316	2.2325138289473685	1.9962180289473683	1.8247823210526317	2.7573790289473683	2.301197252631579	2.2490601789473685	1.877765855263158	2.553815742105263	3.2359932342105266	3.3738443473684208	1.615421797368421	2.0384838710526316	1.750780205263158	1.8899	3.171386718421053	3.134939694736842	2.1612990526315787	2.3067456289473687	2.01457	2.6545942210526317	2.4036096263157893	1.9647433631578946	2.1097022605263156	2.3096078578947368	2.027936434210526	2.1915638578947365	2.0639359315789476	2.341106415789474	2.4706103684210525	3.0547730289473685	2.3479319131578946	1.9130520078947368	2.0422222736842106	2.149356239473684	2.038320039473684
Cp36	2.985482083076923	2.894109873846154	4.93421	5.937430043076923	2.6402550338461537	4.25725	3.8924065230769234	2.2931067846153845	2.628145187692308	2.5251943723076926	3.498841741538462	1.7909956707692307	1.5568334738461538	2.2329221292307695	1.381579003076923	2.3931828430769233	2.034864455384615	2.058420033846154	3.3970834584615384	1.9923076923076923	2.256954486153846	1.7081538276923076	3.4080397384615386	3.266320095384615	1.9553167476923077	2.947268443076923	2.808732956923077	2.585413772307692	4.372529486153846	3.75586	3.2489490215384613	3.159921264615385	3.186	3.518215473846154	3.0642247138461536	2.4217440092307694	2.5145350523076924	3.099293870769231	2.8190389784615384	3.277380372307692	2.654281147692308	3.4158747753846153	3.6774322523076926	4.684386738461539	3.4121382492307695	2.684957652307692	4.636203707692308	4.826528227692307	4.646836969230769
Cp37	2.1234487594594595	1.9756110945945946	1.9268052378378377	2.6282651756756756	2.1653128945945945	2.3805822432432433	2.564037218918919	2.5622148243243243	2.5551840297297295	2.4424834378378377	4.021177962162162	1.933562408108108	2.2432432432432434	2.2658425405405405	2.2457324891891894	2.4005502243243244	2.358934556756757	2.266344018918919	2.2018700675675675	2.2738899027027024	2.386210672972973	2.0151350702702704	4.349956202702702	3.984203854054054	1.8707273324324327	2.0829389405405405	2.209276559459459	1.8647832108108107	3.5576741000000003	3.481201172972973	2.4060732864864867	2.070536227027027	2.3515897189189188	2.864186881081081	2.481234989189189	2.113709321621622	2.1444780513513515	2.375114645945946	2.01727	2.023266972972973	2.052121548648649	2.6175436081081083	2.5229316918918916	3.792158383783784	2.470950151351351	1.9403665891891893	1.9609772972972974	2.1932911216216215	2.117677018918919
Cp38	1.7745184183908047	2.3770913310344826	2.7821681586206894	5.5668142022988505	2.3823477218390807	2.9754821080459775	3.4768269862068966	2.4967905678160918	2.6389112804597703	1.9117147517241377	5.254811604597702	1.7059163057471263	1.7543801494252873	2.1284374367816095	2.726860310344828	2.063046335632184	2.478624016091954	2.6097391057471264	2.3782753770114944	2.0870278896551726	2.367816091954023	3.7313793655172414	2.877122726436782	2.927772609195402	1.9591785310344827	1.827260335632184	2.0204606321839083	2.010805151724138	2.1822265977011495	2.546049096551724	2.092889544827586	1.9895901724137932	2.036469383908046	2.581969864367816	1.9983139908045977	2.0370732459770116	2.1989670666666665	2.4779670091954022	2.0632255816091956	1.9850479655172415	1.8158956942528734	1.9667130390804597	2.13539	2.9284262827586205	1.8777332528735633	1.5289883678160918	1.7245371149425288	1.8871261770114944	1.8910278666666667
Cp39	2.066596641791045	2.087933441791045	2.1638616298507465	5.527391119402985	2.0443894119402986	2.771379158208955	3.1143853492537312	2.040511629850746	2.5514899880597017	1.9637683462686568	6.026728388059701	2.1120152268656716	1.9658020925373134	1.6942590746268658	2.350942582089552	2.5943337044776116	2.3015138985074626	2.18626	2.5176487253731343	2.0586354268656715	1.8481876895522389	3.647462758208955	3.0332208895522386	3.2866074298507466	1.9428225850746268	1.944181071641791	1.8636351641791045	1.8028422119402985	3.1354748179104477	3.274119817910448	1.8813779462686566	2.197047217910448	2.16315	2.560799441791045	2.4860753313432835	1.6716079701492537	1.9923453253731342	2.3097169791044774	1.9392479283582091	2.020089904477612	1.8746555373134328	2.321643886567164	2.4539599074626866	3.1308714447761194	2.319918047761194	1.8865671880597015	2.4307868149253733	2.4367705373134325	2.2062717253731345
Cp3	2.147302246153846	1.7682295584615384	2.243956110769231	2.3302964430769233	2.1764049830769228	2.3881810107692307	2.0844670215384613	2.0845153815384614	2.049498338461538	2.108323083076923	2.9845320476923076	2.503318669230769	2.7786407476923074	2.1445523769230768	2.186740816923077	2.1655458892307693	2.1881	1.9445426353846154	2.385854867692308	1.9730769230769232	2.1782731276923077	2.040692373846154	2.385111647692308	1.9016112107692307	1.9408936723076922	2.01615	2.066764009230769	2.126630576923077	2.018601403076923	1.9065696123076923	2.110140990769231	2.143219933846154	2.184018413846154	2.1450737584615385	1.8173971323076923	2.050091552307692	2.0150470446153848	1.9727555492307693	2.080055353846154	2.0207993723076925	1.9960759092307692	2.1943117584615384	2.120391376923077	2.2012519246153848	1.847065383076923	2.012951190769231	1.9627112753846152	1.9726919323076921	2.1410740784615383
Cp4	2.037850838518519	1.9483249244444445	2.0008556222222222	2.583902317037037	2.360276285925926	2.184263328888889	2.2437305585185188	2.136892813333333	1.9783476651851852	2.23296	1.9986239970370372	2.0308684177777776	2.000071885925926	2.0058146162962966	2.212573016296296	1.7324461762962964	2.279776114074074	2.1201201259259257	2.8616464118518516	3.4490078399999997	2.9955555096296296	2.104666702222222	2.1217683022222222	2.1459960933333337	1.794226525925926	2.1494981555555555	2.0704406740740744	2.0265846533333334	2.0615304459259263	2.363427508148148	2.260583496296296	2.0211938933333333	2.200300428148148	2.040787082962963	2.0041680237037034	2.078654423703704	2.0794867614814816	2.062212456296296	2.124780725925926	1.928339300740741	2.173501022222222	2.0914227525925924	2.14846	2.174508780740741	1.9900284385185185	2.075122522962963	2.193476924444444	2.1155800148148147	2.154889594074074
Cp5	1.9348707934065936	1.9222425516483517	2.0236481054945057	2.6265577384615386	2.070489065934066	2.3059943912087912	2.4217239208791206	2.0911231406593407	2.405160085714286	2.0260003054945055	2.1829585824175823	1.9370796285714285	1.692841079120879	2.1079398351648355	2.1697513450549453	2.37323	2.482646901098901	1.9795812241758242	2.1989479494505497	2.5286499692307696	1.7806683208791207	1.9564834417582417	2.158100002197802	2.2160676395604395	2.1906916021978025	2.1214874593406594	1.9719105824175824	1.8739890637362635	1.9852304989010987	1.9058227538461536	2.253529978021978	1.9424186967032966	2.0932030307692306	1.9522386483516483	1.8365662967032967	2.070389463736264	1.9093448505494506	2.298893854945055	2.1870019934065934	1.7900719274725276	2.129029997802198	2.3259523824175825	2.0775292373626373	2.247123802197802	1.996687334065934	1.9504699714285714	1.9345310747252749	2.070857457142857	2.096937410989011
Cp6	1.96952	2.14204	2.2662	2.58603	2.07606	2.2147639459999997	2.42428	2.0011	2.26207	1.8668228139999998	2.0525157160000003	1.9	2.0599	2.61549	2.15434	2.2114970400000002	1.9051078799999999	1.69682	2.52483	2.47973	1.89698	2.2221	1.83729	2.12115	2.01522	2.07968	1.85591	1.93888	1.90535	1.92982	2.241	2.09798	2.42185	2.0094647219999997	1.95715	2.19991	2.08271	1.954	1.93833	2.06307	2.0121	2.10774	1.9923167419999999	2.22936	2.0067256159999998	1.8676675420000002	2.1618231199999998	1.94279	2.10768
Cp7	1.9354396504504505	1.9694358198198196	2.114187154954955	2.8790577387387386	2.3098537693693695	2.2509376594594595	1.9897370216216215	2.2274481963963964	2.3160084216216217	2.092147827027027	1.9198043405405405	1.9267227585585585	1.8100236774774774	2.3128246954954954	2.1546941531531534	2.1231051603603603	1.9839911927927927	1.9915387945945946	2.283805091891892	2.1669079207207207	2.2892443675675676	1.9260359747747748	2.109154365765766	1.8741782252252253	1.7956412378378377	2.0782602666666667	1.9059162306306305	2.078789100900901	1.9306841333333333	2.056108491891892	2.285355163963964	2.1168014936936936	2.1417	1.9364876954954955	1.7674522054054054	2.0753777315315314	2.165542190990991	2.0794342324324324	2.1110218486486487	2.0289659927927928	1.959569981981982	2.207190299099099	2.179572165765766	2.43869	1.8706336486486486	1.9877206612612612	2.0671154396396396	2.0061259225225228	1.9964404414414414
Cp8	1.8938881412844037	2.073872137614679	2.3540335834862387	2.316231823853211	2.145457976146789	1.9440878770642203	2.1944875449541286	2.4156440935779817	2.1540916513761466	2.222466985321101	2.171970752293578	1.9020588733944954	1.7903268788990825	2.119986157798165	2.2025591651376146	2.2246881889908257	2.2902778844036695	1.9809074752293578	2.3585807027522936	2.433158664220184	2.22977	1.8149541449541284	2.456111242201835	2.0220679889908255	1.7424446587155964	2.0651558697247707	2.1333945743119265	2.1038338201834863	2.136033504587156	2.198989447706422	2.231678113761468	2.186688623853211	1.9694513449541284	2.163319018348624	2.0949669229357797	2.07684	2.089952660550459	2.164940370642202	2.0756082788990824	1.981847779816514	1.9765403816513762	1.9930956073394495	2.0440676623853213	2.448493328440367	1.9284938146788992	2.1240328165137616	2.1169015027522935	2.0126626954128444	2.0772842275229357
Cp9	1.9451317173913045	2.5647929652173915	2.05042	2.6337139304347827	2.3856725282608697	2.360794895652174	1.8306488369565217	2.2024280717391305	2.2641414152173915	1.8997071304347826	2.089994845652174	1.8272502739130436	2.0083367717391307	2.058391404347826	1.6937929239130434	2.0579276717391304	2.426650006521739	2.2007932239130437	2.49469	2.2542701391304347	2.0034605934782608	1.7991304804347825	1.7910239173913045	2.4523355239130433	2.164562058695652	2.0717506413043476	2.060123608695652	1.9832110195652175	2.109058710869565	2.03956	2.1869944695652173	2.10407	2.0876083369565217	2.024319358695652	2.0471073652173915	1.9823722847826086	2.1572058304347825	2.0072822565217394	2.1047613717391305	1.9333608869565218	1.9292723608695652	2.1483945434782608	2.2317806739130437	2.1364223652173915	1.8621418173913042	2.031064241304348	2.0040812282608695	2.040275241304348	2.0081793739130434
FM16	2.20563	1.82039	2.18438	2.6921786500000002	2.41259	2.5879827879999997	2.2416702280000003	1.88338	2.36789	1.96123	2.13331	1.7562541200000001	1.83592	2.22703	1.6371052560000001	2.2062275700000002	2.01691	2.40723	2.19616	1.55161	1.9776325979999998	2.4825	1.89871	1.6327026359999999	1.82213	2.19407	2.1407023620000003	2.2437431340000002	2.09094	1.78794	2.10096	2.0792723079999997	2.1425926200000003	2.08187	1.70964	1.96646	2.10151	2.4933995060000003	2.44558	1.78366	2.14798	2.2934489439999997	2.08221	1.94945	2.00508	2.15485	2.06483	2.11464	1.9166
MSK809	2.0241397898734177	2.07397	1.9931515088607596	1.9608231544303798	1.9265428379746836	2.25751	1.8462039620253163	1.7332730835443038	2.3079463139240506	1.7783419443037973	1.9542294278481012	1.8256636987341774	1.9513333468354428	1.871257541772152	2.0363091569620253	2.1593268683544307	2.1889627189873417	1.9696373265822786	2.010438556962025	1.9547920708860758	2.066649425316456	2.3172151594936707	1.9988567493670886	1.920544007594937	1.9009679468354432	1.9967508430379748	2.051594794936709	1.9188342506329112	2.000583503797468	2.1531833696202534	1.9589526987341774	1.8665939518987342	1.944009129113924	2.033378311392405	2.060817670886076	2.0188368784810127	2.0216970329113924	2.0129409974683545	2.067241812658228	1.7515616126582279	2.1833754911392407	1.9851352354430378	2.0187285215189874	2.3032823392405066	1.6903338860759491	1.9118065164556963	2.1519535873417723	1.9567069518987343	1.8947723012658226
	Table S2. Estimated copy number for all C. parapsilosis genes for all 42 strains.
[truncated: 5,000 more columns]
