# Supplementary material for: Analysis of clinical Candida parapsilosis isolates reveals copy number variation in key fluconazole resistance genes
Source: Antimicrob Agents Chemother. 2024 May 7;68(6):e01619-23. doi: 10.1128/aac.01619-23 (PMC11620501; doi:10.1128/aac.01619-23)
Supplement: Table S4 — SNPs included in GWAS analysis. [file aac.01619-23-s0008.xlsx]

## Sheet: Table S4
Table S4: All SNPs included in GWAS analysis; with GWAS association scores, SIFT annotation, and per-strain genotypes.
GWAS														Annotation									Genotypes: 0=reference allele, 1=alternate allele, "." = no call
chr	ps	n_miss	allele1	allele0	af	beta	se	logl_H1	l_remle	l_mle	p_wald	p_lrt	p_score	GENE_NAME	VARIANT_TYPE	REF_AMINO	ALT_AMINO	AMINO_POS	SIFT_SCORE	SIFT_PREDICTION	Description	Scer_orth	73-037	73-114	CDC317	Cp1	Cp10	Cp11	Cp12	Cp13	Cp14	Cp15	Cp16	Cp17	Cp18	Cp19	Cp2	Cp20	Cp21	Cp22	Cp24	Cp25	Cp26	Cp27	Cp28	Cp29	Cp3	Cp30	Cp31
cpar_Chr_2	2222980	0	T	C	0.095	-0.488	0.0868	38.4	100000	100000	1.63e-06	7.74e-07	0.000105	CPAR2_210370	NONSYNONYMOUS	H	Y	441	0.96	TOLERATED	Has domain(s) with predicted metal ion binding activity	PIB2	0/0	0/1	0/0	0/0	0/0	0/0	0/0	1/1	0/0	0/0	0/0	0/0	0/0	0/0	0/0	0/0	0/0	0/0	0/0	0/0	0/0	0/0	0/0	0/0	1/1	0/0	0/0
cpar_Chr_2	2001720	0	T	C	0.333	0.474	0.0894	37.4	100000	100000	4.51e-06	2.27e-06	0.000162	CPAR2_209340	NONSYNONYMOUS	S	N	554	0.01	DELETERIOUS	Ortholog(s) have role in response to amino acid and plasma membrane localization	SSY1	0/0	0/1	0/0	0/0	0/0	0/0	0/0	0/0	0/0	0/0	0/0	0/0	0/0	0/0	0/0	0/0	1/1	1/1	1/1	1/1	1/1	0/0	0/0	0/0	0/0	1/1	1/1
cpar_Chr_3	1473888	0	T	C	0.452	0.866	0.17	36.7	100000	100000	8.88e-06	4.66e-06	0.00022	CPAR2_304370	NONSYNONYMOUS	A	T	1325	1	TOLERATED	Putative transmembrane transporter; upregulated by activating mutation in MRR1; overexpression confers resistance to fluconazole		0/0	0/0	0|1	0|1	0|1	0|1	0|1	0|1	0|1	0|1	0|1	0|1	0|1	0|1	0|1	0|1	0|1	0|1	0|1	0|1	0|1	0|1	0|1	0|1	0|1	0|1	0|1
cpar_Chr_3	1473895	0	G	A	0.452	0.866	0.17	36.7	100000	100000	8.88e-06	4.66e-06	0.00022	CPAR2_304370	SYNONYMOUS	H	H	1322	0.02	DELETERIOUS	Putative transmembrane transporter; upregulated by activating mutation in MRR1; overexpression confers resistance to fluconazole		0/0	0/0	0|1	0|1	0|1	0|1	0|1	0|1	0|1	0|1	0|1	0|1	0|1	0|1	0|1	0|1	0|1	0/1	0|1	0|1	0|1	0|1	0|1	0|1	0|1	0|1	0|1
cpar_Chr_3	1473897	0	A	G	0.452	0.866	0.17	36.7	100000	100000	8.88e-06	4.66e-06	0.00022	CPAR2_304370	NONSYNONYMOUS	H	Y	1322	1	TOLERATED	Putative transmembrane transporter; upregulated by activating mutation in MRR1; overexpression confers resistance to fluconazole		0/0	0/0	0|1	0|1	0|1	0|1	0|1	0|1	0/1	0|1	0|1	0/1	0|1	0|1	0/1	0|1	0/1	0/1	0|1	0/1	0|1	0|1	0|1	0|1	0|1	0|1	0|1
cpar_Chr_6	376671	0	A	ACACACACTAACACACACCAACACTAACACC	0.024	0.837	0.168	36.4	100000	100000	1.2e-05	6.4e-06	0.000253	CPAR2_601550	NONFRAMESHIFT DELETION						Has domain(s) with predicted mannosyltransferase activity		0/0	0/0	0/0	0/0	0/0	0/0	0/0	0/0	0/0	0/0	0/0	0/0	0/0	0/0	0/0	0/0	0/0	0/0	0/0	0/0	0/0	0/0	0/0	0/0	0/0	0/1	0/0
cpar_Chr_6	377684	0	A	G	0.024	0.837	0.168	36.4	100000	100000	1.2e-05	6.4e-06	0.000253	CPAR2_601550	NONSYNONYMOUS	R	H	285	0.02	DELETERIOUS	Has domain(s) with predicted mannosyltransferase activity		0/0	0/0	0/0	0/0	0/0	0/0	0/0	0/0	0/0	0/0	0/0	0/0	0/0	0/0	0/0	0/0	0/0	0/0	0/0	0/0	0/0	0/0	0/0	0/0	0/0	0/1	0/0
cpar_Chr_8	442958	0	A	C	0.048	0.419	0.0838	36.4	100000	100000	1.2e-05	6.4e-06	0.000253	CPAR2_801900	NONSYNONYMOUS	S	M	330	0.21	TOLERATED	Ortholog(s) have DNA secondary structure binding, cohesin loading activity, double-stranded DNA binding, minor groove of adenine-thymine-rich DNA binding, topological DNA co-entrapment activity	SMC1	0/0	0/0	0/0	0/0	0/0	0/0	0/0	0/0	0/0	0/0	0/0	0/0	0/0	0/0	0/0	0/0	0/0	0/0	0/0	0/0	0/0	0/0	0/0	0/0	0/0	1/1	0/0
cpar_Chr_3	995710	0	A	G	0.024	0.837	0.168	36.4	100000	100000	1.2e-05	6.4e-06	0.000253	CPAR2_302280	STOP-GAIN	Q	*	206			Ortholog(s) have metalloendopeptidase activity and role in TOR signaling, mitochondrial protein catabolic process, protein quality control for misfolded or incompletely synthesized proteins, response to redox state	OMA1	0/0	0/0	0/0	0/0	0/0	0/0	0/0	0/0	0/0	0/0	0/0	0/0	0/0	0/0	0/0	0/0	0/0	0/0	0/0	0/0	0/0	0/0	0/0	0/0	0/0	0/1	0/0
cpar_Chr_4	746589	0	G	A	0.024	-0.853	0.175	36	100000	100000	1.76e-05	9.59e-06	0.000303	CPAR2_405280	NONSYNONYMOUS	V	A	129	0.4	TOLERATED	Has domain(s) with predicted ATP binding, ATPase, ATPase-coupled transmembrane transporter activity, nucleoside-triphosphatase activity, nucleotide binding activity		0/0	0/0	0/0	0/0	0/0	0/0	0/0	0/0	0/0	0/0	0/0	0/0	0/0	0/0	0/0	0/0	0/0	0/0	0/0	0/0	0/0	0/0	0/0	0/0	0|1	0/0	0/0
cpar_Chr_4	746590	0	T	C	0.024	-0.853	0.175	36	100000	100000	1.76e-05	9.59e-06	0.000303	CPAR2_405280	NONSYNONYMOUS	V	I	129	0.37	TOLERATED	Has domain(s) with predicted ATP binding, ATPase, ATPase-coupled transmembrane transporter activity, nucleoside-triphosphatase activity, nucleotide binding activity		0/0	0/0	0/0	0/0	0/0	0/0	0/0	0/0	0/0	0/0	0/0	0/0	0/0	0/0	0/0	0/0	0/0	0/0	0/0	0/0	0/0	0/0	0/0	0/0	0|1	0/0	0/0
cpar_Chr_4	746616	0	C	G	0.024	-0.853	0.175	36	100000	100000	1.76e-05	9.59e-06	0.000303	CPAR2_405280	NONSYNONYMOUS	A	G	120	0.04	DELETERIOUS	Has domain(s) with predicted ATP binding, ATPase, ATPase-coupled transmembrane transporter activity, nucleoside-triphosphatase activity, nucleotide binding activity		0/0	0/0	0/0	0/0	0/0	0/0	0/0	0/0	0/0	0/0	0/0	0/0	0/0	0/0	0/0	0/0	0/0	0/0	0/0	0/0	0/0	0/0	0/0	0/0	0|1	0/0	0/0
cpar_Chr_4	752993	0	A	AT	0.024	-0.853	0.175	36	100000	100000	1.76e-05	9.59e-06	0.000303	CPAR2_405290	FRAMESHIFT DELETION						Ortholog(s) have ABC-type xenobiotic transporter activity, role in cellular cation homeostasis, response to drug, xenobiotic detoxification by transmembrane export across the plasma membrane and plasma membrane localization	PDR5	0/0	0/0	0/0	0/0	0/0	0/0	0/0	0/0	0/0	0/0	0/0	0/0	0/0	0/0	0/0	0/0	0/0	0/0	0/0	0/0	0/0	0/0	0/0	0/0	0|1	0/0	0/0
cpar_Chr_4	752997	0	T	TA	0.024	-0.853	0.175	36	100000	100000	1.76e-05	9.59e-06	0.000303	CPAR2_405290	FRAMESHIFT DELETION						Ortholog(s) have ABC-type xenobiotic transporter activity, role in cellular cation homeostasis, response to drug, xenobiotic detoxification by transmembrane export across the plasma membrane and plasma membrane localization	PDR5	0/0	0/0	0/0	0/0	0/0	0/0	0/0	0/0	0/0	0/0	0/0	0/0	0/0	0/0	0/0	0/0	0/0	0/0	0/0	0/0	0/0	0/0	0/0	0/0	0|1	0/0	0/0
cpar_Chr_4	753018	0	T	TGTTGAACATCTTAGACTCATCTTCCTTTCTTACGTGTCCC	0.048	-0.426	0.0875	36	100000	100000	1.76e-05	9.59e-06	0.000303	CPAR2_405290	FRAMESHIFT DELETION						Ortholog(s) have ABC-type xenobiotic transporter activity, role in cellular cation homeostasis, response to drug, xenobiotic detoxification by transmembrane export across the plasma membrane and plasma membrane localization	PDR5	0/0	0/0	0/0	0/0	0/0	0/0	0/0	0/0	0/0	0/0	0/0	0/0	0/0	0/0	0/0	0/0	0/0	0/0	0/0	0/0	0/0	0/0	0/0	0/0	1|1	0/0	0/0
cpar_Chr_4	858290	1	G	GA	0.024	-0.434	0.097	34.7	100000	100000	6.28e-05	3.7e-05	0.000575	CPAR2_405680	FRAMESHIFT DELETION						Ortholog(s) have structural constituent of ribosome activity	RPS0A	0/0	0/0	0/0	0/0	0/0	0/0	0/0	0/0	0/0	0/0	0/0	0/0	0/0	0/0	0/0	0/0	0/0	0/0	0/0	0/0	0/0	0/0	0/0	0/0	1/1	0/0	0/0
cpar_Chr_6	177061	0	G	A	0.012	-0.864	0.194	34.7	100000	100000	6.82e-05	4.03e-05	0.000601	CPAR2_600670	NONSYNONYMOUS	K	R	85	0.4	TOLERATED	Ortholog(s) have chromatin binding, double-stranded DNA binding activity	SRC1	0/0	0/0	0/0	0/0	0/0	0/0	0/0	0/0	0/0	0/0	0/0	0/0	0/0	0/0	0/0	0/0	0/0	0/0	0/0	0/0	0/0	0/0	0/0	0/0	0/1	0/0	0/0
cpar_Chr_6	470404	0	A	G	0.012	-0.864	0.194	34.7	100000	100000	6.82e-05	4.03e-05	0.000601	CPAR2_601970	NONSYNONYMOUS	L	F	255	0.06	TOLERATED	Has domain(s) with predicted triglyceride lipase activity and role in lipid catabolic process		0/0	0/0	0/0	0/0	0/0	0/0	0/0	0/0	0/0	0/0	0/0	0/0	0/0	0/0	0/0	0/0	0/0	0/0	0/0	0/0	0/0	0/0	0/0	0/0	0/1	0/0	0/0
cpar_Chr_6	515585	0	C	T	0.024	-0.432	0.0972	34.7	100000	100000	6.82e-05	4.03e-05	0.000601	CPAR2_602180	NONSYNONYMOUS	M	T	149	0	DELETERIOUS	Ortholog(s) have cyclin binding, enzyme inhibitor activity, protein serine/threonine kinase activity, protein serine/threonine/tyrosine kinase activity	MCK1	0/0	0/0	0/0	0/0	0/0	0/0	0/0	0/0	0/0	0/0	0/0	0/0	0/0	0/0	0/0	0/0	0/0	0/0	0/0	0/0	0/0	0/0	0/0	0/0	1/1	0/0	0/0
cpar_Chr_6	743285	0	A	G	0.024	-0.432	0.0972	34.7	100000	100000	6.82e-05	4.03e-05	0.000601	CPAR2_603120	NONSYNONYMOUS	C	Y	70	1	TOLERATED	Ortholog of S. cerevisiae : YGR053C, C. albicans SC5314 : C6_00900C_A, C. glabrata CBS138 : CAGL0K04323g, C. dubliniensis CD36 : Cd36_60920 and C. auris B8441 : B9J08_003438	YGR053C	0/0	0/0	0/0	0/0	0/0	0/0	0/0	0/0	0/0	0/0	0/0	0/0	0/0	0/0	0/0	0/0	0/0	0/0	0/0	0/0	0/0	0/0	0/0	0/0	1/1	0/0	0/0
cpar_Chr_1	29012	0	T	G	0.012	-0.864	0.194	34.7	100000	100000	6.82e-05	4.03e-05	0.000601	CPAR2_100150	NONSYNONYMOUS	R	L	591	0	DELETERIOUS	Ortholog(s) have RNA helicase activity, second spliceosomal transesterification activity and role in generation of catalytic spliceosome for second transesterification step, spliceosomal complex disassembly	PRP22	0/0	0/0	0/0	0/0	0/0	0/0	0/0	0/0	0/0	0/0	0/0	0/0	0/0	0/0	0/0	0/0	0/0	0/0	0/0	0/0	0/0	0/0	0/0	0/0	0/1	0/0	0/0
cpar_Chr_1	396673	0	C	CGAAGAT	0.012	-0.864	0.194	34.7	100000	100000	6.82e-05	4.03e-05	0.000601	CPAR2_101770	NONFRAMESHIFT DELETION						Ortholog of S. cerevisiae : YHR131C, C. albicans SC5314 : C5_03510C_A, C. glabrata CBS138 : CAGL0G06182g, C. dubliniensis CD36 : Cd36_53260 and C. auris B8441 : B9J08_004698	YHR131C	0/0	0/0	0/0	0/0	0/0	0/0	0/0	0/0	0/0	0/0	0/0	0/0	0/0	0/0	0/0	0/0	0/0	0/0	0/0	0/0	0/0	0/0	0/0	0/0	0/1	0/0	0/0
cpar_Chr_1	501844	0	A	G	0.012	-0.864	0.194	34.7	100000	100000	6.82e-05	4.03e-05	0.000601	CPAR2_102190	NONSYNONYMOUS	D	N	963	0	DELETERIOUS (*WARNING! Low confidence)	Ortholog of C. albicans SC5314 : C3_02760C_A, C. dubliniensis CD36 : Cd36_82750, C. auris B8441 : B9J08_005059, Candida tenuis NRRL Y-1498 : cten_CGOB_00208 and Debaryomyces hansenii CBS767 : DEHA2G01738g		0/0	0/0	0/0	0/0	0/0	0/0	0/0	0/0	0/0	0/0	0/0	0/0	0/0	0/0	0/0	0/0	0/0	0/0	0/0	0/0	0/0	0/0	0/0	0/0	0/1	0/0	0/0
cpar_Chr_1	513444	0	A	G	0.012	-0.864	0.194	34.7	100000	100000	6.82e-05	4.03e-05	0.000601	CPAR2_102230	NONSYNONYMOUS	T	M	129	0.1	TOLERATED	Ortholog of S. cerevisiae : YGL138C, C. albicans SC5314 : C3_00990C_A, C. glabrata CBS138 : CAGL0H08910g, C. dubliniensis CD36 : Cd36_80910 and C. auris B8441 : B9J08_002616	YGL138C	0/0	0/0	0/0	0/0	0/0	0/0	0/0	0/0	0/0	0/0	0/0	0/0	0/0	0/0	0/0	0/0	0/0	0/0	0/0	0/0	0/0	0/0	0/0	0/0	0/1	0/0	0/0
cpar_Chr_1	518390	0	T	C	0.012	-0.864	0.194	34.7	100000	100000	6.82e-05	4.03e-05	0.000601	CPAR2_102250	NONSYNONYMOUS	G	D	1074	0	DELETERIOUS	Has domain(s) with predicted ATP binding, ATP-dependent peptidase activity, ATPase, nucleoside-triphosphatase activity, nucleotide binding, serine-type endopeptidase activity and role in protein catabolic process, proteolysis		0/0	0/0	0/0	0/0	0/0	0/0	0/0	0/0	0/0	0/0	0/0	0/0	0/0	0/0	0/0	0/0	0/0	0/0	0/0	0/0	0/0	0/0	0/0	0/0	0|1	0/0	0/0
cpar_Chr_1	518391	0	T	C	0.012	-0.864	0.194	34.7	100000	100000	6.82e-05	4.03e-05	0.000601	CPAR2_102250	NONSYNONYMOUS	G	S	1074	0	DELETERIOUS	Has domain(s) with predicted ATP binding, ATP-dependent peptidase activity, ATPase, nucleoside-triphosphatase activity, nucleotide binding, serine-type endopeptidase activity and role in protein catabolic process, proteolysis		0/0	0/0	0/0	0/0	0/0	0/0	0/0	0/0	0/0	0/0	0/0	0/0	0/0	0/0	0/0	0/0	0/0	0/0	0/0	0/0	0/0	0/0	0/0	0/0	0|1	0/0	0/0
cpar_Chr_1	587960	0	T	A	0.012	-0.864	0.194	34.7	100000	100000	6.82e-05	4.03e-05	0.000601	CPAR2_102570	NONSYNONYMOUS	T	S	505	0.37	TOLERATED	Has domain(s) with predicted catalytic activity and role in metabolic process		0/0	0/0	0/0	0/0	0/0	0/0	0/0	0/0	0/0	0/0	0/0	0/0	0/0	0/0	0/0	0/0	0/0	0/0	0/0	0/0	0/0	0/0	0/0	0/0	0/1	0/0	0/0
cpar_Chr_1	594254	0	A	G	0.012	-0.864	0.194	34.7	100000	100000	6.82e-05	4.03e-05	0.000601	CPAR2_102590	NONSYNONYMOUS	L	F	600	0.48	TOLERATED	Has domain(s) with predicted aspartic-type endopeptidase activity and role in proteolysis		0/0	0/0	0/0	0/0	0/0	0/0	0/0	0/0	0/0	0/0	0/0	0/0	0/0	0/0	0/0	0/0	0/0	0/0	0/0	0/0	0/0	0/0	0/0	0/0	0/1	0/0	0/0
cpar_Chr_1	618114	0	T	A	0.012	-0.864	0.194	34.7	100000	100000	6.82e-05	4.03e-05	0.000601	CPAR2_102700	STOP-GAIN	Y	*	1308			Has domain(s) with predicted ATP binding, ATPase-coupled cation transmembrane transporter activity, ATPase-coupled intramembrane lipid transporter activity, magnesium ion binding, metal ion binding, nucleotide binding activity		0/0	0/0	0/0	0/0	0/0	0/0	0/0	0/0	0/0	0/0	0/0	0/0	0/0	0/0	0/0	0/0	0/0	0/0	0/0	0/0	0/0	0/0	0/0	0/0	0/1	0/0	0/0
cpar_Chr_1	835200	0	T	C	0.012	-0.864	0.194	34.7	100000	100000	6.82e-05	4.03e-05	0.000601	CPAR2_103710	NONSYNONYMOUS	E	K	58	0.05	TOLERATED	Ortholog(s) have role in pyridoxal phosphate biosynthetic process	BUD16	0/0	0/0	0/0	0/0	0/0	0/0	0/0	0/0	0/0	0/0	0/0	0/0	0/0	0/0	0/0	0/0	0/0	0/0	0/0	0/0	0/0	0/0	0/0	0/0	0/1	0/0	0/0
cpar_Chr_1	888272	0	A	G	0.012	-0.864	0.194	34.7	100000	100000	6.82e-05	4.03e-05	0.000601	CPAR2_103980	NONSYNONYMOUS	A	T	697	0.14	TOLERATED	Ortholog(s) have DNA binding, DNA translocase activity, histone binding activity	SWI3	0/0	0/0	0/0	0/0	0/0	0/0	0/0	0/0	0/0	0/0	0/0	0/0	0/0	0/0	0/0	0/0	0/0	0/0	0/0	0/0	0/0	0/0	0/0	0/0	0/1	0/0	0/0
cpar_Chr_1	1182087	0	A	G	0.012	-0.864	0.194	34.7	100000	100000	6.82e-05	4.03e-05	0.000601	CPAR2_105460	NONSYNONYMOUS	G	E	474	0	DELETERIOUS (*WARNING! Low confidence)	Ortholog of C. albicans SC5314 : C1_04700C_A, C. dubliniensis CD36 : Cd36_04450, C. auris B8441 : B9J08_002463, Debaryomyces hansenii CBS767 : DEHA2D07128g and Pichia stipitis Pignal : PICST_80203		0/0	0/0	0/0	0/0	0/0	0/0	0/0	0/0	0/0	0/0	0/0	0/0	0/0	0/0	0/0	0/0	0/0	0/0	0/0	0/0	0/0	0/0	0/0	0/0	0|1	0/0	0/0
cpar_Chr_1	1221890	0	C	T	0.024	-0.432	0.0972	34.7	100000	100000	6.82e-05	4.03e-05	0.000601	CPAR2_105610	NONSYNONYMOUS	Y	H	625	0.38	TOLERATED	Ortholog(s) have role in endoplasmic reticulum to Golgi vesicle-mediated transport, retrograde vesicle-mediated transport, Golgi to endoplasmic reticulum and COPI vesicle coat, endosome localization	SEC21	0/0	0/0	0/0	0/0	0/0	0/0	0/0	0/0	0/0	0/0	0/0	0/0	0/0	0/0	0/0	0/0	0/0	0/0	0/0	0/0	0/0	0/0	0/0	0/0	1/1	0/0	0/0
cpar_Chr_1	1230270	0	T	C	0.012	-0.864	0.194	34.7	100000	100000	6.82e-05	4.03e-05	0.000601	CPAR2_105660	NONSYNONYMOUS	S	F	177	0	DELETERIOUS	Ortholog(s) have ATPase activity and cytoplasm, cytoplasmic stress granule localization	OLA1	0/0	0/0	0/0	0/0	0/0	0/0	0/0	0/0	0/0	0/0	0/0	0/0	0/0	0/0	0/0	0/0	0/0	0/0	0/0	0/0	0/0	0/0	0/0	0/0	0/1	0/0	0/0
cpar_Chr_1	1444553	0	C	G	0.012	-0.864	0.194	34.7	100000	100000	6.82e-05	4.03e-05	0.000601	CPAR2_106730	NONSYNONYMOUS	R	S	13	0	DELETERIOUS	Has domain(s) with predicted ATP binding, ATP-dependent microtubule motor activity, microtubule binding activity, role in microtubule-based movement and microtubule associated complex localization		0/0	0/0	0/0	0/0	0/0	0/0	0/0	0/0	0/0	0/0	0/0	0/0	0/0	0/0	0/0	0/0	0/0	0/0	0/0	0/0	0/0	0/0	0/0	0/0	0/1	0/0	0/0
cpar_Chr_1	1463620	0	G	A	0.012	-0.864	0.194	34.7	100000	100000	6.82e-05	4.03e-05	0.000601	CPAR2_106870	NONSYNONYMOUS	E	G	92	0.04	DELETERIOUS	Ortholog(s) have palmitoyltransferase activity, role in protein palmitoylation, protein targeting to membrane and endoplasmic reticulum palmitoyltransferase complex, integral component of endoplasmic reticulum membrane localization	ERF2	0/0	0/0	0/0	0/0	0/0	0/0	0/0	0/0	0/0	0/0	0/0	0/0	0/0	0/0	0/0	0/0	0/0	0/0	0/0	0/0	0/0	0/0	0/0	0/0	0/1	0/0	0/0
cpar_Chr_1	1744648	0	C	T	0.024	-0.432	0.0972	34.7	100000	100000	6.82e-05	4.03e-05	0.000601	CPAR2_108270	NONSYNONYMOUS	W	R	561	0	DELETERIOUS	Ortholog(s) have fungal-type vacuole membrane localization	YOL075C	0/0	0/0	0/0	0/0	0/0	0/0	0/0	0/0	0/0	0/0	0/0	0/0	0/0	0/0	0/0	0/0	0/0	0/0	0/0	0/0	0/0	0/0	0/0	0/0	1/1	0/0	0/0
cpar_Chr_1	1899070	0	A	C	0.024	-0.432	0.0972	34.7	100000	100000	6.82e-05	4.03e-05	0.000601	CPAR2_109040	NONSYNONYMOUS	C	F	163	0.04	DELETERIOUS	Has domain(s) with predicted integral component of membrane localization		0/0	0/0	0/0	0/0	0/0	0/0	0/0	0/0	0/0	0/0	0/0	0/0	0/0	0/0	0/0	0/0	0/0	0/0	0/0	0/0	0/0	0/0	0/0	0/0	1/1	0/0	0/0
cpar_Chr_1	2090554	0	C	T	0.012	-0.864	0.194	34.7	100000	100000	6.82e-05	4.03e-05	0.000601	CPAR2_109860	NONSYNONYMOUS	E	G	2257	0.36	TOLERATED	Ortholog(s) have calcium channel activity, role in calcium ion import across plasma membrane, calcium ion transport, conidium formation, fungal-type cell wall organization, unidimensional cell growth and plasma membrane localization	CCH1	0/0	0/0	0/0	0/0	0/0	0/0	0/0	0/0	0/0	0/0	0/0	0/0	0/0	0/0	0/0	0/0	0/0	0/0	0/0	0/0	0/0	0/0	0/0	0/0	0/1	0/0	0/0
cpar_Chr_1	2173046	0	T	TA	0.012	-0.864	0.194	34.7	100000	100000	6.82e-05	4.03e-05	0.000601	CPAR2_110220	FRAMESHIFT DELETION						Ortholog(s) have calcium-dependent protein serine/threonine phosphatase activity, phosphoprotein phosphatase activity	CMP2	0/0	0/0	0/0	0/0	0/0	0/0	0/0	0/0	0/0	0/0	0/0	0/0	0/0	0/0	0/0	0/0	0/0	0/0	0/0	0/0	0/0	0/0	0/0	0/0	0/1	0/0	0/0
cpar_Chr_1	2201143	0	C	T	0.012	-0.864	0.194	34.7	100000	100000	6.82e-05	4.03e-05	0.000601	CPAR2_110340	NONSYNONYMOUS	F	S	517	0	DELETERIOUS	Ortholog(s) have cystathionine gamma-synthase activity and role in sulfur compound metabolic process, transsulfuration	STR2	0/0	0/0	0/0	0/0	0/0	0/0	0/0	0/0	0/0	0/0	0/0	0/0	0/0	0/0	0/0	0/0	0/0	0/0	0/0	0/0	0/0	0/0	0/0	0/0	0/1	0/0	0/0
cpar_Chr_1	2225861	0	T	C	0.012	-0.864	0.194	34.7	100000	100000	6.82e-05	4.03e-05	0.000601	CPAR2_110450	NONSYNONYMOUS	V	M	117	0.11	TOLERATED	Ortholog(s) have Hsp70 protein binding, Hsp90 protein binding, ribosome binding activity, role in protein folding, protein refolding and cytoplasm localization	CNS1	0/0	0/0	0/0	0/0	0/0	0/0	0/0	0/0	0/0	0/0	0/0	0/0	0/0	0/0	0/0	0/0	0/0	0/0	0/0	0/0	0/0	0/0	0/0	0/0	0/1	0/0	0/0
cpar_Chr_4	34709	0	T	C	0.024	-0.432	0.0972	34.7	100000	100000	6.82e-05	4.03e-05	0.000601	CPAR2_300160	NONSYNONYMOUS	V	M	82	0.01	DELETERIOUS	Ortholog of S. cerevisiae : YGL242C, C. albicans SC5314 : C7_00140C_A, C. glabrata CBS138 : CAGL0H07755g, C. dubliniensis CD36 : Cd36_70350 and C. auris B8441 : B9J08_000897	YGL242C	0/0	0/0	0/0	0/0	0/0	0/0	0/0	0/0	0/0	0/0	0/0	0/0	0/0	0/0	0/0	0/0	0/0	0/0	0/0	0/0	0/0	0/0	0/0	0/0	1/1	0/0	0/0
cpar_Chr_4	184138	0	A	G	0.012	-0.864	0.194	34.7	100000	100000	6.82e-05	4.03e-05	0.000601	CPAR2_300860	NONSYNONYMOUS	D	N	124	0.12	TOLERATED	Ortholog(s) have phosphatidylinositol-3-phosphate binding activity, role in plasma membrane tubulation, protein targeting to vacuole, retrograde transport, endosome to Golgi and cytoplasm, endosome, nucleus localization	MVP1	0/0	0/0	0/0	0/0	0/0	0/0	0/0	0/0	0/0	0/0	0/0	0/0	0/0	0/0	0/0	0/0	0/0	0/0	0/0	0/0	0/0	0/0	0/0	0/0	0/1	0/0	0/0
cpar_Chr_4	533159	0	T	C	0.024	-0.432	0.0972	34.7	100000	100000	6.82e-05	4.03e-05	0.000601	CPAR2_404340	NONSYNONYMOUS	E	K	518	0.32	TOLERATED	Ortholog(s) have ATPase activator activity, RNA binding activity	TIF4631	0/0	0/0	0/0	0/0	0/0	0/0	0/0	0/0	0/0	0/0	0/0	0/0	0/0	0/0	0/0	0/0	0/0	0/0	0/0	0/0	0/0	0/0	0/0	0/0	1/1	0/0	0/0
cpar_Chr_4	700766	0	C	G	0.012	-0.864	0.194	34.7	100000	100000	6.82e-05	4.03e-05	0.000601	CPAR2_405090	NONSYNONYMOUS	G	R	215	0.01	DELETERIOUS	Ortholog(s) have P-body localization	PSP2	0/0	0/0	0/0	0/0	0/0	0/0	0/0	0/0	0/0	0/0	0/0	0/0	0/0	0/0	0/0	0/0	0/0	0/0	0/0	0/0	0/0	0/0	0/0	0/0	0/1	0/0	0/0
cpar_Chr_4	790406	0	C	A	0.024	-0.432	0.0972	34.7	100000	100000	6.82e-05	4.03e-05	0.000601	CPAR2_405400	NONSYNONYMOUS	Q	P	203	0.29	TOLERATED	Has domain(s) with predicted DNA-binding transcription factor activity, RNA polymerase II-specific, zinc ion binding activity, role in regulation of transcription, DNA-templated and nucleus localization		0/0	0/0	0/0	0/0	0/0	0/0	0/0	0/0	0/0	0/0	0/0	0/0	0/0	0/0	0/0	0/0	0/0	0/0	0/0	0/0	0/0	0/0	0/0	0/0	1|1	0/0	0/0
cpar_Chr_4	817020	0	T	C	0.024	-0.432	0.0972	34.7	100000	100000	6.82e-05	4.03e-05	0.000601	CPAR2_405490	NONSYNONYMOUS	V	I	341	0.02	DELETERIOUS	Ortholog(s) have phosphorelay response regulator activity, protein histidine kinase activity, role in osmosensory signaling via phosphorelay pathway, protein phosphorylation and plasma membrane localization		0/0	0/0	0/0	0/0	0/0	0/0	0/0	0/0	0/0	0/0	0/0	0/0	0/0	0/0	0/0	0/0	0/0	0/0	0/0	0/0	0/0	0/0	0/0	0/0	1/1	0/0	0/0
cpar_Chr_4	865795	0	A	G	0.024	-0.432	0.0972	34.7	100000	100000	6.82e-05	4.03e-05	0.000601	CPAR2_405710	NONSYNONYMOUS	G	S	75	0.79	TOLERATED	Ortholog(s) have cell periphery, cellular bud neck localization	RTK1	0/0	0/0	0/0	0/0	0/0	0/0	0/0	0/0	0/0	0/0	0/0	0/0	0/0	0/0	0/0	0/0	0/0	0/0	0/0	0/0	0/0	0/0	0/0	0/0	1/1	0/0	0/0
cpar_Chr_4	1109817	0	C	CT	0.024	-0.432	0.0972	34.7	100000	100000	6.82e-05	4.03e-05	0.000601	CPAR2_406930	FRAMESHIFT DELETION						Ortholog(s) have G-protein beta/gamma-subunit complex binding, mitogen-activated protein kinase kinase kinase binding activity	DSE1	0/0	0/0	0/0	0/0	0/0	0/0	0/0	0/0	0/0	0/0	0/0	0/0	0/0	0/0	0/0	0/0	0/0	0/0	0/0	0/0	0/0	0/0	0/0	0/0	1/1	0/0	0/0
cpar_Chr_4	1202330	0	A	G	0.024	-0.432	0.0972	34.7	100000	100000	6.82e-05	4.03e-05	0.000601	CPAR2_407360	NONSYNONYMOUS	G	D	236	0.11	TOLERATED	Ortholog(s) have CTP binding, GDP binding, GTP binding, GTPase activity, UTP binding activity	RAS1	0/0	0/0	0/0	0/0	0/0	0/0	0/0	0/0	0/0	0/0	0/0	0/0	0/0	0/0	0/0	0/0	0/0	0/0	0/0	0/0	0/0	0/0	0/0	0/0	1/1	0/0	0/0
cpar_Chr_8	35250	0	T	C	0.024	-0.432	0.0972	34.7	100000	100000	6.82e-05	4.03e-05	0.000601	CPAR2_800150	NONSYNONYMOUS	P	S	117	0	DELETERIOUS	Ortholog(s) have water channel activity, role in ascospore formation, transmembrane transport, water transport and plasma membrane localization	AQY1	0/0	0/0	0/0	0/0	0/0	0/0	0/0	0/0	0/0	0/0	0/0	0/0	0/0	0/0	0/0	0/0	0/0	0/0	0/0	0/0	0/0	0/0	0/0	0/0	1/1	0/0	0/0
cpar_Chr_8	216293	0	T	C	0.012	-0.864	0.194	34.7	100000	100000	6.82e-05	4.03e-05	0.000601	CPAR2_800900	STOP-GAIN	W	*	68			Ortholog(s) have palmitoyltransferase activity and role in cortical actin cytoskeleton organization, establishment of cell polarity, protein palmitoylation, regulation of exocytosis, vacuole fusion, non-autophagic	SWF1	0/0	0/0	0/0	0/0	0/0	0/0	0/0	0/0	0/0	0/0	0/0	0/0	0/0	0/0	0/0	0/0	0/0	0/0	0/0	0/0	0/0	0/0	0/0	0/0	0/1	0/0	0/0
cpar_Chr_8	262230	0	C	T	0.024	-0.432	0.0972	34.7	100000	100000	6.82e-05	4.03e-05	0.000601	CPAR2_801120	NONSYNONYMOUS	T	A	170	0.06	TOLERATED	Ortholog(s) have 2 iron, 2 sulfur cluster binding, 4 iron, 4 sulfur cluster binding, electron transfer activity	DRE2	0/0	0/0	0/0	0/0	0/0	0/0	0/0	0/0	0/0	0/0	0/0	0/0	0/0	0/0	0/0	0/0	0/0	0/0	0/0	0/0	0/0	0/0	0/0	0/0	1/1	0/0	0/0
cpar_Chr_8	312712	0	A	T	0.024	-0.432	0.0972	34.7	100000	100000	6.82e-05	4.03e-05	0.000601	CPAR2_801360	NONSYNONYMOUS	N	K	476	0.32	TOLERATED	Ortholog(s) have role in cell septum assembly, conidium formation and cell cortex, cell septum, cytoplasm localization	FRK1	0/0	0/0	0/0	0/0	0/0	0/0	0/0	0/0	0/0	0/0	0/0	0/0	0/0	0/0	0/0	0/0	0/0	0/0	0/0	0/0	0/0	0/0	0/0	0/0	1/1	0/0	0/0
cpar_Chr_8	473627	0	T	TCTG	0.024	-0.432	0.0972	34.7	100000	100000	6.82e-05	4.03e-05	0.000601	CPAR2_802010	NONFRAMESHIFT DELETION						Citrate synthase; role in citrate metabolism and the tricarboxylic acid cycle; expression increased in fluconazole and voriconazole resistant strains	CIT1	0/0	0/0	0/0	0/0	0/0	0/0	0/0	0/0	0/0	0/0	0/0	0/0	0/0	0/0	0/0	0/0	0/0	0/0	0/0	0/0	0/0	0/0	0/0	0/0	1/1	0/0	0/0
cpar_Chr_8	497319	0	A	C	0.024	-0.432	0.0972	34.7	100000	100000	6.82e-05	4.03e-05	0.000601	CPAR2_802150	NONSYNONYMOUS	P	H	191	0	DELETERIOUS	Ortholog(s) have chromatin binding activity, role in regulation of transcription by RNA polymerase II, tRNA wobble uridine modification and cytoplasm, nucleus localization	KTI12	0/0	0/0	0/0	0/0	0/0	0/0	0/0	0/0	0/0	0/0	0/0	0/0	0/0	0/0	0/0	0/0	0/0	0/0	0/0	0/0	0/0	0/0	0/0	0/0	1/1	0/0	0/0
cpar_Chr_8	552245	0	TTGTTGCTGTTGCCGTTGCTGTTGCTGTTGC	T	0.024	-0.432	0.0972	34.7	100000	100000	6.82e-05	4.03e-05	0.000601	CPAR2_802450	NONFRAMESHIFT INSERTION						Ortholog of C. albicans SC5314 : CR_02500W_A, C. dubliniensis CD36 : Cd36_27430, C. auris B8441 : B9J08_004168 and Candida tenuis NRRL Y-1498 : CANTEDRAFT_113969		0/0	0/0	0/0	0/0	0/0	0/0	0/0	0/0	0/0	0/0	0/0	0/0	0/0	0/0	0/0	0/0	0/0	0/0	0/0	0/0	0/0	0/0	0/0	0/0	1/1	0/0	0/0
cpar_Chr_8	614802	0	G	A	0.024	-0.432	0.0972	34.7	100000	100000	6.82e-05	4.03e-05	0.000601	CPAR2_802750	NONSYNONYMOUS	Q	R	442	0.66	TOLERATED	Ortholog(s) have U6 snRNA binding, snRNA binding activity, role in spliceosomal complex assembly, spliceosomal tri-snRNP complex assembly and U6 snRNP localization	PRP24	0/0	0/0	0/0	0/0	0/0	0/0	0/0	0/0	0/0	0/0	0/0	0/0	0/0	0/0	0/0	0/0	0/0	0/0	0/0	0/0	0/0	0/0	0/0	0/0	1/1	0/0	0/0
cpar_Chr_8	785829	0	A	T	0.024	-0.432	0.0972	34.7	100000	100000	6.82e-05	4.03e-05	0.000601	CPAR2_803540	NONSYNONYMOUS	N	I	39	0.08	TOLERATED	Has domain(s) with predicted cation transmembrane transporter activity, role in cation transport, transmembrane transport and membrane localization	FSF1	0/0	0/0	0/0	0/0	0/0	0/0	0/0	0/0	0/0	0/0	0/0	0/0	0/0	0/0	0/0	0/0	0/0	0/0	0/0	0/0	0/0	0/0	0/0	0/0	1/1	0/0	0/0
cpar_Chr_8	1001782	0	A	G	0.024	-0.432	0.0972	34.7	100000	100000	6.82e-05	4.03e-05	0.000601	CPAR2_804520	NONSYNONYMOUS	V	I	518	0.1	TOLERATED	Putative oxidoreductase; expression increased in fluconazole and voriconazole resistant strains	SVL3	0/0	0/0	0/0	0/0	0/0	0/0	0/0	0/0	0/0	0/0	0/0	0/0	0/0	0/0	0/0	0/0	0/0	0/0	0/0	0/0	0/0	0/0	0/0	0/0	1/1	0/0	0/0
cpar_Chr_8	1113365	0	T	C	0.012	-0.864	0.194	34.7	100000	100000	6.82e-05	4.03e-05	0.000601	CPAR2_804990	NONSYNONYMOUS	S	L	198	0	DELETERIOUS (*WARNING! Low confidence)	Ortholog(s) have role in G1/S transition of mitotic cell cycle, positive regulation of gene expression, regulation of cell cycle	BCK2	0/0	0/0	0/0	0/0	0/0	0/0	0/0	0/0	0/0	0/0	0/0	0/0	0/0	0/0	0/0	0/0	0/0	0/0	0/0	0/0	0/0	0/0	0/0	0/0	0/1	0/0	0/0
cpar_Chr_8	1138855	0	A	C	0.012	-0.864	0.194	34.7	100000	100000	6.82e-05	4.03e-05	0.000601	CPAR2_805080	STOP-GAIN	S	*	310			Ortholog of C. albicans SC5314 : C1_10230C_A, C. dubliniensis CD36 : Cd36_09630, C. auris B8441 : B9J08_004031 and Candida tenuis NRRL Y-1498 : CANTEDRAFT_136811		0/0	0/0	0/0	0/0	0/0	0/0	0/0	0/0	0/0	0/0	0/0	0/0	0/0	0/0	0/0	0/0	0/0	0/0	0/0	0/0	0/0	0/0	0/0	0/0	0/1	0/0	0/0
cpar_Chr_8	1359809	0	A	C	0.024	-0.432	0.0972	34.7	100000	100000	6.82e-05	4.03e-05	0.000601	CPAR2_805970	NONSYNONYMOUS	R	L	501	0.26	TOLERATED	Ortholog(s) have role in axial cellular bud site selection, bipolar cellular bud site selection, cellular protein localization and cellular bud neck, cellular bud scar localization	RAX1	0/0	0/0	0/0	0/0	0/0	0/0	0/0	0/0	0/0	0/0	0/0	0/0	0/0	0/0	0/0	0/0	0/0	0/0	0/0	0/0	0/0	0/0	0/0	0/0	1/1	0/0	0/0
cpar_Chr_8	1547198	0	A	C	0.012	-0.864	0.194	34.7	100000	100000	6.82e-05	4.03e-05	0.000601	CPAR2_806690	NONSYNONYMOUS	A	S	602	0.09	TOLERATED	Ortholog(s) have ATP binding, ATPase, DNA secondary structure binding, DNA/DNA annealing activity, chromatin binding, double-stranded DNA binding, minor groove of adenine-thymine-rich DNA binding, single-stranded DNA binding activity	SMC2	0/0	0/0	0/0	0/0	0/0	0/0	0/0	0/0	0/0	0/0	0/0	0/0	0/0	0/0	0/0	0/0	0/0	0/0	0/0	0/0	0/0	0/0	0/0	0/0	0|1	0/0	0/0
cpar_Chr_8	1615457	0	T	A	0.012	-0.864	0.194	34.7	100000	100000	6.82e-05	4.03e-05	0.000601	CPAR2_806990	NONSYNONYMOUS	H	L	24	0.04	DELETERIOUS	Ortholog of C. albicans SC5314 : C3_05660C_A, Candida tenuis NRRL Y-1498 : CANTEDRAFT_122709, Debaryomyces hansenii CBS767 : DEHA2E00110g and Pichia stipitis Pignal : PICST_30109		0/0	0/0	0/0	0/0	0/0	0/0	0/0	0/0	0/0	0/0	0/0	0/0	0/0	0/0	0/0	0/0	0/0	0/0	0/0	0/0	0/0	0/0	0/0	0/0	0/1	0/0	0/0
cpar_Chr_8	2046974	0	A	G	0.024	-0.432	0.0972	34.7	100000	100000	6.82e-05	4.03e-05	0.000601	CPAR2_808880	NONSYNONYMOUS	P	L	428	0.63	TOLERATED	Ortholog(s) have mRNA binding activity, role in 3'-UTR-mediated mRNA destabilization, mitochondrion organization and P-body, cytoplasmic stress granule, perinuclear region of cytoplasm localization	NGR1	0/0	0/0	0/0	0/0	0/0	0/0	0/0	0/0	0/0	0/0	0/0	0/0	0/0	0/0	0/0	0/0	0/0	0/0	0/0	0/0	0/0	0/0	0/0	0/0	1/1	0/0	0/0
cpar_Chr_2	174798	0	A	C	0.024	-0.432	0.0972	34.7	100000	100000	6.82e-05	4.03e-05	0.000601	CPAR2_200950	NONSYNONYMOUS	Q	H	307	1	TOLERATED	Ortholog(s) have DNA polymerase processivity factor activity, DNA-directed DNA polymerase activity, double-stranded DNA binding, single-stranded DNA binding activity	DPB2	0/0	0/0	0/0	0/0	0/0	0/0	0/0	0/0	0/0	0/0	0/0	0/0	0/0	0/0	0/0	0/0	0/0	0/0	0/0	0/0	0/0	0/0	0/0	0/0	1/1	0/0	0/0
cpar_Chr_2	407729	0	G	A	0.024	-0.432	0.0972	34.7	100000	100000	6.82e-05	4.03e-05	0.000601	CPAR2_202160	NONSYNONYMOUS	N	D	136	0.01	DELETERIOUS	Ortholog(s) have 3'-5' DNA helicase activity	ARP5	0/0	0/0	0/0	0/0	0/0	0/0	0/0	0/0	0/0	0/0	0/0	0/0	0/0	0/0	0/0	0/0	0/0	0/0	0/0	0/0	0/0	0/0	0/0	0/0	1/1	0/0	0/0
cpar_Chr_2	663864	0	C	T	0.012	-0.864	0.194	34.7	100000	100000	6.82e-05	4.03e-05	0.000601	CPAR2_203330	NONSYNONYMOUS	L	S	250	0	DELETERIOUS	Has domain(s) with predicted amino acid transmembrane transporter activity, role in amino acid transmembrane transport, transmembrane transport and membrane localization		0/0	0/0	0/0	0/0	0/0	0/0	0/0	0/0	0/0	0/0	0/0	0/0	0/0	0/0	0/0	0/0	0/0	0/0	0/0	0/0	0/0	0/0	0/0	0/0	0/1	0/0	0/0
cpar_Chr_2	711184	0	C	G	0.024	-0.432	0.0972	34.7	100000	100000	6.82e-05	4.03e-05	0.000601	CPAR2_203540	NONSYNONYMOUS	P	R	466	0.72	TOLERATED	Ortholog(s) have sequence-specific DNA binding activity and role in acetate biosynthetic process	TDA9	0/0	0/0	0/0	0/0	0/0	0/0	0/0	0/0	0/0	0/0	0/0	0/0	0/0	0/0	0/0	0/0	0/0	0/0	0/0	0/0	0/0	0/0	0/0	0/0	1/1	0/0	0/0
cpar_Chr_2	865008	0	T	C	0.024	-0.432	0.0972	34.7	100000	100000	6.82e-05	4.03e-05	0.000601	CPAR2_204290	NONSYNONYMOUS	L	F	438	0.04	DELETERIOUS	Ortholog of C. albicans SC5314 : CR_07110C_A, C. dubliniensis CD36 : Cd36_32690, Candida tenuis NRRL Y-1498 : CANTEDRAFT_121459 and Debaryomyces hansenii CBS767 : DEHA2E03938g		0/0	0/0	0/0	0/0	0/0	0/0	0/0	0/0	0/0	0/0	0/0	0/0	0/0	0/0	0/0	0/0	0/0	0/0	0/0	0/0	0/0	0/0	0/0	0/0	1/1	0/0	0/0
cpar_Chr_2	973755	0	T	C	0.012	-0.864	0.194	34.7	100000	100000	6.82e-05	4.03e-05	0.000601	CPAR2_204800	SYNONYMOUS	H	H	168	0.03	DELETERIOUS	Ortholog(s) have 6-phosphogluconolactonase activity and extracellular region localization	SOL3	0/0	0/0	0/0	0/0	0/0	0/0	0/0	0/0	0/0	0/0	0/0	0/0	0/0	0/0	0/0	0/0	0/0	0/0	0/0	0/0	0/0	0/0	0/0	0/0	0/1	0/0	0/0
cpar_Chr_2	1265056	0	C	T	0.012	-0.864	0.194	34.7	100000	100000	6.82e-05	4.03e-05	0.000601	CPAR2_206010	NONSYNONYMOUS	I	T	721	0	DELETERIOUS	Ortholog(s) have molecular adaptor activity, protein-macromolecule adaptor activity and role in phosphatidylinositol biosynthetic process, positive regulation of lipid kinase activity, protein localization to vacuolar membrane	VAC14	0/0	0/0	0/0	0/0	0/0	0/0	0/0	0/0	0/0	0/0	0/0	0/0	0/0	0/0	0/0	0/0	0/0	0/0	0/0	0/0	0/0	0/0	0/0	0/0	0/1	0/0	0/0
cpar_Chr_2	1438091	0	A	C	0.012	-0.864	0.194	34.7	100000	100000	6.82e-05	4.03e-05	0.000601	CPAR2_206790	NONSYNONYMOUS	L	F	1101	0	DELETERIOUS	Ortholog(s) have thiol-dependent deubiquitinase activity, role in negative regulation of mitochondrial fusion, protein deubiquitination and nucleus localization	UBP12	0/0	0/0	0/0	0/0	0/0	0/0	0/0	0/0	0/0	0/0	0/0	0/0	0/0	0/0	0/0	0/0	0/0	0/0	0/0	0/0	0/0	0/0	0/0	0/0	0/1	0/0	0/0
cpar_Chr_2	1489481	0	T	A	0.012	-0.864	0.194	34.7	100000	100000	6.82e-05	4.03e-05	0.000601	CPAR2_207000	NONSYNONYMOUS	I	N	427	0.05	TOLERATED	Has domain(s) with predicted magnesium ion binding, phosphopyruvate hydratase activity, role in glycolytic process and phosphopyruvate hydratase complex localization		0/0	0/0	0/0	0/0	0/0	0/0	0/0	0/0	0/0	0/0	0/0	0/0	0/0	0/0	0/0	0/0	0/0	0/0	0/0	0/0	0/0	0/0	0/0	0/0	0/1	0/0	0/0
cpar_Chr_2	1697734	0	A	T	0.012	-0.864	0.194	34.7	100000	100000	6.82e-05	4.03e-05	0.000601	CPAR2_207900	NONSYNONYMOUS	K	N	69	0.01	DELETERIOUS	Ortholog(s) have chromatin binding activity, role in cellular response to DNA damage stimulus, regulation of gene expression and nucleus localization	TOS4	0/0	0/0	0/0	0/0	0/0	0/0	0/0	0/0	0/0	0/0	0/0	0/0	0/0	0/0	0/0	0/0	0/0	0/0	0/0	0/0	0/0	0/0	0/0	0/0	0/1	0/0	0/0
cpar_Chr_2	1705609	0	T	C	0.012	-0.864	0.194	34.7	100000	100000	6.82e-05	4.03e-05	0.000601	CPAR2_207940	NONSYNONYMOUS	S	N	497	0.53	TOLERATED	Ortholog(s) have protein serine/threonine kinase activity	GIN4	0/0	0/0	0/0	0/0	0/0	0/0	0/0	0/0	0/0	0/0	0/0	0/0	0/0	0/0	0/0	0/0	0/0	0/0	0/0	0/0	0/0	0/0	0/0	0/0	0/1	0/0	0/0
cpar_Chr_2	1719371	0	G	A	0.012	-0.864	0.194	34.7	100000	100000	6.82e-05	4.03e-05	0.000601	CPAR2_207990	NONSYNONYMOUS	K	R	210	0.25	TOLERATED	Ortholog(s) have methionine adenosyltransferase activity	SAM2	0/0	0/0	0/0	0/0	0/0	0/0	0/0	0/0	0/0	0/0	0/0	0/0	0/0	0/0	0/0	0/0	0/0	0/0	0/0	0/0	0/0	0/0	0/0	0/0	0/1	0/0	0/0
cpar_Chr_2	1985742	0	T	C	0.024	-0.432	0.0972	34.7	100000	100000	6.82e-05	4.03e-05	0.000601	CPAR2_209250	NONSYNONYMOUS	P	S	195	0.03	DELETERIOUS	Ortholog(s) have 2-hexaprenyl-6-methoxy-1,4-benzoquinone methyltransferase activity, role in aerobic respiration, ubiquinone biosynthetic process and mitochondrial matrix, mitochondrion localization	COQ5	0/0	0/0	0/0	0/0	0/0	0/0	0/0	0/0	0/0	0/0	0/0	0/0	0/0	0/0	0/0	0/0	0/0	0/0	0/0	0/0	0/0	0/0	0/0	0/0	1/1	0/0	0/0
cpar_Chr_2	2412261	0	A	C	0.024	-0.432	0.0972	34.7	100000	100000	6.82e-05	4.03e-05	0.000601	CPAR2_211340	NONSYNONYMOUS	A	S	406	0.85	TOLERATED	Ortholog(s) have carbohydrate binding, mannosyl-oligosaccharide 1,2-alpha-mannosidase activity	MNL1	0/0	0/0	0/0	0/0	0/0	0/0	0/0	0/0	0/0	0/0	0/0	0/0	0/0	0/0	0/0	0/0	0/0	0/0	0/0	0/0	0/0	0/0	0/0	0/0	1/1	0/0	0/0
cpar_Chr_2	2431481	0	A	T	0.012	-0.864	0.194	34.7	100000	100000	6.82e-05	4.03e-05	0.000601	CPAR2_211410	NONSYNONYMOUS	S	R	817	0	DELETERIOUS (*WARNING! Low confidence)	Ortholog(s) have GTPase activator activity, role in positive regulation of GTPase activity, positive regulation of TORC1 signaling and Lst4-Lst7 complex, cytoplasm, vacuolar membrane localization	LST4	0/0	0/0	0/0	0/0	0/0	0/0	0/0	0/0	0/0	0/0	0/0	0/0	0/0	0/0	0/0	0/0	0/0	0/0	0/0	0/0	0/0	0/0	0/0	0/0	0/1	0/0	0/0
cpar_Chr_2	2675992	0	T	C	0.012	-0.864	0.194	34.7	100000	100000	6.82e-05	4.03e-05	0.000601	CPAR2_212430	NONSYNONYMOUS	V	M	923	0.1	TOLERATED	Ortholog of S. cerevisiae : YML002W, C. albicans SC5314 : C2_02840C_A, C. dubliniensis CD36 : Cd36_17530, C. auris B8441 : B9J08_004968 and Candida tenuis NRRL Y-1498 : CANTEDRAFT_128807	YML002W	0/0	0/0	0/0	0/0	0/0	0/0	0/0	0/0	0/0	0/0	0/0	0/0	0/0	0/0	0/0	0/0	0/0	0/0	0/0	0/0	0/0	0/0	0/0	0/0	0/1	0/0	0/0
cpar_Chr_2	2740574	0	T	C	0.024	-0.432	0.0972	34.7	100000	100000	6.82e-05	4.03e-05	0.000601	CPAR2_212740	NONSYNONYMOUS	P	L	152	0.02	DELETERIOUS	Ortholog(s) have tetrahydrofolylpolyglutamate synthase activity, role in one-carbon metabolic process and cytoplasm, mitochondrion localization	MET7	0/0	0/0	0/0	0/0	0/0	0/0	0/0	0/0	0/0	0/0	0/0	0/0	0/0	0/0	0/0	0/0	0/0	0/0	0/0	0/0	0/0	0/0	0/0	0/0	1/1	0/0	0/0
cpar_Chr_2	2797196	0	T	C	0.012	-0.864	0.194	34.7	100000	100000	6.82e-05	4.03e-05	0.000601	CPAR2_213090	NONSYNONYMOUS	T	M	587	0.01	DELETERIOUS	Ortholog(s) have sterol esterase activity, role in cellular lipid metabolic process, sterol metabolic process and integral component of membrane, lipid droplet localization	TGL1	0/0	0/0	0/0	0/0	0/0	0/0	0/0	0/0	0/0	0/0	0/0	0/0	0/0	0/0	0/0	0/0	0/0	0/0	0/0	0/0	0/0	0/0	0/0	0/0	0/1	0/0	0/0
cpar_Chr_2	2850424	0	T	A	0.012	-0.864	0.194	34.7	100000	100000	6.82e-05	4.03e-05	0.000601	CPAR2_213350	NONSYNONYMOUS	N	Y	154	0.01	DELETERIOUS	Ortholog(s) have acetyltransferase activity, histone acetyltransferase activity	SAS2	0/0	0/0	0/0	0/0	0/0	0/0	0/0	0/0	0/0	0/0	0/0	0/0	0/0	0/0	0/0	0/0	0/0	0/0	0/0	0/0	0/0	0/0	0/0	0/0	0/1	0/0	0/0
cpar_Chr_7	234778	0	A	G	0.024	-0.432	0.0972	34.7	100000	100000	6.82e-05	4.03e-05	0.000601	CPAR2_701070	NONSYNONYMOUS	S	L	1063	0	DELETERIOUS (*WARNING! Low confidence)	Ortholog(s) have role in histone deacetylation, positive regulation of stress-activated MAPK cascade, regulation of transcription, DNA-templated and Set3 complex, cytosol, nucleus localization	SNT1	0/0	0/0	0/0	0/0	0/0	0/0	0/0	0/0	0/0	0/0	0/0	0/0	0/0	0/0	0/0	0/0	0/0	0/0	0/0	0/0	0/0	0/0	0/0	0/0	1/1	0/0	0/0
cpar_Chr_7	819757	0	T	C	0.012	-0.864	0.194	34.7	100000	100000	6.82e-05	4.03e-05	0.000601	CPAR2_703730	NONSYNONYMOUS	P	S	71	0.02	DELETERIOUS	Ortholog(s) have nicotinamidase activity, role in chromatin silencing at telomere, negative regulation of DNA amplification, nicotinate nucleotide salvage, rDNA heterochromatin assembly and cytoplasm, nucleus, peroxisome localization	PNC1	0/0	0/0	0/0	0/0	0/0	0/0	0/0	0/0	0/0	0/0	0/0	0/0	0/0	0/0	0/0	0/0	0/0	0/0	0/0	0/0	0/0	0/0	0/0	0/0	0/1	0/0	0/0
cpar_Chr_7	835864	0	C	T	0.012	-0.864	0.194	34.7	100000	100000	6.82e-05	4.03e-05	0.000601	CPAR2_703830	NONSYNONYMOUS	D	G	291	0.05	TOLERATED	Ortholog(s) have histidinol-phosphatase activity and role in histidine biosynthetic process	HIS2	0/0	0/0	0/0	0/0	0/0	0/0	0/0	0/0	0/0	0/0	0/0	0/0	0/0	0/0	0/0	0/0	0/0	0/0	0/0	0/0	0/0	0/0	0/0	0/0	0/1	0/0	0/0
cpar_Chr_3	397615	0	T	A	0.012	-0.864	0.194	34.7	100000	100000	6.82e-05	4.03e-05	0.000601	CPAR2_401830	NONSYNONYMOUS	S	T	1321	0	DELETERIOUS (*WARNING! Low confidence)	Ortholog(s) have protein serine/threonine kinase activity	SAK1	0/0	0/0	0/0	0/0	0/0	0/0	0/0	0/0	0/0	0/0	0/0	0/0	0/0	0/0	0/0	0/0	0/0	0/0	0/0	0/0	0/0	0/0	0/0	0/0	0/1	0/0	0/0
cpar_Chr_3	614824	0	G	GTGT	0.012	-0.864	0.194	34.7	100000	100000	6.82e-05	4.03e-05	0.000601	CPAR2_402840	NONFRAMESHIFT DELETION						Ortholog(s) have magnesium ion transmembrane transporter activity, role in cellular magnesium ion homeostasis and fungal-type vacuole membrane, vacuole-mitochondrion membrane contact site localization	MNR2	0/0	0/0	0/0	0/0	0/0	0/0	0/0	0/0	0/0	0/0	0/0	0/0	0/0	0/0	0/0	0/0	0/0	0/0	0/0	0/0	0/0	0/0	0/0	0/0	0/1	0/0	0/0
cpar_Chr_3	624800	0	T	C	0.012	-0.864	0.194	34.7	100000	100000	6.82e-05	4.03e-05	0.000601	CPAR2_402880	NONSYNONYMOUS	G	D	127	0.01	DELETERIOUS	Ortholog(s) have ferric-chelate reductase activity and role in cellular response to iron ion starvation, reductive iron assimilation		0/0	0/0	0/0	0/0	0/0	0/0	0/0	0/0	0/0	0/0	0/0	0/0	0/0	0/0	0/0	0/0	0/0	0/0	0/0	0/0	0/0	0/0	0/0	0/0	0/1	0/0	0/0
cpar_Chr_3	1030368	0	T	C	0.024	-0.432	0.0972	34.7	100000	100000	6.82e-05	4.03e-05	0.000601	CPAR2_302480	NONSYNONYMOUS	D	N	20	0.03	DELETERIOUS	Ortholog(s) have role in cytoplasmic translational elongation		0/0	0/0	0/0	0/0	0/0	0/0	0/0	0/0	0/0	0/0	0/0	0/0	0/0	0/0	0/0	0/0	0/0	0/0	0/0	0/0	0/0	0/0	0/0	0/0	1/1	0/0	0/0
cpar_Chr_3	1150164	0	G	C	0.012	-0.864	0.194	34.7	100000	100000	6.82e-05	4.03e-05	0.000601	CPAR2_302970	NONSYNONYMOUS	N	K	41	1	TOLERATED	Ortholog(s) have endoribonuclease activity	FCF1	0/0	0/0	0/0	0/0	0/0	0/0	0/0	0/0	0/0	0/0	0/0	0/0	0/0	0/0	0/0	0/0	0/0	0/0	0/0	0/0	0/0	0/0	0/0	0/0	0/1	0/0	0/0
cpar_Chr_3	1166785	0	T	A	0.024	-0.432	0.0972	34.7	100000	100000	6.82e-05	4.03e-05	0.000601	CPAR2_303060	NONSYNONYMOUS	N	I	294	0.03	DELETERIOUS	Ortholog(s) have small GTPase binding activity and role in Golgi to plasma membrane protein transport, Golgi to plasma membrane transport, Golgi to vacuole transport, fungal-type cell wall chitin biosynthetic process	BCH1	0/0	0/0	0/0	0/0	0/0	0/0	0/0	0/0	0/0	0/0	0/0	0/0	0/0	0/0	0/0	0/0	0/0	0/0	0/0	0/0	0/0	0/0	0/0	0/0	1/1	0/0	0/0
cpar_Chr_3	1202162	0	G	C	0.012	-0.864	0.194	34.7	100000	100000	6.82e-05	4.03e-05	0.000601	CPAR2_303230	NONSYNONYMOUS	R	P	1001	0.04	DELETERIOUS	Ortholog(s) have DNA binding, nucleosome binding, transcription corepressor activity	HIR2	0/0	0/0	0/0	0/0	0/0	0/0	0/0	0/0	0/0	0/0	0/0	0/0	0/0	0/0	0/0	0/0	0/0	0/0	0/0	0/0	0/0	0/0	0/0	0/0	0/1	0/0	0/0
cpar_Chr_3	1318347	0	T	C	0.024	-0.432	0.0972	34.7	100000	100000	6.82e-05	4.03e-05	0.000601	CPAR2_303760	NONSYNONYMOUS	H	Y	5	0	DELETERIOUS	Ortholog(s) have protein-arginine N5-methyltransferase activity, role in peptidyl-arginine methylation and cytoplasm, nucleus localization	RMT2	0/0	0/0	0/0	0/0	0/0	0/0	0/0	0/0	0/0	0/0	0/0	0/0	0/0	0/0	0/0	0/0	0/0	0/0	0/0	0/0	0/0	0/0	0/0	0/0	1/1	0/0	0/0
cpar_Chr_3	1325881	0	T	TTCCACTTGCATTGCCTGC	0.012	-0.864	0.194	34.7	100000	100000	6.82e-05	4.03e-05	0.000601	CPAR2_303790	NONFRAMESHIFT DELETION						Ortholog of Candida metapsilosis : CMET_1142, Candida orthopsilosis Co 90-125 : CORT_0E05950 and Candida orthopsilosis NEW ASSEMBLY : CORT1E05950		0/0	0/0	0/0	0/0	0/0	0/0	0/0	0/0	0/0	0/0	0/0	0/0	0/0	0/0	0/0	0/0	0/0	0/0	0/0	0/0	0/0	0/0	0/0	0/0	0/1	0/0	0/0
cpar_Chr_5	413441	0	T	C	0.012	-0.864	0.194	34.7	100000	100000	6.82e-05	4.03e-05	0.000601	CPAR2_501720	NONSYNONYMOUS	A	V	301	0.16	TOLERATED	Ortholog(s) have NEDD8 activating enzyme activity and role in protein neddylation	ULA1	0/0	0/0	0/0	0/0	0/0	0/0	0/0	0/0	0/0	0/0	0/0	0/0	0/0	0/0	0/0	0/0	0/0	0/0	0/0	0/0	0/0	0/0	0/0	0/0	0/1	0/0	0/0
cpar_Chr_5	444993	0	A	G	0.012	-0.864	0.194	34.7	100000	100000	6.82e-05	4.03e-05	0.000601	CPAR2_501910	NONSYNONYMOUS	R	K	77	1	TOLERATED	Ortholog(s) have microtubule binding activity	NUF2	0/0	0/0	0/0	0/0	0/0	0/0	0/0	0/0	0/0	0/0	0/0	0/0	0/0	0/0	0/0	0/0	0/0	0/0	0/0	0/0	0/0	0/0	0/0	0/0	0/1	0/0	0/0
cpar_Chr_5	472171	0	T	C	0.012	-0.864	0.194	34.7	100000	100000	6.82e-05	4.03e-05	0.000601	CPAR2_502090	NONSYNONYMOUS	V	I	214	0.33	TOLERATED	Ortholog of C. albicans SC5314 : C5_03470C_A, C. dubliniensis CD36 : Cd36_53220, Candida tenuis NRRL Y-1498 : CANTEDRAFT_114708 and Debaryomyces hansenii CBS767 : DEHA2E22352g		0/0	0/0	0/0	0/0	0/0	0/0	0/0	0/0	0/0	0/0	0/0	0/0	0/0	0/0	0/0	0/0	0/0	0/0	0/0	0/0	0/0	0/0	0/0	0/0	0/1	0/0	0/0
cpar_Chr_5	524643	0	T	C	0.012	-0.864	0.194	34.7	100000	100000	6.82e-05	4.03e-05	0.000601	CPAR2_502280	NONSYNONYMOUS	L	F	506	0	DELETERIOUS (*WARNING! Low confidence)	Ortholog(s) have endonuclease activity, ubiquitin binding activity and role in mRNA cleavage, nuclear-transcribed mRNA catabolic process, no-go decay	CUE2	0/0	0/0	0/0	0/0	0/0	0/0	0/0	0/0	0/0	0/0	0/0	0/0	0/0	0/0	0/0	0/0	0/0	0/0	0/0	0/0	0/0	0/0	0/0	0/0	0/1	0/0	0/0
cpar_Chr_5	776113	0	A	G	0.012	-0.864	0.194	34.7	100000	100000	6.82e-05	4.03e-05	0.000601	CPAR2_503290	NONSYNONYMOUS	S	N	487	0.51	TOLERATED	Ortholog(s) have DNA replication origin binding, protein kinase activity, protein serine/threonine kinase activity, protein serine/threonine/tyrosine kinase activity	RAD53	0/0	0/0	0/0	0/0	0/0	0/0	0/0	0/0	0/0	0/0	0/0	0/0	0/0	0/0	0/0	0/0	0/0	0/0	0/0	0/0	0/0	0/0	0/0	0/0	0/1	0/0	0/0
cpar_Chr_5	789259	0	A	G	0.012	-0.864	0.194	34.7	100000	100000	6.82e-05	4.03e-05	0.000601	CPAR2_503380	NONSYNONYMOUS	S	L	151	0	DELETERIOUS	Ortholog(s) have NEDD8 transferase activity and role in protein neddylation	UBC12	0/0	0/0	0/0	0/0	0/0	0/0	0/0	0/0	0/0	0/0	0/0	0/0	0/0	0/0	0/0	0/0	0/0	0/0	0/0	0/0	0/0	0/0	0/0	0/0	0/1	0/0	0/0
cpar_Chr_5	839303	0	T	C	0.012	-0.864	0.194	34.7	100000	100000	6.82e-05	4.03e-05	0.000601	CPAR2_503680	NONSYNONYMOUS	T	I	181	0	DELETERIOUS	Ortholog(s) have RNA helicase activity	PRP43	0/0	0/0	0/0	0/0	0/0	0/0	0/0	0/0	0/0	0/0	0/0	0/0	0/0	0/0	0/0	0/0	0/0	0/0	0/0	0/0	0/0	0/0	0/0	0/0	0/1	0/0	0/0
cpar_Chr_2	1542926	2	A	G	0.013	-0.861	0.195	34.6	100000	100000	7.21e-05	4.28e-05	0.000619	CPAR2_207260	NONSYNONYMOUS	R	H	374	0	DELETERIOUS	Has domain(s) with predicted transmembrane transporter activity, role in transmembrane transport and integral component of membrane localization		0/0	0/0	0/0	0/0	0/0	0/0	0/0	0/0	0/0	./.	0/0	0/0	0/0	0/0	0/0	0/0	0/0	0/0	0/0	0/0	0/0	0/0	0/0	0/0	0/1	0/0	0/0
cpar_Chr_1	2168580	1	C	CAAG	0.024	-0.429	0.0969	34.6	100000	100000	7.25e-05	4.3e-05	0.00062	CPAR2_110200	NONFRAMESHIFT DELETION						Ortholog(s) have phosphatidylinositol-3-phosphate binding, ubiquitin binding activity	VPS27	0/0	0/0	0/0	0/0	0/0	0/0	0/0	0/0	0/0	0/0	0/0	0/0	0/0	0/0	0/0	0/0	0/0	./.	0/0	0/0	0/0	0/0	0/0	0/0	1/1	0/0	0/0
cpar_Chr_2	668683	1	CT	C	0.012	-0.86	0.195	34.5	100000	100000	7.55e-05	4.49e-05	0.000634	CPAR2_203350	FRAMESHIFT INSERTION						Ortholog(s) have glutamate-ammonia ligase activity, role in ammonia assimilation cycle, cellular response to osmotic stress, glutamine biosynthetic process, nitrogen compound metabolic process and nuclear periphery localization	GLN1	0/0	0/0	0/0	0/0	0/0	0/0	0/0	0/0	0/0	0/0	0/0	0/0	0/0	0/0	0/0	0/0	0/0	0/0	0/0	0/0	0/0	0/0	0/0	0/0	0/1	0/0	0/0
cpar_Chr_5	478650	2	TTCATCTGCTGAACCAACCTCATCAGAAGAGTCAACC	T	0.338	0.445	0.102	34.4	100000	100000	9.16e-05	5.51e-05	0.000704	CPAR2_502120	NONFRAMESHIFT INSERTION						Has domain(s) with predicted catalytic activity, hydrolase activity, hydrolyzing O-glycosyl compounds activity and role in carbohydrate metabolic process		0/0	0/0	0/0	0/0	0/0	0/0	0/0	0/0	0/0	0/0	0/0	0/0	0/0	0/0	0/0	0/0	1/1	1/1	1/1	1/1	1/1	0/0	0/0	0/0	./.	0/1	1/1
cpar_Chr_2	1156443	1	T	C	0.073	-0.414	0.0966	34.2	100000	100000	0.000111	6.72e-05	0.00078	CPAR2_205560	NONSYNONYMOUS	A	T	261	0.16	TOLERATED	Has domain(s) with predicted catalytic activity and role in metabolic process		0/0	./.	0/0	0/0	0/0	0/0	0/0	1|1	0/0	0/0	0/0	0/0	0/0	0/0	0/0	0/0	0/0	0/0	0/0	0/0	0/0	0/0	0/0	0/0	1|1	0/0	0/0
cpar_Chr_2	1156467	1	GA	G	0.073	-0.414	0.0966	34.2	100000	100000	0.000111	6.72e-05	0.00078	CPAR2_205560	FRAMESHIFT INSERTION						Has domain(s) with predicted catalytic activity and role in metabolic process		0/0	./.	0/0	0/0	0/0	0/0	0/0	1|1	0/0	0/0	0/0	0/0	0/0	0/0	0/0	0/0	0/0	0/0	0/0	0/0	0/0	0/0	0/0	0/0	1|1	0/0	0/0
cpar_Chr_2	1156469	1	T	TA	0.073	-0.414	0.0966	34.2	100000	100000	0.000111	6.72e-05	0.00078	CPAR2_205560	FRAMESHIFT DELETION						Has domain(s) with predicted catalytic activity and role in metabolic process		0/0	./.	0/0	0/0	0/0	0/0	0/0	1|1	0/0	0/0	0/0	0/0	0/0	0/0	0/0	0/0	0/0	0/0	0/0	0/0	0/0	0/0	0/0	0/0	1|1	0/0	0/0
cpar_Chr_2	1156477	1	G	C	0.073	-0.414	0.0966	34.2	100000	100000	0.000111	6.72e-05	0.00078	CPAR2_205560	NONSYNONYMOUS	M	I	249	0.56	TOLERATED	Has domain(s) with predicted catalytic activity and role in metabolic process		0/0	./.	0/0	0/0	0/0	0/0	0/0	1|1	0/0	0/0	0/0	0/0	0/0	0/0	0/0	0/0	0/0	0/0	0/0	0/0	0/0	0/0	0/0	0/0	1|1	0/0	0/0
cpar_Chr_2	1156478	1	G	A	0.073	-0.414	0.0966	34.2	100000	100000	0.000111	6.72e-05	0.00078	CPAR2_205560	NONSYNONYMOUS	M	T	249	0.39	TOLERATED	Has domain(s) with predicted catalytic activity and role in metabolic process		0/0	./.	0/0	0/0	0/0	0/0	0/0	1|1	0/0	0/0	0/0	0/0	0/0	0/0	0/0	0/0	0/0	0/0	0/0	0/0	0/0	0/0	0/0	0/0	1|1	0/0	0/0
cpar_Chr_4	335157	0	T	TC	0.381	0.761	0.181	33.9	100000	100000	0.00014	8.64e-05	0.000889	CPAR2_301450	FRAMESHIFT DELETION						Ortholog of C. albicans SC5314 : C6_01070C_A/CIP1, C. dubliniensis CD36 : Cd36_61180, C. auris B8441 : B9J08_003024 and Candida tenuis NRRL Y-1498 : CANTEDRAFT_126428		0/0	0/0	0/0	0|1	0|1	0|1	0|1	0/0	0/0	0|1	0|1	0|1	0|1	0|1	0|1	0|1	0|1	0|1	0|1	0|1	0|1	0|1	0|1	0|1	0/0	0/0	0|1
cpar_Chr_4	335161	0	G	GAT	0.381	0.761	0.181	33.9	100000	100000	0.00014	8.64e-05	0.000889	CPAR2_301450	FRAMESHIFT DELETION						Ortholog of C. albicans SC5314 : C6_01070C_A/CIP1, C. dubliniensis CD36 : Cd36_61180, C. auris B8441 : B9J08_003024 and Candida tenuis NRRL Y-1498 : CANTEDRAFT_126428		0/0	0/0	0/0	0|1	0|1	0|1	0|1	0/0	0/0	0|1	0|1	0|1	0|1	0|1	0|1	0|1	0|1	0|1	0|1	0|1	0|1	0|1	0|1	0|1	0/0	0/0	0|1
cpar_Chr_2	2790406	0	AGTATTTTTATCTTTCTTT	A	0.024	-0.665	0.159	33.9	100000	100000	0.000147	9.12e-05	0.000915	CPAR2_213040	NONFRAMESHIFT INSERTION						Ortholog(s) have phenylalanine-tRNA ligase activity, role in mitochondrial phenylalanyl-tRNA aminoacylation and mitochondrion localization	MSF1	0/0	0/0	0/0	0/0	0/0	0/0	0/0	0/0	0/0	0/0	0/0	0/0	0/0	0/0	0/0	0/0	0/0	0/0	0/0	0/0	0/0	0/0	0/0	0/0	0|1	0/0	0/0
cpar_Chr_8	840189	0	A	C	0.036	0.444	0.11	33.4	100000	100000	0.000242	0.000154	0.00121	CPAR2_803790	NONSYNONYMOUS	F	L	743	0.62	TOLERATED	Ortholog(s) have cyclin-dependent protein serine/threonine kinase inhibitor activity, role in phosphate-containing compound metabolic process and nucleus localization	PHO81	0/0	0/0	0/0	0/0	0/0	0/0	0/0	0/0	0/0	0/0	0/0	0/0	0/0	0/0	0/0	0/0	0/0	0/0	0/0	0/0	0/0	0/0	0/0	0/0	0/0	1/1	0/0
cpar_Chr_8	843286	0	A	G	0.036	0.444	0.11	33.4	100000	100000	0.000242	0.000154	0.00121	CPAR2_803800	NONSYNONYMOUS	P	S	262	0.42	TOLERATED	Ortholog(s) have role in endocytosis and actin cortical patch localization	LDB17	0/0	0/0	0/0	0/0	0/0	0/0	0/0	0/0	0/0	0/0	0/0	0/0	0/0	0/0	0/0	0/0	0/0	0/0	0/0	0/0	0/0	0/0	0/0	0/0	0/0	1/1	0/0
cpar_Chr_8	1781570	0	G	T	0.036	0.444	0.11	33.4	100000	100000	0.000242	0.000154	0.00121	CPAR2_807670	NONSYNONYMOUS	I	L	850	0.22	TOLERATED	Ortholog(s) have ATPase, G-quadruplex DNA binding, adenylate kinase activity, double-stranded DNA binding, double-stranded telomeric DNA binding, single-stranded telomeric DNA binding, telomeric DNA binding activity	RAD50	0/0	0/0	0/0	0/0	0/0	0/0	0/0	0/0	0/0	0/0	0/0	0/0	0/0	0/0	0/0	0/0	0/0	0/0	0/0	0/0	0/0	0/0	0/0	0/0	0/0	1/1	0/0
cpar_Chr_2	1268377	0	T	C	0.036	0.444	0.11	33.4	100000	100000	0.000242	0.000154	0.00121	CPAR2_206030	NONSYNONYMOUS	A	T	252	0.75	TOLERATED	Ortholog of C. albicans SC5314 : CR_04460C_A, C. dubliniensis CD36 : Cd36_29810, C. auris B8441 : B9J08_002565 and Candida tenuis NRRL Y-1498 : CANTEDRAFT_102086		0/0	0/0	0/0	0/0	0/0	0/0	0/0	0/0	0/0	0/0	0/0	0/0	0/0	0/0	0/0	0/0	0/0	0/0	0/0	0/0	0/0	0/0	0/0	0/0	0/0	1/1	0/0
cpar_Chr_2	2088597	0	T	C	0.036	0.444	0.11	33.4	100000	100000	0.000242	0.000154	0.00121	CPAR2_209750	NONSYNONYMOUS	S	L	539	0.01	DELETERIOUS	Has domain(s) with predicted DNA binding, chromatin binding activity		0/0	0/0	0/0	0/0	0/0	0/0	0/0	0/0	0/0	0/0	0/0	0/0	0/0	0/0	0/0	0/0	0/0	0/0	0/0	0/0	0/0	0/0	0/0	0/0	0/0	1/1	0/0
cpar_Chr_2	2095278	0	ACATCCTAAG	A	0.036	0.444	0.11	33.4	100000	100000	0.000242	0.000154	0.00121	CPAR2_209770	NONFRAMESHIFT INSERTION						Ortholog of C. albicans SC5314 : C2_05660W_A/PNG2, C. dubliniensis CD36 : Cd36_20100, C. auris B8441 : B9J08_002956 and Candida tenuis NRRL Y-1498 : CANTEDRAFT_113475		0/0	0/0	0/0	0/0	0/0	0/0	0/0	0/0	0/0	0/0	0/0	0/0	0/0	0/0	0/0	0/0	0/0	0/0	0/0	0/0	0/0	0/0	0/0	0/0	0/0	1/1	0/0
cpar_Chr_2	2143519	0	A	C	0.036	0.444	0.11	33.4	100000	100000	0.000242	0.000154	0.00121	CPAR2_210000	NONSYNONYMOUS	M	I	165	0	DELETERIOUS (*WARNING! Low confidence)	Ortholog(s) have protein serine/threonine kinase activity	CKA2	0/0	0/0	0/0	0/0	0/0	0/0	0/0	0/0	0/0	0/0	0/0	0/0	0/0	0/0	0/0	0/0	0/0	0/0	0/0	0/0	0/0	0/0	0/0	0/0	0/0	1/1	0/0
cpar_Chr_2	2332247	0	T	C	0.036	0.444	0.11	33.4	100000	100000	0.000242	0.000154	0.00121	CPAR2_210940	NONSYNONYMOUS	P	L	33	0.04	DELETERIOUS	Ortholog(s) have RNA binding activity, role in mRNA polyadenylation, pre-mRNA cleavage required for polyadenylation and cytosol, mRNA cleavage and polyadenylation specificity factor complex, nucleus localization	YTH1	0/0	0/0	0/0	0/0	0/0	0/0	0/0	0/0	0/0	0/0	0/0	0/0	0/0	0/0	0/0	0/0	0/0	0/0	0/0	0/0	0/0	0/0	0/0	0/0	0/0	1/1	0/0
cpar_Chr_3	448935	0	C	CAT	0.429	0.589	0.149	33.2	100000	100000	0.0003	0.000194	0.00138	CPAR2_402040	FRAMESHIFT DELETION						Ortholog(s) have carboxylic acid transmembrane transporter activity and role in carboxylic acid transport		0/0	0/0	0/0	0|1	0|1	0|1	0|1	0/0	0/0	1|1	0|1	0|1	0|1	0|1	0|1	0|1	0|1	0|1	0|1	0|1	0|1	0|1	0|1	0|1	0/1	0|1	0|1
cpar_Chr_3	448939	0	TCC	T	0.429	0.589	0.149	33.2	100000	100000	0.0003	0.000194	0.00138	CPAR2_402040	FRAMESHIFT INSERTION						Ortholog(s) have carboxylic acid transmembrane transporter activity and role in carboxylic acid transport		0/0	0/0	0/0	0|1	0|1	0|1	0|1	0/0	0/0	1|1	0|1	0|1	0|1	0|1	0|1	0|1	0|1	0|1	0|1	0|1	0|1	0|1	0|1	0|1	0|1	0|1	0|1
cpar_Chr_3	448880	0	A	G	0.44	0.688	0.179	32.8	100000	100000	0.000426	0.00028	0.0017	CPAR2_402040	NONSYNONYMOUS	A	V	459	0.64	TOLERATED	Ortholog(s) have carboxylic acid transmembrane transporter activity and role in carboxylic acid transport		0/0	0/0	0/0	0|1	0|1	0|1	0|1	0|1	0/0	1/1	0|1	0|1	0|1	0|1	0|1	0|1	0/1	0/1	0|1	0|1	0|1	0|1	0|1	0|1	0|1	0|1	0|1
cpar_Chr_3	448881	0	A	C	0.44	0.688	0.179	32.8	100000	100000	0.000426	0.00028	0.0017	CPAR2_402040	NONSYNONYMOUS	A	S	459	0	DELETERIOUS	Ortholog(s) have carboxylic acid transmembrane transporter activity and role in carboxylic acid transport		0/0	0/0	0/0	0|1	0|1	0|1	0|1	0|1	0/0	1|1	0|1	0|1	0|1	0|1	0|1	0|1	0/1	0/1	0|1	0|1	0|1	0|1	0|1	0|1	0|1	0|1	0|1
cpar_Chr_3	449022	0	T	A	0.44	0.688	0.179	32.8	100000	100000	0.000426	0.00028	0.0017	CPAR2_402040	NONSYNONYMOUS	F	I	412	0.02	DELETERIOUS	Ortholog(s) have carboxylic acid transmembrane transporter activity and role in carboxylic acid transport		0/0	0/0	0/0	0|1	0|1	0|1	0|1	0|1	0/0	1|1	0|1	0|1	0/1	0|1	0|1	0|1	0/1	0|1	0|1	0|1	0|1	0|1	0|1	0|1	0|1	0|1	0|1
cpar_Chr_3	449032	0	A	T	0.44	0.688	0.179	32.8	100000	100000	0.000426	0.00028	0.0017	CPAR2_402040	NONSYNONYMOUS	Q	H	408	0.06	TOLERATED	Ortholog(s) have carboxylic acid transmembrane transporter activity and role in carboxylic acid transport		0/0	0/0	0/0	0|1	0|1	0|1	0|1	0|1	0/0	1|1	0|1	0|1	0|1	0|1	0|1	0|1	0|1	0|1	0|1	0|1	0/1	0|1	0|1	0|1	0|1	0|1	0|1
cpar_Chr_3	449052	0	T	A	0.44	0.688	0.179	32.8	100000	100000	0.000426	0.00028	0.0017	CPAR2_402040	NONSYNONYMOUS	S	T	402	0.46	TOLERATED	Ortholog(s) have carboxylic acid transmembrane transporter activity and role in carboxylic acid transport		0/0	0/0	0/0	0|1	0|1	0|1	0|1	0|1	0/0	1|1	0|1	0|1	0|1	0|1	0|1	0|1	0|1	0|1	0|1	0|1	0|1	0|1	0|1	0|1	0|1	0|1	0|1
cpar_Chr_3	449069	0	A	ACT	0.44	0.688	0.179	32.8	100000	100000	0.000426	0.00028	0.0017	CPAR2_402040	FRAMESHIFT DELETION						Ortholog(s) have carboxylic acid transmembrane transporter activity and role in carboxylic acid transport		0/0	0/0	0/0	0|1	0/1	0|1	0|1	0|1	0/0	1|1	0|1	0|1	0|1	0|1	0|1	0|1	0|1	0|1	0|1	0/1	0|1	0|1	0|1	0|1	0|1	0|1	0|1
cpar_Chr_3	449073	0	CGA	C	0.44	0.688	0.179	32.8	100000	100000	0.000426	0.00028	0.0017	CPAR2_402040	FRAMESHIFT INSERTION						Ortholog(s) have carboxylic acid transmembrane transporter activity and role in carboxylic acid transport		0/0	0/0	0/0	0|1	0|1	0|1	0|1	0|1	0/0	1|1	0|1	0|1	0|1	0|1	0|1	0|1	0|1	0|1	0|1	0|1	0|1	0|1	0|1	0|1	0|1	0|1	0|1
cpar_Chr_3	449079	0	C	A	0.44	0.688	0.179	32.8	100000	100000	0.000426	0.00028	0.0017	CPAR2_402040	NONSYNONYMOUS	S	A	393	1	TOLERATED	Ortholog(s) have carboxylic acid transmembrane transporter activity and role in carboxylic acid transport		0/0	0/0	0/0	0|1	0|1	0|1	0|1	0|1	0/0	1|1	0|1	0|1	0|1	0|1	0|1	0|1	0|1	0|1	0|1	0|1	0|1	0|1	0|1	0|1	0|1	0|1	0|1
cpar_Chr_3	449436	0	T	G	0.44	0.688	0.179	32.8	100000	100000	0.000426	0.00028	0.0017	CPAR2_402040	NONSYNONYMOUS	Q	K	274	1	TOLERATED	Ortholog(s) have carboxylic acid transmembrane transporter activity and role in carboxylic acid transport		0/0	0/0	0/0	0|1	0|1	0|1	0|1	0|1	0/0	1|1	0|1	0|1	0|1	0|1	0|1	0|1	0|1	0|1	0|1	0|1	0|1	0|1	0|1	0|1	0|1	0|1	0|1
cpar_Chr_3	449439	0	C	CAT	0.44	0.688	0.179	32.8	100000	100000	0.000426	0.00028	0.0017	CPAR2_402040	FRAMESHIFT DELETION						Ortholog(s) have carboxylic acid transmembrane transporter activity and role in carboxylic acid transport		0/0	0/0	0/0	0|1	0|1	0|1	0|1	0|1	0/0	1|1	0|1	0|1	0|1	0|1	0|1	0|1	0|1	0|1	0|1	0|1	0|1	0|1	0|1	0|1	0|1	0|1	0|1
cpar_Chr_3	449444	0	TC	T	0.44	0.688	0.179	32.8	100000	100000	0.000426	0.00028	0.0017	CPAR2_402040	FRAMESHIFT INSERTION						Ortholog(s) have carboxylic acid transmembrane transporter activity and role in carboxylic acid transport		0/0	0/0	0/0	0|1	0|1	0/1	0|1	0|1	0/0	1|1	0|1	0/1	0|1	0|1	0|1	0|1	0|1	0|1	0|1	0|1	0|1	0|1	0|1	0/1	0|1	0|1	0|1
cpar_Chr_3	449446	0	TG	T	0.44	0.688	0.179	32.8	100000	100000	0.000426	0.00028	0.0017	CPAR2_402040	FRAMESHIFT INSERTION						Ortholog(s) have carboxylic acid transmembrane transporter activity and role in carboxylic acid transport		0/0	0/0	0/0	0|1	0|1	0|1	0|1	0|1	0/0	1|1	0/1	0|1	0|1	0|1	0|1	0|1	0|1	0|1	0|1	0|1	0|1	0|1	0|1	0/1	0|1	0|1	0|1
cpar_Chr_3	449451	0	G	GC	0.44	0.688	0.179	32.8	100000	100000	0.000426	0.00028	0.0017	CPAR2_402040	FRAMESHIFT DELETION						Ortholog(s) have carboxylic acid transmembrane transporter activity and role in carboxylic acid transport		0/0	0/0	0/0	0|1	0|1	0|1	0|1	0|1	0/0	1|1	0|1	0|1	0|1	0|1	0|1	0|1	0|1	0|1	0|1	0|1	0|1	0|1	0|1	0|1	0|1	0|1	0|1
cpar_Chr_3	449455	0	T	TGTAGC	0.44	0.688	0.179	32.8	100000	100000	0.000426	0.00028	0.0017	CPAR2_402040	FRAMESHIFT DELETION						Ortholog(s) have carboxylic acid transmembrane transporter activity and role in carboxylic acid transport		0/0	0/0	0/0	0|1	0|1	0|1	0|1	0|1	0/0	1|1	0|1	0|1	0|1	0|1	0|1	0|1	0|1	0|1	0|1	0|1	0|1	0|1	0|1	0|1	0|1	0|1	0|1
cpar_Chr_3	449465	0	TCAG	T	0.44	0.688	0.179	32.8	100000	100000	0.000426	0.00028	0.0017	CPAR2_402040	NONFRAMESHIFT INSERTION						Ortholog(s) have carboxylic acid transmembrane transporter activity and role in carboxylic acid transport		0/0	0/0	0/0	0|1	0/1	0|1	0|1	0|1	0/0	1|1	0|1	0|1	0|1	0|1	0|1	0|1	0|1	0|1	0|1	0|1	0|1	0/1	0|1	0|1	0|1	0|1	0|1
cpar_Chr_3	449468	0	TCTC	T	0.44	0.688	0.179	32.8	100000	100000	0.000426	0.00028	0.0017	CPAR2_402040	NONFRAMESHIFT INSERTION						Ortholog(s) have carboxylic acid transmembrane transporter activity and role in carboxylic acid transport		0/0	0/0	0/0	0|1	0|1	0|1	0/1	0|1	0/0	1|1	0|1	0|1	0|1	0|1	0|1	0|1	0|1	0|1	0|1	0|1	0|1	0|1	0|1	0|1	0|1	0|1	0|1
cpar_Chr_3	449814	0	G	GCA	0.44	0.688	0.179	32.8	100000	100000	0.000426	0.00028	0.0017	CPAR2_402040	FRAMESHIFT DELETION						Ortholog(s) have carboxylic acid transmembrane transporter activity and role in carboxylic acid transport		0/0	0/0	0/0	0|1	0|1	0|1	0|1	0|1	0/0	1|1	0|1	0|1	0|1	0|1	0|1	0|1	0|1	0|1	0|1	0|1	0|1	0|1	0|1	0|1	0|1	0|1	0|1
cpar_Chr_3	449818	0	AGT	A	0.44	0.688	0.179	32.8	100000	100000	0.000426	0.00028	0.0017	CPAR2_402040	FRAMESHIFT INSERTION						Ortholog(s) have carboxylic acid transmembrane transporter activity and role in carboxylic acid transport		0/0	0/0	0/0	0|1	0|1	0|1	0|1	0/1	0/0	1|1	0|1	0|1	0|1	0|1	0|1	0|1	0|1	0|1	0|1	0|1	0|1	0|1	0|1	0|1	0|1	0|1	0|1
cpar_Chr_3	1475574	0	C	T	0.036	-0.633	0.168	32.6	100000	100000	0.000532	0.000356	0.00195	CPAR2_304370	NONSYNONYMOUS	I	V	763	0.56	TOLERATED	Putative transmembrane transporter; upregulated by activating mutation in MRR1; overexpression confers resistance to fluconazole		0|1	0/1	0/0	0/0	0/0	0/0	0/0	0/0	0/0	0/0	0/0	0/0	0/0	0/0	0/0	0/0	0/0	0/0	0/0	0/0	0/0	0/0	0/0	0/0	0/0	0/0	0/0
cpar_Chr_7	444596	0	G	A	0.381	-0.367	0.101	32.3	100000	100000	0.000748	0.000509	0.00241	CPAR2_702090	NONSYNONYMOUS	S	G	2	0	DELETERIOUS	Ortholog(s) have GTP binding, GTPase activity	VPS21	0/0	0/1	0/0	0/0	0/0	0/0	0/0	1/1	0/0	0/0	0/0	0/0	0/0	0/0	0/0	0/0	1/1	1/1	1/1	1/1	1/1	0/0	0/0	0/0	1/1	0/1	1/1
cpar_Chr_5	669114	0	G	A	0.214	0.446	0.122	32.2	100000	100000	0.000774	0.000528	0.00246	CPAR2_502900	NONSYNONYMOUS	F	L	924	0.12	TOLERATED	Ortholog(s) have role in Golgi to plasma membrane protein transport, actin cytoskeleton organization, endoplasmic reticulum to Golgi vesicle-mediated transport and intra-Golgi vesicle-mediated transport, more	GEA2	0/0	0/1	0/0	0/0	0/0	0/0	0/0	0/1	0/0	0/0	0/0	0/0	0/0	0/0	0/0	0/0	0/1	0/1	0/1	0/1	0/1	0/0	0/0	0/0	0/0	1/1	0/1
cpar_Chr_3	448772	0	G	A	0.417	0.701	0.194	32.1	100000	100000	0.000856	0.000588	0.00262	CPAR2_402040	NONSYNONYMOUS	V	A	495	0.51	TOLERATED	Ortholog(s) have carboxylic acid transmembrane transporter activity and role in carboxylic acid transport		0/0	0/0	0/0	0|1	0|1	0|1	0|1	0|1	0/0	0/0	0|1	0|1	0|1	0|1	0|1	0|1	0|1	0|1	0|1	0|1	0|1	0|1	0|1	0|1	0|1	0|1	0|1
cpar_Chr_2	1175981	0	C	A	0.464	-0.336	0.0936	32.1	100000	100000	0.000888	0.000611	0.00269	CPAR2_205650	NONSYNONYMOUS	V	G	114	0	DELETERIOUS (*WARNING! Low confidence)	Ortholog of C. albicans SC5314 : CR_08110W_A, C. dubliniensis CD36 : Cd36_33750, C. auris B8441 : B9J08_000104, Candida tenuis NRRL Y-1498 : cten_CGOB_00253 and Debaryomyces hansenii CBS767 : DEHA2A11088g		0/0	0/1	0/0	1/1	1/1	1/1	1/1	1/1	0/0	0/0	1/1	1/1	1/1	1/1	1/1	1/1	0/0	0/0	0/0	0/0	0/0	0/0	1/1	1/1	1/1	0/0	0/0
cpar_Chr_1	426494	0	T	C	0.048	0.751	0.211	32	100000	100000	0.000966	0.000668	0.00284	CPAR2_101890	NONSYNONYMOUS	S	N	134	0	DELETERIOUS (*WARNING! Low confidence)	Protein of unknown function		0/0	0/0	0/1	0/0	0/0	0/0	0/0	0/0	0/1	0/0	0/0	0/0	0/0	0/0	0/0	0/0	0/0	0/0	0/0	0/0	0/0	0/1	0/0	0/0	0/0	0/0	0/0
cpar_Chr_4	334535	0	T	A	0.44	0.743	0.212	31.9	100000	100000	0.00113	0.000788	0.00314	CPAR2_301450	NONSYNONYMOUS	N	K	292	1	TOLERATED	Ortholog of C. albicans SC5314 : C6_01070C_A/CIP1, C. dubliniensis CD36 : Cd36_61180, C. auris B8441 : B9J08_003024 and Candida tenuis NRRL Y-1498 : CANTEDRAFT_126428		0/0	0/0	0/0	0|1	0|1	0|1	0|1	0|1	0/0	0|1	0|1	0|1	0|1	0|1	0|1	0|1	0|1	0|1	0|1	0|1	0|1	0|1	0|1	0|1	0|1	0|1	0|1
cpar_Chr_4	334561	0	A	C	0.44	0.743	0.212	31.9	100000	100000	0.00113	0.000788	0.00314	CPAR2_301450	NONSYNONYMOUS	V	F	284	0.04	DELETERIOUS	Ortholog of C. albicans SC5314 : C6_01070C_A/CIP1, C. dubliniensis CD36 : Cd36_61180, C. auris B8441 : B9J08_003024 and Candida tenuis NRRL Y-1498 : CANTEDRAFT_126428		0/0	0/0	0/0	0|1	0|1	0|1	0|1	0|1	0/0	0|1	0|1	0|1	0|1	0|1	0|1	0|1	0|1	0|1	0|1	0|1	0|1	0|1	0|1	0|1	0|1	0|1	0|1
cpar_Chr_4	334928	0	AGC	A	0.44	0.743	0.212	31.9	100000	100000	0.00113	0.000788	0.00314	CPAR2_301450	FRAMESHIFT INSERTION						Ortholog of C. albicans SC5314 : C6_01070C_A/CIP1, C. dubliniensis CD36 : Cd36_61180, C. auris B8441 : B9J08_003024 and Candida tenuis NRRL Y-1498 : CANTEDRAFT_126428		0/0	0/0	0/0	0|1	0|1	0|1	0|1	0|1	0/0	0|1	0|1	0|1	0|1	0|1	0|1	0|1	0|1	0|1	0|1	0|1	0|1	0|1	0|1	0|1	0|1	0|1	0|1
cpar_Chr_4	334929	0	AG	A	0.44	0.743	0.212	31.9	100000	100000	0.00113	0.000788	0.00314	CPAR2_301450	FRAMESHIFT INSERTION						Ortholog of C. albicans SC5314 : C6_01070C_A/CIP1, C. dubliniensis CD36 : Cd36_61180, C. auris B8441 : B9J08_003024 and Candida tenuis NRRL Y-1498 : CANTEDRAFT_126428		0/0	0/0	0/0	0|1	0|1	0|1	0|1	0|1	0/0	0|1	0|1	0|1	0|1	0|1	0|1	0|1	0|1	0|1	0|1	0|1	0|1	0|1	0|1	0|1	0|1	0|1	0|1
cpar_Chr_4	334934	0	AAC	A	0.44	0.743	0.212	31.9	100000	100000	0.00113	0.000788	0.00314	CPAR2_301450	FRAMESHIFT INSERTION						Ortholog of C. albicans SC5314 : C6_01070C_A/CIP1, C. dubliniensis CD36 : Cd36_61180, C. auris B8441 : B9J08_003024 and Candida tenuis NRRL Y-1498 : CANTEDRAFT_126428		0/0	0/0	0/0	0|1	0|1	0|1	0|1	0|1	0/0	0|1	0|1	0|1	0|1	0|1	0|1	0|1	0|1	0|1	0|1	0|1	0|1	0|1	0|1	0|1	0|1	0|1	0|1
cpar_Chr_4	334938	0	G	GCTTGT	0.44	0.743	0.212	31.9	100000	100000	0.00113	0.000788	0.00314	CPAR2_301450	FRAMESHIFT DELETION						Ortholog of C. albicans SC5314 : C6_01070C_A/CIP1, C. dubliniensis CD36 : Cd36_61180, C. auris B8441 : B9J08_003024 and Candida tenuis NRRL Y-1498 : CANTEDRAFT_126428		0/0	0/0	0/0	0|1	0|1	0|1	0|1	0|1	0/0	0|1	0|1	0|1	0|1	0|1	0|1	0|1	0|1	0|1	0|1	0|1	0|1	0|1	0|1	0|1	0|1	0|1	0|1
cpar_Chr_4	334957	0	C	A	0.44	0.743	0.212	31.9	100000	100000	0.00113	0.000788	0.00314	CPAR2_301450	NONSYNONYMOUS	S	A	152	0.91	TOLERATED	Ortholog of C. albicans SC5314 : C6_01070C_A/CIP1, C. dubliniensis CD36 : Cd36_61180, C. auris B8441 : B9J08_003024 and Candida tenuis NRRL Y-1498 : CANTEDRAFT_126428		0/0	0/0	0/0	0|1	0|1	0|1	0|1	0/1	0/0	0|1	0|1	0|1	0|1	0|1	0|1	0|1	0|1	0/1	0|1	0|1	0|1	0|1	0|1	0|1	0|1	0|1	0|1
cpar_Chr_4	334973	0	C	A	0.44	0.743	0.212	31.9	100000	100000	0.00113	0.000788	0.00314	CPAR2_301450	NONSYNONYMOUS	F	L	146	1	TOLERATED	Ortholog of C. albicans SC5314 : C6_01070C_A/CIP1, C. dubliniensis CD36 : Cd36_61180, C. auris B8441 : B9J08_003024 and Candida tenuis NRRL Y-1498 : CANTEDRAFT_126428		0/0	0/0	0/0	0|1	0|1	0|1	0|1	0|1	0/0	0|1	0|1	0|1	0|1	0|1	0|1	0|1	0|1	0|1	0|1	0|1	0|1	0|1	0|1	0|1	0|1	0|1	0|1
cpar_Chr_4	335332	0	T	C	0.44	0.743	0.212	31.9	100000	100000	0.00113	0.000788	0.00314	CPAR2_301450	NONSYNONYMOUS	V	M	27	0.09	TOLERATED	Ortholog of C. albicans SC5314 : C6_01070C_A/CIP1, C. dubliniensis CD36 : Cd36_61180, C. auris B8441 : B9J08_003024 and Candida tenuis NRRL Y-1498 : CANTEDRAFT_126428		0/0	0/0	0/0	0|1	0|1	0|1	0|1	0|1	0/0	0|1	0|1	0|1	0|1	0|1	0|1	0|1	0|1	0|1	0|1	0|1	0|1	0|1	0|1	0|1	0|1	0|1	0|1
cpar_Chr_4	335353	0	T	G	0.44	0.743	0.212	31.9	100000	100000	0.00113	0.000788	0.00314	CPAR2_301450	NONSYNONYMOUS	L	I	20	0.49	TOLERATED	Ortholog of C. albicans SC5314 : C6_01070C_A/CIP1, C. dubliniensis CD36 : Cd36_61180, C. auris B8441 : B9J08_003024 and Candida tenuis NRRL Y-1498 : CANTEDRAFT_126428		0/0	0/0	0/0	0|1	0|1	0|1	0|1	0|1	0/0	0|1	0|1	0|1	0|1	0|1	0|1	0|1	0|1	0|1	0|1	0|1	0|1	0|1	0|1	0|1	0|1	0|1	0|1
cpar_Chr_2	1024820	0	GTGATGATGTGGTTGATGATGTGGT	G	0.119	-0.372	0.106	31.9	100000	100000	0.00113	0.000788	0.00314	CPAR2_205050	NONFRAMESHIFT DELETION						Ortholog of C. albicans SC5314 : CR_06320C_A, C. dubliniensis CD36 : Cd36_31820, Debaryomyces hansenii CBS767 : DEHA2G10736g and Pichia stipitis Pignal : PICST_32993		0/0	0/0	0/0	1/1	1/1	1/1	1/1	1/1	0/0	1/1	1/1	1/1	1/1	1/1	1/1	1/1	1/1	1/1	1/1	1/1	1/1	1/1	1/1	1/1	1/1	1/1	1/1
cpar_Chr_2	2163416	0	T	TTA	0.44	0.743	0.212	31.9	100000	100000	0.00113	0.000788	0.00314	CPAR2_210110	FRAMESHIFT DELETION						Has domain(s) with predicted oxidoreductase activity		0/0	0/0	0/0	0|1	0|1	0|1	0|1	0|1	0/0	0|1	0|1	0|1	0|1	0|1	0|1	0|1	0|1	0|1	0|1	0|1	0|1	0|1	0|1	0|1	0|1	0|1	0|1
cpar_Chr_2	2163420	0	GCT	G	0.44	0.743	0.212	31.9	100000	100000	0.00113	0.000788	0.00314	CPAR2_210110	FRAMESHIFT INSERTION						Has domain(s) with predicted oxidoreductase activity		0/0	0/0	0/0	0|1	0|1	0|1	0|1	0|1	0/0	0|1	0|1	0|1	0|1	0|1	0|1	0|1	0|1	0/1	0|1	0|1	0|1	0|1	0|1	0|1	0|1	0|1	0|1
cpar_Chr_2	2163457	0	G	GTTGT	0.44	0.743	0.212	31.9	100000	100000	0.00113	0.000788	0.00314	CPAR2_210110	FRAMESHIFT DELETION						Has domain(s) with predicted oxidoreductase activity		0/0	0/0	0/0	0|1	0|1	0|1	0|1	0|1	0/0	0|1	0|1	0|1	0|1	0|1	0|1	0|1	0|1	0|1	0|1	0|1	0|1	0|1	0|1	0|1	0|1	0|1	0|1
cpar_Chr_2	2163464	0	G	T	0.44	0.743	0.212	31.9	100000	100000	0.00113	0.000788	0.00314	CPAR2_210110	NONSYNONYMOUS	V	G	280	0	DELETERIOUS	Has domain(s) with predicted oxidoreductase activity		0/0	0/0	0/0	0|1	0|1	0|1	0|1	0|1	0/0	0|1	0|1	0|1	0|1	0|1	0|1	0|1	0|1	0|1	0|1	0|1	0|1	0|1	0|1	0|1	0|1	0|1	0|1
cpar_Chr_2	2163468	0	TACAC	T	0.44	0.743	0.212	31.9	100000	100000	0.00113	0.000788	0.00314	CPAR2_210110	FRAMESHIFT INSERTION						Has domain(s) with predicted oxidoreductase activity		0/0	0/0	0/0	0|1	0|1	0|1	0|1	0|1	0/0	0|1	0|1	0|1	0|1	0|1	0|1	0|1	0|1	0|1	0|1	0|1	0|1	0|1	0|1	0/1	0|1	0|1	0|1
cpar_Chr_2	2163479	0	T	A	0.44	0.743	0.212	31.9	100000	100000	0.00113	0.000788	0.00314	CPAR2_210110	NONSYNONYMOUS	Y	F	285	0.99	TOLERATED	Has domain(s) with predicted oxidoreductase activity		0/0	0/0	0/0	0|1	0|1	0|1	0|1	0|1	0/0	0|1	0|1	0|1	0|1	0|1	0|1	0|1	0|1	0|1	0|1	0|1	0|1	0|1	0|1	0|1	0|1	0|1	0|1
cpar_Chr_2	2163484	0	A	G	0.44	0.743	0.212	31.9	100000	100000	0.00113	0.000788	0.00314	CPAR2_210110	NONSYNONYMOUS	V	I	287	1	TOLERATED	Has domain(s) with predicted oxidoreductase activity		0/0	0/0	0/0	0|1	0|1	0|1	0|1	0|1	0/0	0|1	0|1	0|1	0|1	0|1	0|1	0|1	0|1	0|1	0|1	0|1	0|1	0|1	0|1	0|1	0|1	0|1	0|1
cpar_Chr_2	2163487	0	G	T	0.44	0.743	0.212	31.9	100000	100000	0.00113	0.000788	0.00314	CPAR2_210110	NONSYNONYMOUS	L	V	288	0.33	TOLERATED	Has domain(s) with predicted oxidoreductase activity		0/0	0/0	0/0	0|1	0|1	0|1	0|1	0|1	0/0	0|1	0|1	0|1	0|1	0|1	0|1	0|1	0|1	0|1	0|1	0|1	0|1	0|1	0|1	0|1	0|1	0|1	0|1
cpar_Chr_2	2163488	0	C	T	0.44	0.743	0.212	31.9	100000	100000	0.00113	0.000788	0.00314	CPAR2_210110	NONSYNONYMOUS	L	S	288	0.28	TOLERATED	Has domain(s) with predicted oxidoreductase activity		0/0	0/0	0/0	0|1	0|1	0|1	0|1	0|1	0/0	0|1	0|1	0|1	0|1	0|1	0|1	0|1	0|1	0|1	0|1	0|1	0|1	0|1	0|1	0|1	0|1	0|1	0|1
cpar_Chr_2	2163499	0	T	A	0.44	0.743	0.212	31.9	100000	100000	0.00113	0.000788	0.00314	CPAR2_210110	NONSYNONYMOUS	N	Y	292	1	TOLERATED	Has domain(s) with predicted oxidoreductase activity		0/0	0/0	0/0	0|1	0|1	0|1	0|1	0|1	0/0	0|1	0|1	0|1	0|1	0|1	0|1	0|1	0|1	0|1	0|1	0|1	0|1	0|1	0|1	0|1	0|1	0|1	0|1
cpar_Chr_2	2163503	0	A	ACTCT	0.44	0.743	0.212	31.9	100000	100000	0.00113	0.000788	0.00314	CPAR2_210110	FRAMESHIFT DELETION						Has domain(s) with predicted oxidoreductase activity		0/0	0/0	0/0	0|1	0|1	0|1	0|1	0|1	0/0	0|1	0|1	0|1	0|1	0|1	0|1	0|1	0|1	0|1	0|1	0|1	0|1	0|1	0|1	0|1	0|1	0|1	0|1
cpar_Chr_2	2163509	0	GC	G	0.44	0.743	0.212	31.9	100000	100000	0.00113	0.000788	0.00314	CPAR2_210110	FRAMESHIFT INSERTION						Has domain(s) with predicted oxidoreductase activity		0/0	0/0	0/0	0|1	0|1	0|1	0|1	0|1	0/0	0|1	0|1	0|1	0/1	0|1	0|1	0|1	0|1	0|1	0|1	0|1	0|1	0|1	0|1	0|1	0|1	0|1	0|1
cpar_Chr_2	2163511	0	A	AGG	0.44	0.743	0.212	31.9	100000	100000	0.00113	0.000788	0.00314	CPAR2_210110	FRAMESHIFT DELETION						Has domain(s) with predicted oxidoreductase activity		0/0	0/0	0/0	0|1	0|1	0|1	0|1	0|1	0/0	0|1	0|1	0|1	0|1	0|1	0|1	0|1	0|1	0|1	0|1	0|1	0|1	0|1	0|1	0|1	0|1	0|1	0|1
cpar_Chr_2	2163518	0	G	A	0.44	0.743	0.212	31.9	100000	100000	0.00113	0.000788	0.00314	CPAR2_210110	NONSYNONYMOUS	Q	R	298	0.28	TOLERATED	Has domain(s) with predicted oxidoreductase activity		0/0	0/0	0/0	0|1	0|1	0|1	0|1	0|1	0/0	0|1	0|1	0|1	0|1	0|1	0|1	0|1	0|1	0|1	0|1	0/1	0|1	0|1	0|1	0|1	0|1	0|1	0|1
cpar_Chr_2	2163519	0	A	AG	0.44	0.743	0.212	31.9	100000	100000	0.00113	0.000788	0.00314	CPAR2_210110	FRAMESHIFT DELETION						Has domain(s) with predicted oxidoreductase activity		0/0	0/0	0/0	0|1	0|1	0|1	0|1	0|1	0/0	0|1	0|1	0|1	0|1	0|1	0|1	0|1	0|1	0|1	0|1	0|1	0|1	0|1	0|1	0|1	0|1	0|1	0|1
cpar_Chr_2	2163527	0	A	ACCTC	0.44	0.743	0.212	31.9	100000	100000	0.00113	0.000788	0.00314	CPAR2_210110	FRAMESHIFT DELETION						Has domain(s) with predicted oxidoreductase activity		0/0	0/0	0/0	0|1	0|1	0|1	0|1	0|1	0/0	0|1	0|1	0|1	0|1	0|1	0|1	0|1	0|1	0|1	0|1	0|1	0|1	0|1	0|1	0|1	0|1	0|1	0|1
cpar_Chr_2	2163534	0	ACTATCTTCGC	A	0.44	0.743	0.212	31.9	100000	100000	0.00113	0.000788	0.00314	CPAR2_210110	FRAMESHIFT INSERTION						Has domain(s) with predicted oxidoreductase activity		0/0	0/0	0/0	0|1	0|1	0|1	0|1	0|1	0/0	0|1	0|1	0|1	0|1	0|1	0|1	0|1	0|1	0|1	0|1	0|1	0|1	0|1	0|1	0|1	0|1	0|1	0/1
cpar_Chr_2	2163548	0	C	CTACA	0.44	0.743	0.212	31.9	100000	100000	0.00113	0.000788	0.00314	CPAR2_210110	FRAMESHIFT DELETION						Has domain(s) with predicted oxidoreductase activity		0/0	0/0	0/0	0|1	0|1	0|1	0|1	0|1	0/0	0|1	0|1	0|1	0|1	0|1	0|1	0|1	0|1	0|1	0|1	0|1	0|1	0|1	0|1	0|1	0|1	0|1	0|1
cpar_Chr_2	2163554	0	TG	T	0.44	0.743	0.212	31.9	100000	100000	0.00113	0.000788	0.00314	CPAR2_210110	FRAMESHIFT INSERTION						Has domain(s) with predicted oxidoreductase activity		0/0	0/0	0/0	0|1	0/1	0|1	0|1	0|1	0/0	0|1	0|1	0|1	0|1	0|1	0|1	0|1	0|1	0|1	0|1	0|1	0|1	0|1	0|1	0|1	0|1	0|1	0|1
cpar_Chr_2	2163625	0	G	T	0.44	0.743	0.212	31.9	100000	100000	0.00113	0.000788	0.00314	CPAR2_210110	NONSYNONYMOUS	L	V	334	0.66	TOLERATED	Has domain(s) with predicted oxidoreductase activity		0/0	0/0	0/0	0|1	0|1	0|1	0|1	0|1	0/0	0|1	0|1	0|1	0|1	0|1	0|1	0|1	0|1	0/1	0|1	0|1	0|1	0/1	0|1	0|1	0|1	0|1	0|1
cpar_Chr_2	2163627	0	T	G	0.44	0.743	0.212	31.9	100000	100000	0.00113	0.000788	0.00314	CPAR2_210110	NONSYNONYMOUS	L	F	334	0.07	TOLERATED	Has domain(s) with predicted oxidoreductase activity		0/0	0/0	0/0	0|1	0|1	0|1	0|1	0|1	0/0	0|1	0|1	0|1	0|1	0|1	0|1	0|1	0|1	0/1	0|1	0|1	0|1	0|1	0|1	0|1	0|1	0|1	0|1
cpar_Chr_2	2163634	0	T	C	0.44	0.743	0.212	31.9	100000	100000	0.00113	0.000788	0.00314	CPAR2_210110	NONSYNONYMOUS	L	F	337	0.01	DELETERIOUS	Has domain(s) with predicted oxidoreductase activity		0/0	0/0	0/0	0|1	0|1	0|1	0|1	0|1	0/0	0|1	0|1	0|1	0|1	0|1	0|1	0|1	0|1	0|1	0|1	0|1	0|1	0|1	0|1	0|1	0|1	0|1	0|1
cpar_Chr_2	2163636	0	G	T	0.44	0.743	0.212	31.9	100000	100000	0.00113	0.000788	0.00314	CPAR2_210110	NONSYNONYMOUS	L	S	337	0	DELETERIOUS	Has domain(s) with predicted oxidoreductase activity		0/0	0/0	0/0	0|1	0|1	0|1	0|1	0|1	0/0	0|1	0|1	0|1	0|1	0|1	0|1	0|1	0|1	0|1	0|1	0|1	0|1	0|1	0|1	0|1	0|1	0|1	0|1
cpar_Chr_2	2163656	0	C	T	0.44	0.743	0.212	31.9	100000	100000	0.00113	0.000788	0.00314	CPAR2_210110	NONSYNONYMOUS	V	A	344	1	TOLERATED	Has domain(s) with predicted oxidoreductase activity		0/0	0/0	0/0	0|1	0|1	0|1	0|1	0|1	0/0	0|1	0|1	0|1	0/1	0|1	0|1	0|1	0|1	0|1	0|1	0|1	0|1	0|1	0|1	0|1	0|1	0|1	0|1
cpar_Chr_2	2163666	0	G	GAT	0.44	0.743	0.212	31.9	100000	100000	0.00113	0.000788	0.00314	CPAR2_210110	FRAMESHIFT DELETION						Has domain(s) with predicted oxidoreductase activity		0/0	0/0	0/0	0|1	0|1	0|1	0|1	0|1	0/0	0|1	0|1	0/1	0|1	0|1	0|1	0|1	0|1	0|1	0|1	0|1	0|1	0|1	0|1	0|1	0|1	0|1	0|1
cpar_Chr_2	2163669	0	TAC	T	0.44	0.743	0.212	31.9	100000	100000	0.00113	0.000788	0.00314	CPAR2_210110	FRAMESHIFT INSERTION						Has domain(s) with predicted oxidoreductase activity		0/0	0/0	0/0	0|1	0|1	0|1	0|1	0|1	0/0	0|1	0|1	0|1	0|1	0|1	0|1	0|1	0|1	0|1	0|1	0|1	0|1	0|1	0|1	0|1	0|1	0|1	0|1
cpar_Chr_2	2163676	0	A	G	0.44	0.743	0.212	31.9	100000	100000	0.00113	0.000788	0.00314	CPAR2_210110	NONSYNONYMOUS	E	K	351	0.85	TOLERATED	Has domain(s) with predicted oxidoreductase activity		0/0	0/0	0/0	0|1	0|1	0|1	0|1	0|1	0/0	0|1	0|1	0/1	0|1	0|1	0|1	0|1	0|1	0|1	0|1	0|1	0|1	0|1	0|1	0|1	0|1	0|1	0|1
cpar_Chr_2	2163677	0	G	A	0.44	0.743	0.212	31.9	100000	100000	0.00113	0.000788	0.00314	CPAR2_210110	NONSYNONYMOUS	E	G	351	0.33	TOLERATED	Has domain(s) with predicted oxidoreductase activity		0/0	0/0	0/0	0|1	0|1	0|1	0|1	0|1	0/0	0|1	0|1	0/1	0|1	0|1	0|1	0|1	0|1	0|1	0|1	0|1	0|1	0|1	0|1	0|1	0|1	0|1	0|1
cpar_Chr_2	2163695	0	A	G	0.44	0.743	0.212	31.9	100000	100000	0.00113	0.000788	0.00314	CPAR2_210110	STOP-GAIN	W	*	357			Has domain(s) with predicted oxidoreductase activity		0/0	0/0	0/0	0|1	0|1	0|1	0|1	0|1	0/0	0|1	0|1	0|1	0|1	0|1	0|1	0|1	0|1	0|1	0|1	0|1	0|1	0|1	0|1	0|1	0|1	0|1	0|1
cpar_Chr_2	2163696	0	C	G	0.44	0.743	0.212	31.9	100000	100000	0.00113	0.000788	0.00314	CPAR2_210110	NONSYNONYMOUS	W	C	357	0.31	TOLERATED	Has domain(s) with predicted oxidoreductase activity		0/0	0/0	0/0	0|1	0|1	0|1	0|1	0|1	0/0	0|1	0|1	0|1	0|1	0|1	0|1	0|1	0|1	0|1	0|1	0|1	0|1	0|1	0|1	0|1	0|1	0|1	0|1
cpar_Chr_2	2163723	0	G	GT	0.44	0.743	0.212	31.9	100000	100000	0.00113	0.000788	0.00314	CPAR2_210110	FRAMESHIFT DELETION						Has domain(s) with predicted oxidoreductase activity		0/0	0/0	0/0	0|1	0|1	0|1	0|1	0|1	0/0	0|1	0|1	0|1	0|1	0|1	0|1	0|1	0|1	0|1	0|1	0|1	0|1	0|1	0|1	0|1	0|1	0/1	0|1
cpar_Chr_2	2163726	0	CG	C	0.44	0.743	0.212	31.9	100000	100000	0.00113	0.000788	0.00314	CPAR2_210110	FRAMESHIFT INSERTION						Has domain(s) with predicted oxidoreductase activity		0/0	0/0	0/0	0|1	0|1	0|1	0|1	0|1	0/0	0/1	0|1	0|1	0|1	0|1	0|1	0|1	0|1	0|1	0|1	0|1	0|1	0|1	0|1	0/1	0|1	0/1	0|1
cpar_Chr_2	2164612	0	G	A	0.44	0.743	0.212	31.9	100000	100000	0.00113	0.000788	0.00314	CPAR2_210110	NONSYNONYMOUS	I	V	663	1	TOLERATED	Has domain(s) with predicted oxidoreductase activity		0/0	0/0	0/0	0|1	0|1	0|1	0|1	0|1	0/0	0|1	0|1	0|1	0|1	0|1	0|1	0|1	0|1	0|1	0|1	0|1	0|1	0|1	0|1	0|1	0|1	0|1	0|1
cpar_Chr_2	2164637	0	C	CGG	0.44	0.743	0.212	31.9	100000	100000	0.00113	0.000788	0.00314	CPAR2_210110	FRAMESHIFT DELETION						Has domain(s) with predicted oxidoreductase activity		0/0	0/0	0/0	0|1	0|1	0|1	0|1	0|1	0/0	0|1	0|1	0|1	0|1	0|1	0|1	0|1	0|1	0|1	0|1	0|1	0|1	0|1	0|1	0|1	0|1	0|1	0|1
cpar_Chr_2	2164640	0	CAT	C	0.44	0.743	0.212	31.9	100000	100000	0.00113	0.000788	0.00314	CPAR2_210110	FRAMESHIFT INSERTION						Has domain(s) with predicted oxidoreductase activity		0/0	0/0	0/0	0|1	0|1	0|1	0|1	0|1	0/0	0|1	0|1	0|1	0|1	0|1	0|1	0|1	0|1	0|1	0|1	0|1	0|1	0|1	0|1	0|1	0|1	0|1	0|1
cpar_Chr_1	890654	0	G	A	0.131	-0.385	0.111	31.7	100000	100000	0.0013	0.000916	0.00344	CPAR2_103990	NONSYNONYMOUS	K	R	304	0	DELETERIOUS (*WARNING! Low confidence)	Ortholog(s) have role in meiotic gene conversion, reciprocal meiotic recombination	RMR1	0/0	1/1	0/0	0/0	0/0	0/0	0/0	1/1	0/0	0/0	0/0	0/0	0/0	0/0	0/0	0/0	0/0	0/0	0/0	0/0	0/0	0/0	0/0	0/0	1/1	1/1	0/0
cpar_Chr_2	1283138	0	G	C	0.488	0.323	0.095	31.5	100000	100000	0.00155	0.0011	0.00388	CPAR2_206090	NONSYNONYMOUS	R	P	487	0.3	TOLERATED	Ortholog(s) have dolichyl pyrophosphate Man9GlcNAc2 alpha-1,3-glucosyltransferase activity, hexosyltransferase activity	ALG6	1/1	1/1	0/0	0/0	0/0	0/0	0/0	0/1	0/0	1/1	0/0	0/0	0/0	0/0	0/0	0/0	1/1	1/1	1/1	1/1	1/1	1/1	0/0	0/0	0/1	0/0	1/1
cpar_Chr_2	1283164	0	G	A	0.488	0.323	0.095	31.5	100000	100000	0.00155	0.0011	0.00388	CPAR2_206090	NONSYNONYMOUS	A	T	496	0.49	TOLERATED	Ortholog(s) have dolichyl pyrophosphate Man9GlcNAc2 alpha-1,3-glucosyltransferase activity, hexosyltransferase activity	ALG6	1/1	1/1	0/0	0/0	0/0	0/0	0/0	0/1	0/0	1/1	0/0	0/0	0/0	0/0	0/0	0/0	1/1	1/1	1/1	1/1	1/1	1/1	0/0	0/0	0/1	0/0	1/1
cpar_Chr_2	2024956	0	G	A	0.048	-0.385	0.114	31.5	100000	100000	0.00162	0.00115	0.00398	CPAR2_209460	NONSYNONYMOUS	L	P	16	0	DELETERIOUS	Has domain(s) with predicted succinate dehydrogenase activity		0/0	0/1	0/0	0/0	0/0	0/0	0/0	0/0	0/0	0/0	0/0	0/0	0/0	0/0	0/0	0/0	0/0	0/0	0/0	0/0	0/0	0/0	0/0	0/0	1/1	0/0	0/0
cpar_Chr_8	425802	1	T	G	0.012	-0.85	0.252	31.5	100000	100000	0.00166	0.00118	0.00404	CPAR2_801820	NONSYNONYMOUS	L	I	64	0	DELETERIOUS	Has domain(s) with predicted amino acid transmembrane transporter activity, role in amino acid transmembrane transport, amino acid transport, transmembrane transport and integral component of membrane, membrane localization		0|1	./.	0/0	0/0	0/0	0/0	0/0	0/0	0/0	0/0	0/0	0/0	0/0	0/0	0/0	0/0	0/0	0/0	0/0	0/0	0/0	0/0	0/0	0/0	0/0	0/0	0/0
cpar_Chr_8	425805	1	C	T	0.012	-0.85	0.252	31.5	100000	100000	0.00166	0.00118	0.00404	CPAR2_801820	NONSYNONYMOUS	S	G	63	0.29	TOLERATED	Has domain(s) with predicted amino acid transmembrane transporter activity, role in amino acid transmembrane transport, amino acid transport, transmembrane transport and integral component of membrane, membrane localization		0|1	./.	0/0	0/0	0/0	0/0	0/0	0/0	0/0	0/0	0/0	0/0	0/0	0/0	0/0	0/0	0/0	0/0	0/0	0/0	0/0	0/0	0/0	0/0	0/0	0/0	0/0
cpar_Chr_3	864172	2	T	TTGA	0.025	-0.424	0.126	31.4	100000	100000	0.00173	0.00124	0.00416	CPAR2_403900	NONFRAMESHIFT DELETION						Ortholog(s) have MAP kinase tyrosine phosphatase activity, protein tyrosine phosphatase activity	PTP2	1/1	./.	./.	0/0	0/0	0/0	0/0	0/0	0/0	0/0	0/0	0/0	0/0	0/0	0/0	0/0	0/0	0/0	0/0	0/0	0/0	0/0	0/0	0/0	0/0	0/0	0/0
cpar_Chr_2	2087069	0	T	C	0.048	0.381	0.114	31.4	100000	100000	0.00181	0.0013	0.0043	CPAR2_209750	STOP-GAIN	Q	*	30			Has domain(s) with predicted DNA binding, chromatin binding activity		0/0	0/1	0/0	0/0	0/0	0/0	0/0	0/0	0/0	0/0	0/0	0/0	0/0	0/0	0/0	0/0	0/0	0/0	0/0	0/0	0/0	0/0	0/0	0/0	0/0	1/1	0/0
cpar_Chr_1	245811	0	A	T	0.06	0.405	0.122	31.4	100000	100000	0.00189	0.00136	0.00441	CPAR2_101260	NONSYNONYMOUS	K	M	731	0.03	DELETERIOUS	Has domain(s) with predicted glycosyltransferase activity and role in protein glycosylation		0/0	0/0	0/0	0/0	0/0	0/0	0/0	0/0	0/0	0/0	0/0	0/0	0/0	0/0	0/0	0/0	0/0	0/0	0/0	0/0	0/0	0/0	0/0	0/0	0|1	1|1	0/0
cpar_Chr_1	245812	0	A	T	0.06	0.405	0.122	31.4	100000	100000	0.00189	0.00136	0.00441	CPAR2_101260	STOP-GAIN	K	*	731			Has domain(s) with predicted glycosyltransferase activity and role in protein glycosylation		0/0	0/0	0/0	0/0	0/0	0/0	0/0	0/0	0/0	0/0	0/0	0/0	0/0	0/0	0/0	0/0	0/0	0/0	0/0	0/0	0/0	0/0	0/0	0/0	0|1	1|1	0/0
cpar_Chr_7	738187	0	T	G	0.06	0.405	0.122	31.4	100000	100000	0.00189	0.00136	0.00441	CPAR2_703380	NONSYNONYMOUS	T	K	35	0.76	TOLERATED	Ortholog of Debaryomyces hansenii CBS767 : DEHA2B13156g		0/0	0/0	0/0	0/0	0/0	0/0	0/0	0/0	0/0	0/0	0/0	0/0	0/0	0/0	0/0	0/0	0/0	0/0	0/0	0/0	0/0	0/0	0/0	0/0	0/1	1/1	0/0
cpar_Chr_7	948429	0	C	CCA	0.06	0.405	0.122	31.4	100000	100000	0.00189	0.00136	0.00441	CPAR2_704330	FRAMESHIFT DELETION						Major Facilitator Superfamily protein involved in transmembrane transport of hydroxybenzoates for degradation by gentisate pathway; localized to cell periphery		0/0	0/0	0/0	0/0	0/0	0/0	0/0	0/0	0/0	0/0	0/0	0/0	0/0	0/0	0/0	0/0	0/0	0/0	0/0	0/0	0/0	0/0	0/0	0/0	0/1	1/1	0/0
cpar_Chr_5	339975	0	T	C	0.06	0.405	0.122	31.4	100000	100000	0.00189	0.00136	0.00441	CPAR2_501430	NONSYNONYMOUS	E	K	103	0.91	TOLERATED	Ortholog(s) have role in ascospore-type prospore membrane formation, late endosome to vacuole transport, mitochondrion organization, protein retention in Golgi apparatus, protein targeting to vacuole, regulation of inclusion body assembly	VPS13	0/0	0/0	0/0	0/0	0/0	0/0	0/0	0/0	0/0	0/0	0/0	0/0	0/0	0/0	0/0	0/0	0/0	0/0	0/0	0/0	0/0	0/0	0/0	0/0	0/1	1/1	0/0
cpar_Chr_6	71197	0	T	C	0.012	-0.837	0.252	31.3	100000	100000	0.00191	0.00137	0.00445	CPAR2_600300	NONSYNONYMOUS	H	Y	399	0	DELETERIOUS (*WARNING! Low confidence)	Has domain(s) with predicted DNA-binding transcription factor activity, RNA polymerase II-specific, zinc ion binding activity, role in regulation of transcription, DNA-templated and nucleus localization		0/1	0/0	0/0	0/0	0/0	0/0	0/0	0/0	0/0	0/0	0/0	0/0	0/0	0/0	0/0	0/0	0/0	0/0	0/0	0/0	0/0	0/0	0/0	0/0	0/0	0/0	0/0
cpar_Chr_6	607010	0	A	T	0.012	-0.837	0.252	31.3	100000	100000	0.00191	0.00137	0.00445	CPAR2_602570	NONSYNONYMOUS	E	V	1098	0	DELETERIOUS	Ortholog of S. cerevisiae : FMP27, C. albicans SC5314 : C6_01650C_A/FMP27, C. glabrata CBS138 : CAGL0H00330g, C. dubliniensis CD36 : Cd36_61740 and C. auris B8441 : B9J08_005383	FMP27	0/1	0/0	0/0	0/0	0/0	0/0	0/0	0/0	0/0	0/0	0/0	0/0	0/0	0/0	0/0	0/0	0/0	0/0	0/0	0/0	0/0	0/0	0/0	0/0	0/0	0/0	0/0
cpar_Chr_6	706259	0	T	C	0.012	-0.837	0.252	31.3	100000	100000	0.00191	0.00137	0.00445	CPAR2_603000	NONSYNONYMOUS	E	K	984	0	DELETERIOUS	Ortholog(s) have role in positive regulation of actin filament bundle assembly and cellular bud neck, cellular bud tip localization	YFR016C	0/1	0/0	0/0	0/0	0/0	0/0	0/0	0/0	0/0	0/0	0/0	0/0	0/0	0/0	0/0	0/0	0/0	0/0	0/0	0/0	0/0	0/0	0/0	0/0	0/0	0/0	0/0
cpar_Chr_6	759094	0	A	G	0.012	-0.837	0.252	31.3	100000	100000	0.00191	0.00137	0.00445	CPAR2_603210	NONSYNONYMOUS	A	T	436	0.52	TOLERATED	Ortholog(s) have role in karyogamy involved in conjugation with cellular fusion and endoplasmic reticulum membrane localization	KAR5	0/1	0/0	0/0	0/0	0/0	0/0	0/0	0/0	0/0	0/0	0/0	0/0	0/0	0/0	0/0	0/0	0/0	0/0	0/0	0/0	0/0	0/0	0/0	0/0	0/0	0/0	0/0
cpar_Chr_6	865109	0	T	C	0.012	-0.837	0.252	31.3	100000	100000	0.00191	0.00137	0.00445	CPAR2_603620	NONSYNONYMOUS	R	Q	149	0.27	TOLERATED	Ortholog(s) have NEDD8 activating enzyme activity and role in protein neddylation	UBA3	0/1	0/0	0/0	0/0	0/0	0/0	0/0	0/0	0/0	0/0	0/0	0/0	0/0	0/0	0/0	0/0	0/0	0/0	0/0	0/0	0/0	0/0	0/0	0/0	0/0	0/0	0/0
cpar_Chr_1	62497	0	A	C	0.012	-0.837	0.252	31.3	100000	100000	0.00191	0.00137	0.00445	CPAR2_100360	NONSYNONYMOUS	P	T	504	0	DELETERIOUS	Ortholog(s) have role in Golgi inheritance, Golgi localization, endoplasmic reticulum to Golgi vesicle-mediated transport, retrograde vesicle-mediated transport, Golgi to endoplasmic reticulum and COPI vesicle coat localization	RET2	0/1	0/0	0/0	0/0	0/0	0/0	0/0	0/0	0/0	0/0	0/0	0/0	0/0	0/0	0/0	0/0	0/0	0/0	0/0	0/0	0/0	0/0	0/0	0/0	0/0	0/0	0/0
cpar_Chr_1	150536	0	A	G	0.024	-0.418	0.126	31.3	100000	100000	0.00191	0.00137	0.00445	CPAR2_100820	NONSYNONYMOUS	G	S	32	0	DELETERIOUS	Ortholog(s) have arginase activity, manganese ion binding, ornithine carbamoyltransferase inhibitor activity, zinc ion binding activity	CAR1	1/1	0/0	0/0	0/0	0/0	0/0	0/0	0/0	0/0	0/0	0/0	0/0	0/0	0/0	0/0	0/0	0/0	0/0	0/0	0/0	0/0	0/0	0/0	0/0	0/0	0/0	0/0
cpar_Chr_1	270278	0	A	C	0.012	-0.837	0.252	31.3	100000	100000	0.00191	0.00137	0.00445	CPAR2_101340	NONSYNONYMOUS	P	H	619	0	DELETERIOUS (*WARNING! Low confidence)	Ortholog(s) have DNA-binding transcription repressor activity, RNA polymerase II-specific, RNA polymerase II cis-regulatory region sequence-specific DNA binding activity	MIG1	0/1	0/0	0/0	0/0	0/0	0/0	0/0	0/0	0/0	0/0	0/0	0/0	0/0	0/0	0/0	0/0	0/0	0/0	0/0	0/0	0/0	0/0	0/0	0/0	0/0	0/0	0/0
cpar_Chr_1	497923	0	A	G	0.012	-0.837	0.252	31.3	100000	100000	0.00191	0.00137	0.00445	CPAR2_102180	NONSYNONYMOUS	R	Q	245	0.35	TOLERATED	Ortholog(s) have role in DNA repair, transcription-coupled nucleotide-excision repair and Ddb1-Ckn1 complex localization	RAD28	0/1	0/0	0/0	0/0	0/0	0/0	0/0	0/0	0/0	0/0	0/0	0/0	0/0	0/0	0/0	0/0	0/0	0/0	0/0	0/0	0/0	0/0	0/0	0/0	0/0	0/0	0/0
cpar_Chr_1	570202	0	T	C	0.024	-0.418	0.126	31.3	100000	100000	0.00191	0.00137	0.00445	CPAR2_102480	NONSYNONYMOUS	S	L	335	0	DELETERIOUS	Ortholog of C. albicans SC5314 : C3_02870C_A, C. dubliniensis CD36 : Cd36_82860, C. auris B8441 : B9J08_004154 and Candida tenuis NRRL Y-1498 : CANTEDRAFT_117944		1/1	0/0	0/0	0/0	0/0	0/0	0/0	0/0	0/0	0/0	0/0	0/0	0/0	0/0	0/0	0/0	0/0	0/0	0/0	0/0	0/0	0/0	0/0	0/0	0/0	0/0	0/0
cpar_Chr_1	659985	0	G	T	0.012	-0.837	0.252	31.3	100000	100000	0.00191	0.00137	0.00445	CPAR2_102880	NONSYNONYMOUS	N	H	9	0.04	DELETERIOUS	Ortholog(s) have clathrin binding activity, role in Golgi to vacuole transport and AP-1 adaptor complex localization	APL2	0/1	0/0	0/0	0/0	0/0	0/0	0/0	0/0	0/0	0/0	0/0	0/0	0/0	0/0	0/0	0/0	0/0	0/0	0/0	0/0	0/0	0/0	0/0	0/0	0/0	0/0	0/0
cpar_Chr_1	843539	0	G	C	0.012	-0.837	0.252	31.3	100000	100000	0.00191	0.00137	0.00445	CPAR2_103740	NONSYNONYMOUS	P	A	461	0	DELETERIOUS	Ortholog(s) have role in DNA replication termination, ER-associated misfolded protein catabolic process and cytoplasm protein quality control by the ubiquitin-proteasome system, more	NPL4	0/1	0/0	0/0	0/0	0/0	0/0	0/0	0/0	0/0	0/0	0/0	0/0	0/0	0/0	0/0	0/0	0/0	0/0	0/0	0/0	0/0	0/0	0/0	0/0	0/0	0/0	0/0
cpar_Chr_1	1129517	0	A	G	0.024	-0.418	0.126	31.3	100000	100000	0.00191	0.00137	0.00445	CPAR2_105190	NONSYNONYMOUS	T	I	548	0.38	TOLERATED	Ortholog(s) have large ribosomal subunit rRNA binding activity and role in maturation of LSU-rRNA from tricistronic rRNA transcript (SSU-rRNA, 5.8S rRNA, LSU-rRNA), ribosomal large subunit biogenesis	NOP4	1/1	0/0	0/0	0/0	0/0	0/0	0/0	0/0	0/0	0/0	0/0	0/0	0/0	0/0	0/0	0/0	0/0	0/0	0/0	0/0	0/0	0/0	0/0	0/0	0/0	0/0	0/0
cpar_Chr_1	1197065	0	A	G	0.024	-0.418	0.126	31.3	100000	100000	0.00191	0.00137	0.00445	CPAR2_105520	NONSYNONYMOUS	P	S	873	0.13	TOLERATED	Ortholog(s) have allophanate hydrolase activity, urea carboxylase activity and role in nitrogen compound metabolic process, urea catabolic process	DUR1,2	1/1	0/0	0/0	0/0	0/0	0/0	0/0	0/0	0/0	0/0	0/0	0/0	0/0	0/0	0/0	0/0	0/0	0/0	0/0	0/0	0/0	0/0	0/0	0/0	0/0	0/0	0/0
cpar_Chr_1	1504636	0	G	A	0.024	-0.418	0.126	31.3	100000	100000	0.00191	0.00137	0.00445	CPAR2_107080	NONSYNONYMOUS	I	V	548	0.5	TOLERATED	Ortholog(s) have phosphatidylinositol deacylase activity	BST1	1/1	0/0	0/0	0/0	0/0	0/0	0/0	0/0	0/0	0/0	0/0	0/0	0/0	0/0	0/0	0/0	0/0	0/0	0/0	0/0	0/0	0/0	0/0	0/0	0/0	0/0	0/0
cpar_Chr_1	1746176	0	C	T	0.012	-0.837	0.252	31.3	100000	100000	0.00191	0.00137	0.00445	CPAR2_108270	NONSYNONYMOUS	L	S	1070	0	DELETERIOUS	Ortholog(s) have fungal-type vacuole membrane localization	YOL075C	0/1	0/0	0/0	0/0	0/0	0/0	0/0	0/0	0/0	0/0	0/0	0/0	0/0	0/0	0/0	0/0	0/0	0/0	0/0	0/0	0/0	0/0	0/0	0/0	0/0	0/0	0/0
cpar_Chr_1	1795002	0	A	C	0.024	-0.418	0.126	31.3	100000	100000	0.00191	0.00137	0.00445	CPAR2_108500	NONSYNONYMOUS	L	F	312	0.05	TOLERATED	Ortholog(s) have phosphatidylinositol-4-phosphate binding, ubiquitin binding activity	GGA2	1/1	0/0	0/0	0/0	0/0	0/0	0/0	0/0	0/0	0/0	0/0	0/0	0/0	0/0	0/0	0/0	0/0	0/0	0/0	0/0	0/0	0/0	0/0	0/0	0/0	0/0	0/0
cpar_Chr_1	1834786	0	T	C	0.012	-0.837	0.252	31.3	100000	100000	0.00191	0.00137	0.00445	CPAR2_108720	SYNONYMOUS	R	R	343	0.03	DELETERIOUS	Ortholog(s) have trehalose-phosphatase activity, role in cellular response to heat, fungal-type cell wall organization, trehalose metabolic process and alpha,alpha-trehalose-phosphate synthase complex (UDP-forming) localization		0/1	0/0	0/0	0/0	0/0	0/0	0/0	0/0	0/0	0/0	0/0	0/0	0/0	0/0	0/0	0/0	0/0	0/0	0/0	0/0	0/0	0/0	0/0	0/0	0/0	0/0	0/0
cpar_Chr_1	2202536	0	G	A	0.024	-0.418	0.126	31.3	100000	100000	0.00191	0.00137	0.00445	CPAR2_110360	NONSYNONYMOUS	V	A	865	0.41	TOLERATED	Ortholog(s) have sequence-specific DNA binding activity, role in positive regulation of transcription from RNA polymerase II promoter in response to acidic pH and nucleus localization	WAR1	1/1	0/0	0/0	0/0	0/0	0/0	0/0	0/0	0/0	0/0	0/0	0/0	0/0	0/0	0/0	0/0	0/0	0/0	0/0	0/0	0/0	0/0	0/0	0/0	0/0	0/0	0/0
cpar_Chr_4	17955	0	T	C	0.012	-0.837	0.252	31.3	100000	100000	0.00191	0.00137	0.00445	CPAR2_300100	NONSYNONYMOUS	G	S	221	0	DELETERIOUS	Ortholog(s) have GTPase activator activity	SAC7	0/1	0/0	0/0	0/0	0/0	0/0	0/0	0/0	0/0	0/0	0/0	0/0	0/0	0/0	0/0	0/0	0/0	0/0	0/0	0/0	0/0	0/0	0/0	0/0	0/0	0/0	0/0
cpar_Chr_4	234082	0	A	G	0.012	-0.837	0.252	31.3	100000	100000	0.00191	0.00137	0.00445	CPAR2_301090	NONSYNONYMOUS	T	I	181	0.07	TOLERATED	Ortholog(s) have endoribonuclease activity, role in nuclear mRNA surveillance of mRNP export, transcription elongation from RNA polymerase II promoter and cytoplasm, nucleus localization	SWT1	0/1	0/0	0/0	0/0	0/0	0/0	0/0	0/0	0/0	0/0	0/0	0/0	0/0	0/0	0/0	0/0	0/0	0/0	0/0	0/0	0/0	0/0	0/0	0/0	0/0	0/0	0/0
cpar_Chr_4	548572	0	A	G	0.012	-0.837	0.252	31.3	100000	100000	0.00191	0.00137	0.00445	CPAR2_404440	NONSYNONYMOUS	A	V	738	0.02	DELETERIOUS	Ortholog(s) have role in establishment or maintenance of cell polarity, sexual sporulation resulting in formation of a cellular spore, ubiquitin-dependent protein catabolic process	MUB1	0/1	0/0	0/0	0/0	0/0	0/0	0/0	0/0	0/0	0/0	0/0	0/0	0/0	0/0	0/0	0/0	0/0	0/0	0/0	0/0	0/0	0/0	0/0	0/0	0/0	0/0	0/0
cpar_Chr_4	816594	0	C	T	0.012	-0.837	0.252	31.3	100000	100000	0.00191	0.00137	0.00445	CPAR2_405490	NONSYNONYMOUS	K	E	483	0	DELETERIOUS	Ortholog(s) have phosphorelay response regulator activity, protein histidine kinase activity, role in osmosensory signaling via phosphorelay pathway, protein phosphorylation and plasma membrane localization		0/1	0/0	0/0	0/0	0/0	0/0	0/0	0/0	0/0	0/0	0/0	0/0	0/0	0/0	0/0	0/0	0/0	0/0	0/0	0/0	0/0	0/0	0/0	0/0	0/0	0/0	0/0
cpar_Chr_4	1115838	0	G	C	0.012	-0.837	0.252	31.3	100000	100000	0.00191	0.00137	0.00445	CPAR2_406960	NONSYNONYMOUS	E	Q	624	0.26	TOLERATED	Ortholog of C. albicans SC5314 : C2_08450W_A, C. dubliniensis CD36 : Cd36_22580, C. auris B8441 : B9J08_005066 and Candida tenuis NRRL Y-1498 : CANTEDRAFT_113677		0/1	0/0	0/0	0/0	0/0	0/0	0/0	0/0	0/0	0/0	0/0	0/0	0/0	0/0	0/0	0/0	0/0	0/0	0/0	0/0	0/0	0/0	0/0	0/0	0/0	0/0	0/0
cpar_Chr_4	1139705	0	G	A	0.012	-0.837	0.252	31.3	100000	100000	0.00191	0.00137	0.00445	CPAR2_407100	NONSYNONYMOUS	Y	C	174	0	DELETERIOUS	Ortholog(s) have hydroxyacylglutathione hydrolase activity, role in methylglyoxal catabolic process to D-lactate via S-lactoyl-glutathione and cytoplasm localization	GLO2	0/1	0/0	0/0	0/0	0/0	0/0	0/0	0/0	0/0	0/0	0/0	0/0	0/0	0/0	0/0	0/0	0/0	0/0	0/0	0/0	0/0	0/0	0/0	0/0	0/0	0/0	0/0
cpar_Chr_4	1170985	0	GC	G	0.012	-0.837	0.252	31.3	100000	100000	0.00191	0.00137	0.00445	CPAR2_407220	FRAMESHIFT INSERTION						Has domain(s) with predicted 2-oxoglutarate-dependent dioxygenase activity		0/1	0/0	0/0	0/0	0/0	0/0	0/0	0/0	0/0	0/0	0/0	0/0	0/0	0/0	0/0	0/0	0/0	0/0	0/0	0/0	0/0	0/0	0/0	0/0	0/0	0/0	0/0
cpar_Chr_8	98591	0	A	G	0.024	-0.418	0.126	31.3	100000	100000	0.00191	0.00137	0.00445	CPAR2_800390	NONSYNONYMOUS	S	N	314	0.06	TOLERATED	Ortholog(s) have ATPase-coupled transmembrane transporter activity, role in fatty acid transport and integral component of peroxisomal membrane, peroxisome localization	PXA1	1/1	0/0	0/0	0/0	0/0	0/0	0/0	0/0	0/0	0/0	0/0	0/0	0/0	0/0	0/0	0/0	0/0	0/0	0/0	0/0	0/0	0/0	0/0	0/0	0/0	0/0	0/0
cpar_Chr_8	318516	0	A	G	0.024	-0.418	0.126	31.3	100000	100000	0.00191	0.00137	0.00445	CPAR2_801380	NONSYNONYMOUS	T	M	83	0.05	TOLERATED	Ortholog(s) have small ribosomal subunit rRNA binding activity	UTP23	1/1	0/0	0/0	0/0	0/0	0/0	0/0	0/0	0/0	0/0	0/0	0/0	0/0	0/0	0/0	0/0	0/0	0/0	0/0	0/0	0/0	0/0	0/0	0/0	0/0	0/0	0/0
cpar_Chr_8	406025	0	A	G	0.024	-0.418	0.126	31.3	100000	100000	0.00191	0.00137	0.00445	CPAR2_801750	NONSYNONYMOUS	A	V	76	0.2	TOLERATED	Ortholog of C. albicans SC5314 : C1_13180W_A, C. dubliniensis CD36 : Cd36_12240, C. auris B8441 : B9J08_002031, Candida tenuis NRRL Y-1498 : CANTEDRAFT_135403 and Pichia stipitis Pignal : PICST_29111		1/1	0/0	0/0	0/0	0/0	0/0	0/0	0/0	0/0	0/0	0/0	0/0	0/0	0/0	0/0	0/0	0/0	0/0	0/0	0/0	0/0	0/0	0/0	0/0	0/0	0/0	0/0
cpar_Chr_8	420669	0	G	A	0.024	-0.418	0.126	31.3	100000	100000	0.00191	0.00137	0.00445	CPAR2_801810	NONSYNONYMOUS	L	S	1138	0	DELETERIOUS	Ortholog(s) have guanyl-nucleotide exchange factor activity and role in endocytosis, protein targeting to vacuole, retrograde transport, endosome to Golgi	MON2	1/1	0/0	0/0	0/0	0/0	0/0	0/0	0/0	0/0	0/0	0/0	0/0	0/0	0/0	0/0	0/0	0/0	0/0	0/0	0/0	0/0	0/0	0/0	0/0	0/0	0/0	0/0
cpar_Chr_8	818061	0	G	T	0.012	-0.837	0.252	31.3	100000	100000	0.00191	0.00137	0.00445	CPAR2_803680	NONSYNONYMOUS	K	Q	140	0.13	TOLERATED	Ortholog(s) have mannose-ethanolamine phosphotransferase activity, role in ATP transport, GPI anchor biosynthetic process and endoplasmic reticulum, endoplasmic reticulum membrane, fungal-type cell wall, fungal-type vacuole localization	MCD4	0/1	0/0	0/0	0/0	0/0	0/0	0/0	0/0	0/0	0/0	0/0	0/0	0/0	0/0	0/0	0/0	0/0	0/0	0/0	0/0	0/0	0/0	0/0	0/0	0/0	0/0	0/0
cpar_Chr_8	1788677	0	A	AAC	0.024	-0.418	0.126	31.3	100000	100000	0.00191	0.00137	0.00445	CPAR2_807700	FRAMESHIFT DELETION						Ortholog(s) have role in fatty acid beta-oxidation and peroxisomal matrix localization	POX1	1/1	0/0	0/0	0/0	0/0	0/0	0/0	0/0	0/0	0/0	0/0	0/0	0/0	0/0	0/0	0/0	0/0	0/0	0/0	0/0	0/0	0/0	0/0	0/0	0/0	0/0	0/0
cpar_Chr_8	1893540	0	A	G	0.024	-0.418	0.126	31.3	100000	100000	0.00191	0.00137	0.00445	CPAR2_808170	NONSYNONYMOUS	R	C	125	0.01	DELETERIOUS	Ortholog(s) have plasma membrane localization	YDR090C	1/1	0/0	0/0	0/0	0/0	0/0	0/0	0/0	0/0	0/0	0/0	0/0	0/0	0/0	0/0	0/0	0/0	0/0	0/0	0/0	0/0	0/0	0/0	0/0	0/0	0/0	0/0
cpar_Chr_8	1898445	0	C	CGTGT	0.024	-0.418	0.126	31.3	100000	100000	0.00191	0.00137	0.00445	CPAR2_808190	FRAMESHIFT DELETION						Ortholog of C. albicans SC5314 : C3_07650C_A, C. dubliniensis CD36 : Cd36_87530, C. auris B8441 : B9J08_001208 and Candida tenuis NRRL Y-1498 : CANTEDRAFT_111859		1/1	0/0	0/0	0/0	0/0	0/0	0/0	0/0	0/0	0/0	0/0	0/0	0/0	0/0	0/0	0/0	0/0	0/0	0/0	0/0	0/0	0/0	0/0	0/0	0/0	0/0	0/0
cpar_Chr_2	40166	0	A	G	0.024	-0.418	0.126	31.3	100000	100000	0.00191	0.00137	0.00445	CPAR2_200240	NONSYNONYMOUS	S	L	816	0.22	TOLERATED	Ortholog(s) have calcium:proton antiporter activity, potassium:proton antiporter activity, sodium:proton antiporter activity and role in potassium ion transport, proton transmembrane transport, sodium ion transport	VNX1	1/1	0/0	0/0	0/0	0/0	0/0	0/0	0/0	0/0	0/0	0/0	0/0	0/0	0/0	0/0	0/0	0/0	0/0	0/0	0/0	0/0	0/0	0/0	0/0	0/0	0/0	0/0
cpar_Chr_2	74480	0	T	C	0.024	-0.418	0.126	31.3	100000	100000	0.00191	0.00137	0.00445	CPAR2_200490	NONSYNONYMOUS	M	I	72	0	DELETERIOUS	Ortholog(s) have antioxidant activity, disulfide oxidoreductase activity, protein-disulfide reductase activity	TRX1	1/1	0/0	0/0	0/0	0/0	0/0	0/0	0/0	0/0	0/0	0/0	0/0	0/0	0/0	0/0	0/0	0/0	0/0	0/0	0/0	0/0	0/0	0/0	0/0	0/0	0/0	0/0
cpar_Chr_2	221446	0	A	C	0.012	-0.837	0.252	31.3	100000	100000	0.00191	0.00137	0.00445	CPAR2_201210	STOP-GAIN	G	*	191			Has domain(s) with predicted zinc ion binding activity		0/1	0/0	0/0	0/0	0/0	0/0	0/0	0/0	0/0	0/0	0/0	0/0	0/0	0/0	0/0	0/0	0/0	0/0	0/0	0/0	0/0	0/0	0/0	0/0	0/0	0/0	0/0
cpar_Chr_2	327985	0	T	C	0.024	-0.418	0.126	31.3	100000	100000	0.00191	0.00137	0.00445	CPAR2_201780	NONSYNONYMOUS	T	I	152	0.23	TOLERATED	Ortholog(s) have role in Cvt vesicle assembly, autophagosome assembly, autophagy of peroxisome, cytoplasm to vacuole transport by the Cvt pathway and endoplasmic reticulum to Golgi vesicle-mediated transport, more	TRS85	1/1	0/0	0/0	0/0	0/0	0/0	0/0	0/0	0/0	0/0	0/0	0/0	0/0	0/0	0/0	0/0	0/0	0/0	0/0	0/0	0/0	0/0	0/0	0/0	0/0	0/0	0/0
cpar_Chr_2	597664	0	T	C	0.012	-0.837	0.252	31.3	100000	100000	0.00191	0.00137	0.00445	CPAR2_203030	NONSYNONYMOUS	M	I	597	0.41	TOLERATED	Ortholog(s) have RNA polymerase I core promoter sequence-specific DNA binding, TBP-class protein binding activity and role in nucleolar large rRNA transcription by RNA polymerase I	RRN11	0/1	0/0	0/0	0/0	0/0	0/0	0/0	0/0	0/0	0/0	0/0	0/0	0/0	0/0	0/0	0/0	0/0	0/0	0/0	0/0	0/0	0/0	0/0	0/0	0/0	0/0	0/0
cpar_Chr_2	608941	0	T	TCAA	0.012	-0.837	0.252	31.3	100000	100000	0.00191	0.00137	0.00445	CPAR2_203070	NONFRAMESHIFT DELETION						Ortholog of S. cerevisiae : YSC83, C. albicans SC5314 : CR_06620W_A, C. glabrata CBS138 : CAGL0A02134g, C. dubliniensis CD36 : Cd36_32160 and C. auris B8441 : B9J08_004564	YSC83	0|1	0/0	0/0	0/0	0/0	0/0	0/0	0/0	0/0	0/0	0/0	0/0	0/0	0/0	0/0	0/0	0/0	0/0	0/0	0/0	0/0	0/0	0/0	0/0	0/0	0/0	0/0
cpar_Chr_2	636459	0	A	G	0.012	-0.837	0.252	31.3	100000	100000	0.00191	0.00137	0.00445	CPAR2_203180	NONSYNONYMOUS	L	F	115	0.73	TOLERATED	Ortholog(s) have azetidine-2-carboxylic acid acetyltransferase activity		0/1	0/0	0/0	0/0	0/0	0/0	0/0	0/0	0/0	0/0	0/0	0/0	0/0	0/0	0/0	0/0	0/0	0/0	0/0	0/0	0/0	0/0	0/0	0/0	0/0	0/0	0/0
cpar_Chr_2	687575	0	C	T	0.012	-0.837	0.252	31.3	100000	100000	0.00191	0.00137	0.00445	CPAR2_203450	NONSYNONYMOUS	D	G	110	0.6	TOLERATED	Ortholog(s) have formate dehydrogenase (NAD+) activity, role in formate catabolic process and cytosol localization	FDH1	0/1	0/0	0/0	0/0	0/0	0/0	0/0	0/0	0/0	0/0	0/0	0/0	0/0	0/0	0/0	0/0	0/0	0/0	0/0	0/0	0/0	0/0	0/0	0/0	0/0	0/0	0/0
cpar_Chr_2	1722280	0	C	T	0.012	-0.837	0.252	31.3	100000	100000	0.00191	0.00137	0.00445	CPAR2_208010	NONSYNONYMOUS	I	V	860	0.77	TOLERATED	Ortholog(s) have GTPase activity, role in mature ribosome assembly and cytoplasm localization	RIA1	0/1	0/0	0/0	0/0	0/0	0/0	0/0	0/0	0/0	0/0	0/0	0/0	0/0	0/0	0/0	0/0	0/0	0/0	0/0	0/0	0/0	0/0	0/0	0/0	0/0	0/0	0/0
cpar_Chr_2	1925938	0	T	A	0.012	-0.837	0.252	31.3	100000	100000	0.00191	0.00137	0.00445	CPAR2_208970	NONSYNONYMOUS	E	V	470	0.28	TOLERATED	Ortholog(s) have structural molecule activity and role in COPII-coated vesicle budding, endoplasmic reticulum to Golgi vesicle-mediated transport, intracellular protein transport, nuclear envelope organization	SEC31	0/1	0/0	0/0	0/0	0/0	0/0	0/0	0/0	0/0	0/0	0/0	0/0	0/0	0/0	0/0	0/0	0/0	0/0	0/0	0/0	0/0	0/0	0/0	0/0	0/0	0/0	0/0
cpar_Chr_2	1930494	0	T	A	0.012	-0.837	0.252	31.3	100000	100000	0.00191	0.00137	0.00445	CPAR2_208980	NONSYNONYMOUS	H	Q	407	0	DELETERIOUS	Acid trehalase, involved in trehalose catabolism, stress response and virulence	ATH1	0/1	0/0	0/0	0/0	0/0	0/0	0/0	0/0	0/0	0/0	0/0	0/0	0/0	0/0	0/0	0/0	0/0	0/0	0/0	0/0	0/0	0/0	0/0	0/0	0/0	0/0	0/0
cpar_Chr_2	2243186	0	T	C	0.012	-0.837	0.252	31.3	100000	100000	0.00191	0.00137	0.00445	CPAR2_210430	NONSYNONYMOUS	L	F	1465	0.19	TOLERATED	Ortholog(s) have phosphorelay sensor kinase activity		0/1	0/0	0/0	0/0	0/0	0/0	0/0	0/0	0/0	0/0	0/0	0/0	0/0	0/0	0/0	0/0	0/0	0/0	0/0	0/0	0/0	0/0	0/0	0/0	0/0	0/0	0/0
cpar_Chr_2	2645603	0	G	T	0.012	-0.837	0.252	31.3	100000	100000	0.00191	0.00137	0.00445	CPAR2_212250	NONSYNONYMOUS	K	T	777	0.32	TOLERATED	Ortholog(s) have ATP binding, adenyl-nucleotide exchange factor activity, unfolded protein binding activity and role in posttranslational protein targeting to membrane, translocation, response to unfolded protein	LHS1	0|1	0/0	0/0	0/0	0/0	0/0	0/0	0/0	0/0	0/0	0/0	0/0	0/0	0/0	0/0	0/0	0/0	0/0	0/0	0/0	0/0	0/0	0/0	0/0	0/0	0/0	0/0
cpar_Chr_2	2645604	0	C	T	0.012	-0.837	0.252	31.3	100000	100000	0.00191	0.00137	0.00445	CPAR2_212250	NONSYNONYMOUS	K	E	777	0.49	TOLERATED	Ortholog(s) have ATP binding, adenyl-nucleotide exchange factor activity, unfolded protein binding activity and role in posttranslational protein targeting to membrane, translocation, response to unfolded protein	LHS1	0|1	0/0	0/0	0/0	0/0	0/0	0/0	0/0	0/0	0/0	0/0	0/0	0/0	0/0	0/0	0/0	0/0	0/0	0/0	0/0	0/0	0/0	0/0	0/0	0/0	0/0	0/0
cpar_Chr_7	298985	0	T	C	0.024	-0.418	0.126	31.3	100000	100000	0.00191	0.00137	0.00445	CPAR2_701420	NONSYNONYMOUS	A	V	768	0.03	DELETERIOUS (*WARNING! Low confidence)	Ortholog(s) have role in reciprocal meiotic recombination and mitochondrion localization	MSC1	1/1	0/0	0/0	0/0	0/0	0/0	0/0	0/0	0/0	0/0	0/0	0/0	0/0	0/0	0/0	0/0	0/0	0/0	0/0	0/0	0/0	0/0	0/0	0/0	0/0	0/0	0/0
cpar_Chr_7	693958	0	T	C	0.012	-0.837	0.252	31.3	100000	100000	0.00191	0.00137	0.00445	CPAR2_703220	NONSYNONYMOUS	R	C	785	0.05	TOLERATED	Ortholog(s) have GTPase activator activity and role in actin cytoskeleton organization, mitotic morphogenesis checkpoint signaling, negative regulation of Rho protein signal transduction	BEM2	0/1	0/0	0/0	0/0	0/0	0/0	0/0	0/0	0/0	0/0	0/0	0/0	0/0	0/0	0/0	0/0	0/0	0/0	0/0	0/0	0/0	0/0	0/0	0/0	0/0	0/0	0/0
cpar_Chr_7	755916	0	A	G	0.012	-0.837	0.252	31.3	100000	100000	0.00191	0.00137	0.00445	CPAR2_703450	NONSYNONYMOUS	P	L	574	0.31	TOLERATED	Ortholog of S. cerevisiae : PRM10, C. albicans SC5314 : C7_01940C_A, C. glabrata CBS138 : CAGL0G04433g, C. dubliniensis CD36 : Cd36_71750 and C. auris B8441 : B9J08_001559	PRM10	0/1	0/0	0/0	0/0	0/0	0/0	0/0	0/0	0/0	0/0	0/0	0/0	0/0	0/0	0/0	0/0	0/0	0/0	0/0	0/0	0/0	0/0	0/0	0/0	0/0	0/0	0/0
cpar_Chr_7	928388	0	A	G	0.012	-0.837	0.252	31.3	100000	100000	0.00191	0.00137	0.00445	CPAR2_704240	NONSYNONYMOUS	S	N	112	0.53	TOLERATED	Ortholog(s) have protein phosphatase activator activity	SAP190	0/1	0/0	0/0	0/0	0/0	0/0	0/0	0/0	0/0	0/0	0/0	0/0	0/0	0/0	0/0	0/0	0/0	0/0	0/0	0/0	0/0	0/0	0/0	0/0	0/0	0/0	0/0
cpar_Chr_3	94887	0	T	C	0.012	-0.837	0.252	31.3	100000	100000	0.00191	0.00137	0.00445	CPAR2_400400	STOP-GAIN	Q	*	309			Has domain(s) with predicted catalytic activity, pyridoxal phosphate binding, transaminase activity and role in biosynthetic process, cellular amino acid metabolic process		0/1	0/0	0/0	0/0	0/0	0/0	0/0	0/0	0/0	0/0	0/0	0/0	0/0	0/0	0/0	0/0	0/0	0/0	0/0	0/0	0/0	0/0	0/0	0/0	0/0	0/0	0/0
cpar_Chr_3	208696	0	T	C	0.012	-0.837	0.252	31.3	100000	100000	0.00191	0.00137	0.00445	CPAR2_400990	NONSYNONYMOUS	A	V	82	0.22	TOLERATED	Ortholog(s) have carbonyl reductase (NADPH) activity, oxidoreductase activity, serine 3-dehydrogenase activity	YMR226C	0/1	0/0	0/0	0/0	0/0	0/0	0/0	0/0	0/0	0/0	0/0	0/0	0/0	0/0	0/0	0/0	0/0	0/0	0/0	0/0	0/0	0/0	0/0	0/0	0/0	0/0	0/0
cpar_Chr_3	234874	0	G	A	0.012	-0.837	0.252	31.3	100000	100000	0.00191	0.00137	0.00445	CPAR2_401150	NONSYNONYMOUS	Q	R	397	0.53	TOLERATED	Ortholog(s) have ATP binding, ATPase, DNA insertion or deletion binding, bubble DNA binding, dinucleotide insertion or deletion binding, double-stranded DNA binding, heteroduplex DNA loop binding, single-stranded DNA binding activity	MLH1	0/1	0/0	0/0	0/0	0/0	0/0	0/0	0/0	0/0	0/0	0/0	0/0	0/0	0/0	0/0	0/0	0/0	0/0	0/0	0/0	0/0	0/0	0/0	0/0	0/0	0/0	0/0
cpar_Chr_3	249766	0	G	A	0.012	-0.837	0.252	31.3	100000	100000	0.00191	0.00137	0.00445	CPAR2_401200	NONSYNONYMOUS	I	M	9	0	DELETERIOUS	Ortholog(s) have histone deacetylase activity	RXT2	0/1	0/0	0/0	0/0	0/0	0/0	0/0	0/0	0/0	0/0	0/0	0/0	0/0	0/0	0/0	0/0	0/0	0/0	0/0	0/0	0/0	0/0	0/0	0/0	0/0	0/0	0/0
cpar_Chr_3	380113	0	C	G	0.012	-0.837	0.252	31.3	100000	100000	0.00191	0.00137	0.00445	CPAR2_401710	NONSYNONYMOUS	R	S	915	0	DELETERIOUS (*WARNING! Low confidence)	Ortholog(s) have role in Golgi to plasma membrane transport, exocytosis and cellular bud neck, cellular bud tip, exocyst, incipient cellular bud site localization	SEC15	0/1	0/0	0/0	0/0	0/0	0/0	0/0	0/0	0/0	0/0	0/0	0/0	0/0	0/0	0/0	0/0	0/0	0/0	0/0	0/0	0/0	0/0	0/0	0/0	0/0	0/0	0/0
cpar_Chr_3	527968	0	G	A	0.012	-0.837	0.252	31.3	100000	100000	0.00191	0.00137	0.00445	CPAR2_402410	NONSYNONYMOUS	D	G	140	0.15	TOLERATED	Ortholog(s) have nicotinamide riboside transmembrane transporter activity, nucleobase transmembrane transporter activity, nucleoside transmembrane transporter activity	FUN26	0/1	0/0	0/0	0/0	0/0	0/0	0/0	0/0	0/0	0/0	0/0	0/0	0/0	0/0	0/0	0/0	0/0	0/0	0/0	0/0	0/0	0/0	0/0	0/0	0/0	0/0	0/0
cpar_Chr_3	754438	0	T	G	0.012	-0.837	0.252	31.3	100000	100000	0.00191	0.00137	0.00445	CPAR2_403480	STOP-GAIN	S	*	739			Ortholog(s) have thiol-dependent deubiquitinase activity, role in chromatin silencing at telomere, histone deubiquitination, protein deubiquitination and nucleolus, nucleus localization	UBP10	0/1	0/0	0/0	0/0	0/0	0/0	0/0	0/0	0/0	0/0	0/0	0/0	0/0	0/0	0/0	0/0	0/0	0/0	0/0	0/0	0/0	0/0	0/0	0/0	0/0	0/0	0/0
cpar_Chr_3	1306286	0	T	C	0.024	-0.418	0.126	31.3	100000	100000	0.00191	0.00137	0.00445	CPAR2_303710	NONSYNONYMOUS	E	K	489	0.06	TOLERATED	Ortholog(s) have 5'-3' exonuclease activity, 5'-flap endonuclease activity	EXO1	1/1	0/0	0/0	0/0	0/0	0/0	0/0	0/0	0/0	0/0	0/0	0/0	0/0	0/0	0/0	0/0	0/0	0/0	0/0	0/0	0/0	0/0	0/0	0/0	0/0	0/0	0/0
cpar_Chr_3	1354359	0	A	T	0.024	-0.418	0.126	31.3	100000	100000	0.00191	0.00137	0.00445	CPAR2_303850	NONSYNONYMOUS	L	M	309	0.01	DELETERIOUS	Ortholog of S. cerevisiae : OTU2, C. albicans SC5314 : C5_01110W_A, C. dubliniensis CD36 : Cd36_51210, C. auris B8441 : B9J08_000423 and Candida tenuis NRRL Y-1498 : CANTEDRAFT_114159	OTU2	1/1	0/0	0/0	0/0	0/0	0/0	0/0	0/0	0/0	0/0	0/0	0/0	0/0	0/0	0/0	0/0	0/0	0/0	0/0	0/0	0/0	0/0	0/0	0/0	0/0	0/0	0/0
cpar_Chr_3	1375395	0	T	C	0.024	-0.418	0.126	31.3	100000	100000	0.00191	0.00137	0.00445	CPAR2_303950	NONSYNONYMOUS	V	I	705	0.31	TOLERATED	Putative phospholipid-translocating ATPase; expression increased in fluconazole and voriconazole resistant strains	DNF1	1/1	0/0	0/0	0/0	0/0	0/0	0/0	0/0	0/0	0/0	0/0	0/0	0/0	0/0	0/0	0/0	0/0	0/0	0/0	0/0	0/0	0/0	0/0	0/0	0/0	0/0	0/0
cpar_Chr_5	159491	0	T	C	0.024	-0.418	0.126	31.3	100000	100000	0.00191	0.00137	0.00445	CPAR2_500680	NONSYNONYMOUS	M	I	211	0.15	TOLERATED	Ortholog of S. cerevisiae : YGR111W, C. albicans SC5314 : C4_05850C_A, C. glabrata CBS138 : CAGL0L04708g, C. dubliniensis CD36 : Cd36_45340 and C. auris B8441 : B9J08_004872	YGR111W	1/1	0/0	0/0	0/0	0/0	0/0	0/0	0/0	0/0	0/0	0/0	0/0	0/0	0/0	0/0	0/0	0/0	0/0	0/0	0/0	0/0	0/0	0/0	0/0	0/0	0/0	0/0
cpar_Chr_5	473792	0	C	T	0.012	-0.837	0.252	31.3	100000	100000	0.00191	0.00137	0.00445	CPAR2_502100	NONSYNONYMOUS	K	E	196	0	DELETERIOUS	Has domain(s) with predicted transmembrane transporter activity, role in transmembrane transport and membrane localization		0/1	0/0	0/0	0/0	0/0	0/0	0/0	0/0	0/0	0/0	0/0	0/0	0/0	0/0	0/0	0/0	0/0	0/0	0/0	0/0	0/0	0/0	0/0	0/0	0/0	0/0	0/0
cpar_Chr_5	720277	0	T	G	0.012	-0.837	0.252	31.3	100000	100000	0.00191	0.00137	0.00445	CPAR2_503080	NONSYNONYMOUS	P	Q	312	0.01	DELETERIOUS	Ortholog(s) have diacylglycerol O-acyltransferase activity and role in cellular triglyceride homeostasis, ceramide metabolic process, lipid storage, triglyceride biosynthetic process	DGA1	0/1	0/0	0/0	0/0	0/0	0/0	0/0	0/0	0/0	0/0	0/0	0/0	0/0	0/0	0/0	0/0	0/0	0/0	0/0	0/0	0/0	0/0	0/0	0/0	0/0	0/0	0/0
cpar_Chr_5	814940	0	G	C	0.012	-0.837	0.252	31.3	100000	100000	0.00191	0.00137	0.00445	CPAR2_503530	NONSYNONYMOUS	I	M	235	0	DELETERIOUS	Ortholog(s) have L-proline transmembrane transporter activity, amino acid transmembrane transporter activity, beta-alanine transmembrane transporter activity, polyamine transmembrane transporter activity	GAP1	0/1	0/0	0/0	0/0	0/0	0/0	0/0	0/0	0/0	0/0	0/0	0/0	0/0	0/0	0/0	0/0	0/0	0/0	0/0	0/0	0/0	0/0	0/0	0/0	0/0	0/0	0/0
cpar_Chr_1	1476370	1	C	A	0.012	-0.835	0.252	31.3	100000	100000	0.00195	0.00141	0.00452	CPAR2_106920	NONSYNONYMOUS	I	S	336	0	DELETERIOUS	Protein of unknown function		0/1	0/0	0/0	0/0	0/0	0/0	0/0	0/0	0/0	0/0	0/0	0/0	0/0	0/0	0/0	0/0	0/0	0/0	0/0	0/0	0/0	0/0	0/0	0/0	0/0	0/0	0/0
cpar_Chr_1	426461	2	T	C	0.05	0.746	0.226	31.3	100000	100000	0.00203	0.00146	0.00464	CPAR2_101890	NONSYNONYMOUS	G	D	145	0	DELETERIOUS (*WARNING! Low confidence)	Protein of unknown function		./.	./.	0/1	0/0	0/0	0/0	0/0	0/0	0/1	0/0	0/0	0/0	0/0	0/0	0/0	0/0	0/0	0/0	0/0	0/0	0/0	0/1	0/0	0/0	0/0	0/0	0/0
cpar_Chr_2	808093	1	A	AACAGCAACC	0.012	-0.826	0.25	31.3	100000	100000	0.00204	0.00148	0.00466	CPAR2_203990	NONFRAMESHIFT DELETION						Ortholog(s) have role in positive regulation of transcription by RNA polymerase II	MSS11	0/1	0/0	0/0	0/0	0/0	0/0	0/0	0/0	0/0	0/0	0/0	0/0	0/0	0/0	0/0	0/0	0/0	0/0	0/0	0/0	0/0	0/0	./.	0/0	0/0	0/0	0/0
cpar_Chr_2	1285012	0	A	G	0.476	0.219	0.0667	31.2	100000	100000	0.00217	0.00157	0.00486	CPAR2_206100	NONSYNONYMOUS	T	A	9	0.2	TOLERATED	Ortholog of Candida metapsilosis : CMET_3735, Candida orthopsilosis Co 90-125 : CORT_0D06240 and Candida orthopsilosis NEW ASSEMBLY : CORT1D06240		1/1	1/1	0/0	0/0	0/0	0/0	0/0	0/0	0/0	1/1	0/0	0/0	0/0	0/0	0/0	0/0	1/1	1/1	1/1	1/1	1/1	1/1	0/0	0/0	1/1	0/0	1/1
cpar_Chr_2	1285024	0	C	T	0.476	0.219	0.0667	31.2	100000	100000	0.00217	0.00157	0.00486	CPAR2_206100	NONSYNONYMOUS	P	S	13	1	TOLERATED	Ortholog of Candida metapsilosis : CMET_3735, Candida orthopsilosis Co 90-125 : CORT_0D06240 and Candida orthopsilosis NEW ASSEMBLY : CORT1D06240		1/1	1/1	0/0	0/0	0/0	0/0	0/0	0/0	0/0	1/1	0/0	0/0	0/0	0/0	0/0	0/0	1/1	1/1	1/1	1/1	1/1	1/1	0/0	0/0	1/1	0/0	1/1
cpar_Chr_3	979261	0	C	A	0.238	-0.433	0.133	31.2	100000	100000	0.00228	0.00166	0.00503	CPAR2_302230	NONSYNONYMOUS	S	R	717	0.11	TOLERATED	Ortholog(s) have DNA binding, bending, DNA-binding transcription factor activity, RNA polymerase II-specific, sequence-specific DNA binding activity	RLM1	0/0	0/0	0/0	0/0	0/0	0/0	0/0	1/1	0/0	0/0	0/0	0/0	0/0	0/0	0/0	0/0	0/1	0/1	0/1	0/1	0/1	0/0	0/0	0/0	1/1	0/1	0/1
cpar_Chr_3	449470	1	A	T	0.451	0.65	0.2	31.1	100000	100000	0.00235	0.00171	0.00513	CPAR2_402040	NONSYNONYMOUS	K	N	262	0.21	TOLERATED	Ortholog(s) have carboxylic acid transmembrane transporter activity and role in carboxylic acid transport		0/0	./.	0/0	0|1	0|1	0|1	0/1	0|1	0/0	1|1	0|1	0|1	0|1	0|1	0|1	0|1	0|1	0|1	0|1	0|1	0|1	0|1	0|1	0|1	0|1	0|1	0|1
cpar_Chr_3	449854	1	G	A	0.451	0.65	0.2	31.1	100000	100000	0.00235	0.00171	0.00513	CPAR2_402040	SYNONYMOUS	S	S	134	0.01	DELETERIOUS	Ortholog(s) have carboxylic acid transmembrane transporter activity and role in carboxylic acid transport		0/0	./.	0/0	0|1	0|1	0|1	0|1	0|1	0/0	1|1	0|1	0|1	0|1	0|1	0|1	0|1	0|1	0|1	0|1	0/1	0|1	0|1	0|1	0|1	0|1	0|1	0|1
cpar_Chr_3	449855	1	G	C	0.451	0.65	0.2	31.1	100000	100000	0.00235	0.00171	0.00513	CPAR2_402040	NONSYNONYMOUS	S	T	134	0.06	TOLERATED	Ortholog(s) have carboxylic acid transmembrane transporter activity and role in carboxylic acid transport		0/0	./.	0/0	0|1	0|1	0|1	0|1	0|1	0/0	1|1	0|1	0|1	0|1	0|1	0|1	0|1	0|1	0|1	0|1	0/1	0|1	0|1	0|1	0|1	0|1	0|1	0|1
cpar_Chr_3	960974	1	CTTCTTTTCCTTTTCTTTTTTCTTTTCCTTTTCTTTT	C	0.073	0.396	0.122	31.1	100000	100000	0.00243	0.00177	0.00525	CPAR2_302150	NONFRAMESHIFT INSERTION						Ortholog(s) have enzyme activator activity, telomerase inhibitor activity, role in box C/D RNA 3'-end processing, negative regulation of telomere maintenance via telomerase and nucleolus, nucleoplasm localization	PXR1	0/0	0/0	./.	0/0	0/0	0/0	0/0	0/0	0/0	1/1	0/0	0/0	0/0	0/0	0/0	0/0	0/0	0/0	0/0	0/0	0/0	1/1	0/0	0/0	0/0	0/0	0/0
cpar_Chr_1	788821	0	C	T	0.274	-0.462	0.143	31.1	100000	100000	0.00244	0.00178	0.00527	CPAR2_103510	NONSYNONYMOUS	E	G	705	0.12	TOLERATED	Ortholog(s) have DNA binding, bending, RNA polymerase III general transcription initiation factor activity and RNA polymerase III type 1 promoter sequence-specific DNA binding, more	TFC4	0/0	1/1	0/0	0/0	0/0	0/0	0/0	1/1	0/0	0/0	0/0	0/0	0/0	0/0	0/0	0/0	0/1	0/1	0/1	0/1	0/1	0/0	0/0	0/0	1/1	1/1	0/1
cpar_Chr_2	1544603	1	AGGGAG	A	0.037	0.794	0.246	31.1	100000	100000	0.0025	0.00182	0.00535	CPAR2_207270	FRAMESHIFT INSERTION						Has domain(s) with predicted transmembrane transporter activity, role in transmembrane transport and integral component of membrane localization		0/0	0/0	0/0	0/0	0/0	0/0	0/0	0/0	0/0	0|1	0/0	0/0	0/0	0/0	0/0	0/0	0/0	0/0	0/0	0/0	0/0	0|1	0/0	0/0	0/0	0/0	0/0
cpar_Chr_2	1544607	1	C	CCGAGT	0.037	0.794	0.246	31.1	100000	100000	0.0025	0.00182	0.00535	CPAR2_207270	FRAMESHIFT DELETION						Has domain(s) with predicted transmembrane transporter activity, role in transmembrane transport and integral component of membrane localization		0/0	0/0	0/0	0/0	0/0	0/0	0/0	0/0	0/0	0|1	0/0	0/0	0/0	0/0	0/0	0/0	0/0	0/0	0/0	0/0	0/0	0|1	0/0	0/0	0/0	0/0	0/0
cpar_Chr_2	1544615	1	A	C	0.037	0.794	0.246	31.1	100000	100000	0.0025	0.00182	0.00535	CPAR2_207270	NONSYNONYMOUS	H	N	113	1	TOLERATED	Has domain(s) with predicted transmembrane transporter activity, role in transmembrane transport and integral component of membrane localization		0/0	0/0	0/0	0/0	0/0	0/0	0/0	0/0	0/0	0|1	0/0	0/0	0/0	0/0	0/0	0/0	0/0	0/0	0/0	0/0	0/0	0|1	0/0	0/0	0/0	0/0	0/0
cpar_Chr_2	1544622	1	T	C	0.037	0.794	0.246	31.1	100000	100000	0.0025	0.00182	0.00535	CPAR2_207270	NONSYNONYMOUS	A	V	115	0.39	TOLERATED	Has domain(s) with predicted transmembrane transporter activity, role in transmembrane transport and integral component of membrane localization		0/0	0/0	0/0	0/0	0/0	0/0	0/0	0/0	0/0	0|1	0/0	0/0	0/0	0/0	0/0	0/0	0/0	0/0	0/0	0/0	0/0	0|1	0/0	0/0	0/0	0/0	0/0
cpar_Chr_2	1544687	1	A	G	0.037	0.794	0.246	31.1	100000	100000	0.0025	0.00182	0.00535	CPAR2_207270	NONSYNONYMOUS	A	T	137	0.05	TOLERATED	Has domain(s) with predicted transmembrane transporter activity, role in transmembrane transport and integral component of membrane localization		0/0	0/0	0/0	0/0	0/0	0/0	0/0	0/0	0/0	0|1	0/0	0/0	0/0	0/0	0/0	0/0	0/0	0/0	0/0	0/0	0/0	0|1	0/0	0/0	0/0	0/0	0/0
cpar_Chr_2	1544696	1	A	C	0.037	0.794	0.246	31.1	100000	100000	0.0025	0.00182	0.00535	CPAR2_207270	NONSYNONYMOUS	L	I	140	0.4	TOLERATED	Has domain(s) with predicted transmembrane transporter activity, role in transmembrane transport and integral component of membrane localization		0/0	0/0	0/0	0/0	0/0	0/0	0/0	0/0	0/0	0|1	0/0	0/0	0/0	0/0	0/0	0/0	0/0	0/0	0/0	0/0	0/0	0|1	0/0	0/0	0/0	0/0	0/0
cpar_Chr_2	1544718	1	T	C	0.037	0.794	0.246	31.1	100000	100000	0.0025	0.00182	0.00535	CPAR2_207270	NONSYNONYMOUS	A	V	147	0.42	TOLERATED	Has domain(s) with predicted transmembrane transporter activity, role in transmembrane transport and integral component of membrane localization		0/0	0/0	0/0	0/0	0/0	0/0	0/0	0/0	0/0	0|1	0/0	0/0	0/0	0/0	0/0	0/0	0/0	0/0	0/0	0/0	0/0	0|1	0/0	0/0	0/0	0/0	0/0
cpar_Chr_2	1544723	1	G	A	0.037	0.794	0.246	31.1	100000	100000	0.0025	0.00182	0.00535	CPAR2_207270	NONSYNONYMOUS	T	A	149	0.18	TOLERATED	Has domain(s) with predicted transmembrane transporter activity, role in transmembrane transport and integral component of membrane localization		0/0	0/0	0/0	0/0	0/0	0/0	0/0	0/0	0/0	0|1	0/0	0/0	0/0	0/0	0/0	0/0	0/0	0/0	0/0	0/0	0/0	0|1	0/0	0/0	0/0	0/0	0/0
cpar_Chr_2	1544730	1	GCAC	G	0.037	0.794	0.246	31.1	100000	100000	0.0025	0.00182	0.00535	CPAR2_207270	NONFRAMESHIFT INSERTION						Has domain(s) with predicted transmembrane transporter activity, role in transmembrane transport and integral component of membrane localization		0/0	0/0	0/0	0/0	0/0	0/0	0/0	0/0	0/0	0|1	0/0	0/0	0/0	0/0	0/0	0/0	0/0	0/0	0/0	0/0	0/0	0|1	0/0	0/0	0/0	0/0	0/0
cpar_Chr_2	1544731	1	T	TGTA	0.037	0.794	0.246	31.1	100000	100000	0.0025	0.00182	0.00535	CPAR2_207270	NONFRAMESHIFT DELETION						Has domain(s) with predicted transmembrane transporter activity, role in transmembrane transport and integral component of membrane localization		0/0	0/0	0/0	0/0	0/0	0/0	0/0	0/0	0/0	0|1	0/0	0/0	0/0	0/0	0/0	0/0	0/0	0/0	0/0	0/0	0/0	0|1	0/0	0/0	0/0	0/0	0/0
cpar_Chr_2	1544738	1	A	ATTG	0.037	0.794	0.246	31.1	100000	100000	0.0025	0.00182	0.00535	CPAR2_207270	NONFRAMESHIFT DELETION						Has domain(s) with predicted transmembrane transporter activity, role in transmembrane transport and integral component of membrane localization		0/0	0/0	0/0	0/0	0/0	0/0	0/0	0/0	0/0	0|1	0/0	0/0	0/0	0/0	0/0	0/0	0/0	0/0	0/0	0/0	0/0	0|1	0/0	0/0	0/0	0/0	0/0
cpar_Chr_2	1544743	1	AATCC	A	0.037	0.794	0.246	31.1	100000	100000	0.0025	0.00182	0.00535	CPAR2_207270	FRAMESHIFT INSERTION						Has domain(s) with predicted transmembrane transporter activity, role in transmembrane transport and integral component of membrane localization		0/0	0/0	0/0	0/0	0/0	0/0	0/0	0/0	0/0	0|1	0/0	0/0	0/0	0/0	0/0	0/0	0/0	0/0	0/0	0/0	0/0	0|1	0/0	0/0	0/0	0/0	0/0
cpar_Chr_2	1544745	1	T	TG	0.037	0.794	0.246	31.1	100000	100000	0.0025	0.00182	0.00535	CPAR2_207270	FRAMESHIFT DELETION						Has domain(s) with predicted transmembrane transporter activity, role in transmembrane transport and integral component of membrane localization		0/0	0/0	0/0	0/0	0/0	0/0	0/0	0/0	0/0	0|1	0/0	0/0	0/0	0/0	0/0	0/0	0/0	0/0	0/0	0/0	0/0	0|1	0/0	0/0	0/0	0/0	0/0
cpar_Chr_2	1544763	1	CG	C	0.037	0.794	0.246	31.1	100000	100000	0.0025	0.00182	0.00535	CPAR2_207270	FRAMESHIFT INSERTION						Has domain(s) with predicted transmembrane transporter activity, role in transmembrane transport and integral component of membrane localization		0/0	0/0	0/0	0/0	0/0	0/0	0/0	0/0	0/0	0|1	0/0	0/0	0/0	0/0	0/0	0/0	0/0	0/0	0/0	0/0	0/0	0|1	0/0	0/0	0/0	0/0	0/0
cpar_Chr_2	1544765	1	TA	T	0.037	0.794	0.246	31.1	100000	100000	0.0025	0.00182	0.00535	CPAR2_207270	FRAMESHIFT INSERTION						Has domain(s) with predicted transmembrane transporter activity, role in transmembrane transport and integral component of membrane localization		0/0	0/0	0/0	0/0	0/0	0/0	0/0	0/0	0/0	0|1	0/0	0/0	0/0	0/0	0/0	0/0	0/0	0/0	0/0	0/0	0/0	0|1	0/0	0/0	0/0	0/0	0/0
cpar_Chr_2	1544769	1	G	GCT	0.037	0.794	0.246	31.1	100000	100000	0.0025	0.00182	0.00535	CPAR2_207270	FRAMESHIFT DELETION						Has domain(s) with predicted transmembrane transporter activity, role in transmembrane transport and integral component of membrane localization		0/0	0/0	0/0	0/0	0/0	0/0	0/0	0/0	0/0	0|1	0/0	0/0	0/0	0/0	0/0	0/0	0/0	0/0	0/0	0/0	0/0	0|1	0/0	0/0	0/0	0/0	0/0
cpar_Chr_2	1544838	1	T	C	0.037	0.794	0.246	31.1	100000	100000	0.0025	0.00182	0.00535	CPAR2_207270	NONSYNONYMOUS	T	I	187	0	DELETERIOUS	Has domain(s) with predicted transmembrane transporter activity, role in transmembrane transport and integral component of membrane localization		0/0	0/0	0/0	0/0	0/0	0/0	0/0	0/0	0/0	0|1	0/0	0/0	0/0	0/0	0/0	0/0	0/0	0/0	0/0	0/0	0/0	0|1	0/0	0/0	0/0	0/0	0/0
cpar_Chr_2	1544855	1	A	C	0.037	0.794	0.246	31.1	100000	100000	0.0025	0.00182	0.00535	CPAR2_207270	NONSYNONYMOUS	L	I	193	1	TOLERATED	Has domain(s) with predicted transmembrane transporter activity, role in transmembrane transport and integral component of membrane localization		0/0	0/0	0/0	0/0	0/0	0/0	0/0	0/0	0/0	0|1	0/0	0/0	0/0	0/0	0/0	0/0	0/0	0/0	0/0	0/0	0/0	0|1	0/0	0/0	0/0	0/0	0/0
cpar_Chr_2	1545230	0	AG	A	0.036	0.79	0.247	31	100000	100000	0.00265	0.00195	0.00558	CPAR2_207270	FRAMESHIFT INSERTION						Has domain(s) with predicted transmembrane transporter activity, role in transmembrane transport and integral component of membrane localization		0/0	0/0	0/0	0/0	0/0	0/0	0/0	0/0	0/0	0|1	0/0	0/0	0/0	0/0	0/0	0/0	0/0	0/0	0/0	0/0	0/0	0|1	0/0	0/0	0/0	0/0	0/0
cpar_Chr_2	1545233	0	G	GCAAACAA	0.036	0.79	0.247	31	100000	100000	0.00265	0.00195	0.00558	CPAR2_207270	FRAMESHIFT DELETION						Has domain(s) with predicted transmembrane transporter activity, role in transmembrane transport and integral component of membrane localization		0/0	0/0	0/0	0/0	0/0	0/0	0/0	0/0	0/0	0|1	0/0	0/0	0/0	0/0	0/0	0/0	0/0	0/0	0/0	0/0	0/0	0|1	0/0	0/0	0/0	0/0	0/0
cpar_Chr_2	1545341	0	GC	G	0.036	0.79	0.247	31	100000	100000	0.00265	0.00195	0.00558	CPAR2_207270	FRAMESHIFT INSERTION						Has domain(s) with predicted transmembrane transporter activity, role in transmembrane transport and integral component of membrane localization		0/0	0/0	0/0	0/0	0/0	0/0	0/0	0/0	0/0	0|1	0/0	0/0	0/0	0/0	0/0	0/0	0/0	0/0	0/0	0/0	0/0	0|1	0/0	0/0	0/0	0/0	0/0
cpar_Chr_2	1545343	0	A	AG	0.036	0.79	0.247	31	100000	100000	0.00265	0.00195	0.00558	CPAR2_207270	FRAMESHIFT DELETION						Has domain(s) with predicted transmembrane transporter activity, role in transmembrane transport and integral component of membrane localization		0/0	0/0	0/0	0/0	0/0	0/0	0/0	0/0	0/0	0|1	0/0	0/0	0/0	0/0	0/0	0/0	0/0	0/0	0/0	0/0	0/0	0|1	0/0	0/0	0/0	0/0	0/0
cpar_Chr_2	1545349	0	C	A	0.036	0.79	0.247	31	100000	100000	0.00265	0.00195	0.00558	CPAR2_207270	NONSYNONYMOUS	E	D	357	0.05	TOLERATED	Has domain(s) with predicted transmembrane transporter activity, role in transmembrane transport and integral component of membrane localization		0/0	0/0	0/0	0/0	0/0	0/0	0/0	0/0	0/0	0|1	0/0	0/0	0/0	0/0	0/0	0/0	0/0	0/0	0/0	0/0	0/0	0|1	0/0	0/0	0/0	0/0	0/0
cpar_Chr_2	1545350	0	T	A	0.036	0.79	0.247	31	100000	100000	0.00265	0.00195	0.00558	CPAR2_207270	NONSYNONYMOUS	I	F	358	0.75	TOLERATED	Has domain(s) with predicted transmembrane transporter activity, role in transmembrane transport and integral component of membrane localization		0/0	0/0	0/0	0/0	0/0	0/0	0/0	0/0	0/0	0|1	0/0	0/0	0/0	0/0	0/0	0/0	0/0	0/0	0/0	0/0	0/0	0|1	0/0	0/0	0/0	0/0	0/0
cpar_Chr_2	1545434	0	A	G	0.036	0.79	0.247	31	100000	100000	0.00265	0.00195	0.00558	CPAR2_207270	NONSYNONYMOUS	V	I	386	0.69	TOLERATED	Has domain(s) with predicted transmembrane transporter activity, role in transmembrane transport and integral component of membrane localization		0/0	0/0	0/0	0/0	0/0	0/0	0/0	0/0	0/0	0|1	0/0	0/0	0/0	0/0	0/0	0/0	0/0	0/0	0/0	0/0	0/0	0|1	0/0	0/0	0/0	0/0	0/0
cpar_Chr_2	1545441	0	C	G	0.036	0.79	0.247	31	100000	100000	0.00265	0.00195	0.00558	CPAR2_207270	NONSYNONYMOUS	G	A	388	0.98	TOLERATED	Has domain(s) with predicted transmembrane transporter activity, role in transmembrane transport and integral component of membrane localization		0/0	0/0	0/0	0/0	0/0	0/0	0/0	0/0	0/0	0|1	0/0	0/0	0/0	0/0	0/0	0/0	0/0	0/0	0/0	0/0	0/0	0|1	0/0	0/0	0/0	0/0	0/0
cpar_Chr_1	146260	0	T	C	0.06	-0.561	0.177	30.9	100000	100000	0.00293	0.00216	0.00598	CPAR2_100810	NONSYNONYMOUS	D	N	1070	0	DELETERIOUS	Ortholog(s) have glycerophosphocholine phosphodiesterase activity and role in glycerophospholipid catabolic process	GDE1	0/0	0/1	0/0	0/0	0/0	0/0	0/0	0/1	0/0	0/0	0/0	0/0	0/0	0/0	0/0	0/0	0/0	0/0	0/0	0/0	0/0	0/0	0/0	0/0	0/1	0/0	0/0
cpar_Chr_8	1551703	0	T	C	0.06	-0.561	0.177	30.9	100000	100000	0.00293	0.00216	0.00598	CPAR2_806700	NONSYNONYMOUS	A	V	851	0.3	TOLERATED	Ortholog(s) have exoribonuclease II activity, role in mitochondrial RNA catabolic process and mitochondrial degradosome localization	DSS1	0/0	0/1	0/0	0/0	0/0	0/0	0/0	0/1	0/0	0/0	0/0	0/0	0/0	0/0	0/0	0/0	0/0	0/0	0/0	0/0	0/0	0/0	0/0	0/0	0/1	0/0	0/0
cpar_Chr_8	1834668	1	T	A	0.037	0.784	0.248	30.9	100000	100000	0.00302	0.00223	0.00611	CPAR2_807910	NONSYNONYMOUS	I	F	572	0.83	TOLERATED	Has domain(s) with predicted role in transmembrane transport		0/0	0/0	0/0	0/0	0/0	0/0	0/0	0/0	0/0	0|1	0/0	0/0	0/0	0/0	0/0	0/0	0/0	0/0	0/0	0/0	0/0	0|1	0/0	0/0	0/0	0/0	0/0
cpar_Chr_7	612509	1	TTGACCATTC	T	0.463	0.527	0.167	30.9	100000	100000	0.00302	0.00223	0.00611	CPAR2_702850	NONFRAMESHIFT INSERTION						Ortholog of S. cerevisiae : YBL086C, C. albicans SC5314 : C7_02530C_A, C. glabrata CBS138 : CAGL0C01815g, C. dubliniensis CD36 : Cd36_72270 and C. auris B8441 : B9J08_001027	YBL086C	./.	0/0	0/0	1/1	1/1	1/1	1/1	0/0	0/0	1/1	1/1	1/1	1/1	1/1	1/1	1/1	0/0	0/0	0/0	0/0	0/0	1/1	1/1	1/1	0/0	0/0	0/0
cpar_Chr_2	1544900	2	G	A	0.037	0.826	0.262	30.9	100000	100000	0.00306	0.00226	0.00617	CPAR2_207270	NONSYNONYMOUS	T	A	208	1	TOLERATED	Has domain(s) with predicted transmembrane transporter activity, role in transmembrane transport and integral component of membrane localization		./.	0/0	0/0	0/0	0/0	0/0	0/0	0/0	0/0	0|1	0/0	0/0	0/0	0/0	0/0	0/0	0/0	0/0	0/0	0/0	0/0	0|1	0/0	0/0	0/0	0/0	0/0
cpar_Chr_2	156906	1	G	C	0.037	0.776	0.248	30.8	100000	100000	0.00322	0.00239	0.0064	CPAR2_200880	NONSYNONYMOUS	T	R	279	0.69	TOLERATED	Has domain(s) with predicted amino acid transmembrane transporter activity, role in amino acid transmembrane transport, transmembrane transport and membrane localization		0/0	0/0	0/0	0/0	0/0	0/0	0/0	0/0	0/0	0|1	0/0	0/0	0/0	0/0	0/0	0/0	0/0	0/0	0/0	0/0	0/0	0|1	0/0	0/0	0/0	0/0	0/0
cpar_Chr_4	467118	1	TAGCAGTAGCATCAGCAGTAGCAGTAGCATC	T	0.073	0.411	0.131	30.8	100000	100000	0.00325	0.00241	0.00644	CPAR2_404080	NONFRAMESHIFT INSERTION						Protein of unknown function; expression increased in fluconazole and voriconazole resistant strains		./.	0/0	0/0	0/0	0/0	0/0	0/0	0/0	0/0	1/1	0/0	0/0	0/0	0/0	0/0	0/0	0/0	0/0	0/0	0/0	0/0	1/1	0/0	0/0	0/0	0/0	0/0
cpar_Chr_2	2438177	1	TTGGATCAACAGAATCAAG	T	0.073	0.411	0.131	30.8	100000	100000	0.00325	0.00241	0.00644	CPAR2_211420	NONFRAMESHIFT INSERTION						Has domain(s) with predicted DNA binding, methyltransferase activity, zinc ion binding activity and role in DNA repair, regulation of transcription, DNA-templated		./.	0/0	0/0	0/0	0/0	0/0	0/0	0/0	0/0	1/1	0/0	0/0	0/0	0/0	0/0	0/0	0/0	0/0	0/0	0/0	0/0	1/1	0/0	0/0	0/0	0/0	0/0
cpar_Chr_7	745386	1	GT	G	0.073	0.411	0.131	30.8	100000	100000	0.00325	0.00241	0.00644	CPAR2_703390	FRAMESHIFT INSERTION						Ortholog(s) have ATPase-coupled monocarboxylic acid transmembrane transporter activity, role in monocarboxylic acid transport and fungal-type vacuole localization	YBT1	./.	0/0	0/0	0/0	0/0	0/0	0/0	0/0	0/0	1/1	0/0	0/0	0/0	0/0	0/0	0/0	0/0	0/0	0/0	0/0	0/0	1/1	0/0	0/0	0/0	0/0	0/0
cpar_Chr_3	1109176	1	A	C	0.073	0.411	0.131	30.8	100000	100000	0.00325	0.00241	0.00644	CPAR2_302730	NONSYNONYMOUS	V	L	59	0.71	TOLERATED	Ortholog of C. albicans SC5314 : C5_03690W_A, C. dubliniensis CD36 : Cd36_53400, Candida tenuis NRRL Y-1498 : CANTEDRAFT_118757 and Debaryomyces hansenii CBS767 : DEHA2F11990g		./.	0/0	0/0	0/0	0/0	0/0	0/0	0/0	0/0	1|1	0/0	0/0	0/0	0/0	0/0	0/0	0/0	0/0	0/0	0/0	0/0	1|1	0/0	0/0	0/0	0/0	0/0
cpar_Chr_8	592826	1	GCCACCACGT	G	0.073	0.38	0.122	30.8	100000	100000	0.00334	0.00248	0.00657	CPAR2_802670	NONFRAMESHIFT INSERTION						Ortholog(s) have ATP-dependent activity, acting on RNA, RNA helicase activity, mRNA binding, snoRNA binding activity	DBP2	0/0	0/0	0/0	0/0	0/0	0/0	0/0	0/0	0/0	1|1	0/0	0/0	0/0	./.	0/0	0/0	0/0	0/0	0/0	0/0	0/0	1|1	0/0	0/0	0/0	0/0	0/0
cpar_Chr_7	249406	1	G	T	0.22	0.732	0.236	30.7	100000	100000	0.00354	0.00264	0.00684	CPAR2_701140	NONSYNONYMOUS	E	D	383	1	TOLERATED	Secreted phospholipase B ortholog; likely anchored to plasma membrane; expression increased in fluconazole and voriconazole resistant strains	PLB1	0/0	0/0	0/0	0|1	0|1	0|1	0/1	0/0	0/0	0/0	0|1	0|1	0|1	0|1	0|1	0|1	0/0	0/0	0/0	0/0	0/0	0|1	0|1	0|1	0/0	0/0	0/0
cpar_Chr_3	449807	0	A	G	0.452	0.617	0.199	30.7	100000	100000	0.00355	0.00265	0.00686	CPAR2_402040	NONSYNONYMOUS	A	V	150	1	TOLERATED	Ortholog(s) have carboxylic acid transmembrane transporter activity and role in carboxylic acid transport		0/0	0|1	0/0	0|1	0|1	0|1	0|1	0/1	0/0	1|1	0|1	0|1	0|1	0|1	0|1	0|1	0|1	0|1	0|1	0|1	0|1	0|1	0|1	0|1	0|1	0|1	0|1
cpar_Chr_2	791527	1	GGTTGTTGAAGATGCT	G	0.439	0.369	0.119	30.7	100000	100000	0.00366	0.00273	0.007	CPAR2_203900	NONFRAMESHIFT INSERTION						Ortholog of C. albicans SC5314 : CR_04940W_A, C. dubliniensis CD36 : Cd36_30340, Candida tenuis NRRL Y-1498 : CANTEDRAFT_113094 and Debaryomyces hansenii CBS767 : DEHA2G22374g		0/0	0/0	0/0	1/1	1/1	1/1	1/1	0/0	0/0	1/1	1/1	1/1	1/1	1/1	1/1	1/1	0/0	0/0	0/0	0/0	0/0	1/1	1/1	1/1	0/0	0/0	0/0
cpar_Chr_2	798852	2	AGGTGGATCCGGTGGAAACTCAACCGGTGGTGCT	A	0.425	0.338	0.11	30.7	100000	100000	0.00377	0.00282	0.00716	CPAR2_203940	NONFRAMESHIFT INSERTION						Ortholog of Candida metapsilosis : CMET_3516, Pichia stipitis Pignal : PICST_68464, Candida orthopsilosis Co 90-125 : CORT_0D04050 and Candida orthopsilosis NEW ASSEMBLY : CORT1D04050		0/0	0/0	0/0	1/1	1/1	1/1	1/1	0/0	0/0	1/1	1/1	1/1	1/1	1/1	1/1	1/1	0/0	0/0	0/0	0/0	0/0	1/1	1/1	1/1	0/0	0/0	0/0
cpar_Chr_5	466550	0	TCACAACAGCCACAACAGC	T	0.06	-0.3	0.0985	30.6	100000	100000	0.00409	0.00307	0.00758	CPAR2_502060	NONFRAMESHIFT DELETION						Ortholog of C. albicans SC5314 : C5_03430W_A, C. dubliniensis CD36 : Cd36_53200, C. auris B8441 : B9J08_003109, Candida tenuis NRRL Y-1498 : CANTEDRAFT_115234 and Pichia stipitis Pignal : PICST_32115		0/0	0/0	0/1	1/1	1/1	1/1	1/1	1/1	1/1	1/1	1/1	1/1	1/1	1/1	1/1	1/1	1/1	1/1	1/1	1/1	1/1	1/1	1/1	1/1	1/1	1/1	1/1
cpar_Chr_6	377625	0	A	G	0.036	0.505	0.166	30.6	100000	100000	0.00411	0.00309	0.00761	CPAR2_601550	STOP-GAIN	W	*	265			Has domain(s) with predicted mannosyltransferase activity		0/0	0/0	0/0	0/0	0/0	0/0	0/0	0/1	0/0	0/0	0/0	0/0	0/0	0/0	0/0	0/0	0/0	0/0	0/0	0/0	0/0	0/0	0/0	0/0	0/0	0/1	0/0
cpar_Chr_3	448764	1	A	T	0.415	0.528	0.175	30.5	100000	100000	0.00444	0.00335	0.00805	CPAR2_402040	NONSYNONYMOUS	I	F	498	0.75	TOLERATED	Ortholog(s) have carboxylic acid transmembrane transporter activity and role in carboxylic acid transport		0/0	0/0	0/0	0|1	0|1	0|1	0|1	0|1	0/0	0/0	0|1	0|1	0|1	0|1	0|1	0|1	0|1	0|1	0|1	0|1	0|1	0|1	0|1	0|1	0|1	0|1	0|1
cpar_Chr_2	2163526	0	G	T	0.429	0.626	0.208	30.5	100000	100000	0.00447	0.00338	0.00809	CPAR2_210110	NONSYNONYMOUS	Y	D	301	0.01	DELETERIOUS	Has domain(s) with predicted oxidoreductase activity		0/0	0/0	0/0	0|1	0|1	0|1	0|1	0|1	0/0	0/0	0|1	0|1	0|1	0|1	0|1	0|1	0|1	0|1	0|1	0|1	0|1	0|1	0|1	0|1	0|1	0|1	0|1
cpar_Chr_2	1544913	2	CATCAAA	C	0.037	0.782	0.262	30.5	100000	100000	0.00479	0.00364	0.00851	CPAR2_207270	NONFRAMESHIFT INSERTION						Has domain(s) with predicted transmembrane transporter activity, role in transmembrane transport and integral component of membrane localization		./.	./.	0/0	0/0	0/0	0/0	0/0	0/0	0/0	0|1	0/0	0/0	0/0	0/0	0/0	0/0	0/0	0/0	0/0	0/0	0/0	0|1	0/0	0/0	0/0	0/0	0/0
cpar_Chr_2	1544917	2	C	CAATGGG	0.037	0.782	0.262	30.5	100000	100000	0.00479	0.00364	0.00851	CPAR2_207270	NONFRAMESHIFT DELETION						Has domain(s) with predicted transmembrane transporter activity, role in transmembrane transport and integral component of membrane localization		./.	./.	0/0	0/0	0/0	0/0	0/0	0/0	0/0	0|1	0/0	0/0	0/0	0/0	0/0	0/0	0/0	0/0	0/0	0/0	0/0	0|1	0/0	0/0	0/0	0/0	0/0
cpar_Chr_2	1545134	2	T	G	0.037	0.782	0.262	30.5	100000	100000	0.00479	0.00364	0.00851	CPAR2_207270	NONSYNONYMOUS	G	C	286	0.01	DELETERIOUS	Has domain(s) with predicted transmembrane transporter activity, role in transmembrane transport and integral component of membrane localization		./.	./.	0/0	0/0	0/0	0/0	0/0	0/0	0/0	0|1	0/0	0/0	0/0	0/0	0/0	0/0	0/0	0/0	0/0	0/0	0/0	0|1	0/0	0/0	0/0	0/0	0/0
cpar_Chr_2	1545135	2	C	G	0.037	0.782	0.262	30.5	100000	100000	0.00479	0.00364	0.00851	CPAR2_207270	NONSYNONYMOUS	G	A	286	0.4	TOLERATED	Has domain(s) with predicted transmembrane transporter activity, role in transmembrane transport and integral component of membrane localization		./.	./.	0/0	0/0	0/0	0/0	0/0	0/0	0/0	0|1	0/0	0/0	0/0	0/0	0/0	0/0	0/0	0/0	0/0	0/0	0/0	0|1	0/0	0/0	0/0	0/0	0/0
cpar_Chr_2	1545311	2	C	G	0.037	0.782	0.262	30.5	100000	100000	0.00479	0.00364	0.00851	CPAR2_207270	NONSYNONYMOUS	E	Q	345	0.54	TOLERATED	Has domain(s) with predicted transmembrane transporter activity, role in transmembrane transport and integral component of membrane localization		./.	./.	0/0	0/0	0/0	0/0	0/0	0/0	0/0	0|1	0/0	0/0	0/0	0/0	0/0	0/0	0/0	0/0	0/0	0/0	0/0	0|1	0/0	0/0	0/0	0/0	0/0
cpar_Chr_4	335147	1	G	GGAAAA	0.378	0.445	0.15	30.4	100000	100000	0.00497	0.00378	0.00874	CPAR2_301450	FRAMESHIFT DELETION						Ortholog of C. albicans SC5314 : C6_01070C_A/CIP1, C. dubliniensis CD36 : Cd36_61180, C. auris B8441 : B9J08_003024 and Candida tenuis NRRL Y-1498 : CANTEDRAFT_126428		0/0	0/0	0/0	0|1	0|1	0|1	0|1	0/0	0/0	0|1	0|1	0|1	0|1	0/1	0|1	0|1	0|1	0|1	0|1	0|1	0|1	0|1	./.	0|1	0/0	0/0	0|1
cpar_Chr_3	339925	1	T	TGA	0.024	-0.491	0.167	30.3	100000	100000	0.00533	0.00406	0.00919	CPAR2_401540	FRAMESHIFT DELETION						Ortholog(s) have carboxypeptidase activity, role in nitrogen compound metabolic process, proteolysis involved in cellular protein catabolic process and fungal-type vacuole lumen localization	CPS1	0/0	0/0	0/0	0/0	0/0	0/0	0/0	0/0	0/0	0/0	0/0	0/0	0/0	0/0	0/0	0/0	0/0	0/0	0/0	0/0	0/0	0/0	0/0	0/0	0|1	0/0	0/0
cpar_Chr_2	1282108	0	G	A	0.452	0.323	0.11	30.3	100000	100000	0.00546	0.00417	0.00936	CPAR2_206090	NONSYNONYMOUS	N	D	144	0.66	TOLERATED	Ortholog(s) have dolichyl pyrophosphate Man9GlcNAc2 alpha-1,3-glucosyltransferase activity, hexosyltransferase activity	ALG6	0/0	0/0	0/0	1|1	1|1	1|1	1|1	0|1	0/0	0/0	1|1	1|1	1|1	1|1	1|1	1|1	0/0	0/0	0/0	0/0	0/0	0/0	1/1	1|1	0|1	1|1	0/0
cpar_Chr_2	1282118	0	C	T	0.452	0.323	0.11	30.3	100000	100000	0.00546	0.00417	0.00936	CPAR2_206090	NONSYNONYMOUS	F	S	147	0.36	TOLERATED	Ortholog(s) have dolichyl pyrophosphate Man9GlcNAc2 alpha-1,3-glucosyltransferase activity, hexosyltransferase activity	ALG6	0/0	0/0	0/0	1|1	1|1	1|1	1|1	0|1	0/0	0/0	1|1	1|1	1|1	1|1	1|1	1|1	0/0	0/0	0/0	0/0	0/0	0/0	1/1	1|1	0|1	1|1	0/0
cpar_Chr_4	335166	1	GCTGCCTCAGGT	G	0.39	0.526	0.179	30.3	100000	100000	0.00554	0.00424	0.00946	CPAR2_301450	FRAMESHIFT INSERTION						Ortholog of C. albicans SC5314 : C6_01070C_A/CIP1, C. dubliniensis CD36 : Cd36_61180, C. auris B8441 : B9J08_003024 and Candida tenuis NRRL Y-1498 : CANTEDRAFT_126428		0/0	0/0	0/0	0|1	0|1	0|1	0|1	./.	0/0	0|1	0|1	0|1	0/1	0|1	0|1	0|1	0|1	0|1	0|1	0|1	0|1	0|1	0|1	0|1	0/0	0/0	0|1
cpar_Chr_1	656034	0	A	G	0.238	-0.392	0.134	30.3	100000	100000	0.00555	0.00425	0.00948	CPAR2_102850	NONSYNONYMOUS	V	M	263	0.11	TOLERATED	Ortholog(s) have prephenate dehydratase activity and role in L-phenylalanine biosynthetic process	PHA2	0/0	1/1	0/0	0/0	0/0	0/0	0/0	1/1	0/0	0/0	0/0	0/0	0/0	0/0	0/0	0/0	0/1	0/1	0/1	0/1	0/1	0/0	0/0	0/0	0/1	0/0	0/1
cpar_Chr_3	339838	0	TTC	T	0.024	-0.487	0.167	30.3	100000	100000	0.00572	0.00439	0.0097	CPAR2_401540	FRAMESHIFT INSERTION						Ortholog(s) have carboxypeptidase activity, role in nitrogen compound metabolic process, proteolysis involved in cellular protein catabolic process and fungal-type vacuole lumen localization	CPS1	0/0	0/0	0/0	0/0	0/0	0/0	0/0	0/0	0/0	0/0	0/0	0/0	0/0	0/0	0/0	0/0	0/0	0/0	0/0	0/0	0/0	0/0	0/0	0/0	0|1	0/0	0/0
cpar_Chr_3	339853	0	T	TAAA	0.024	-0.487	0.167	30.3	100000	100000	0.00572	0.00439	0.0097	CPAR2_401540	NONFRAMESHIFT DELETION						Ortholog(s) have carboxypeptidase activity, role in nitrogen compound metabolic process, proteolysis involved in cellular protein catabolic process and fungal-type vacuole lumen localization	CPS1	0/0	0/0	0/0	0/0	0/0	0/0	0/0	0/0	0/0	0/0	0/0	0/0	0/0	0/0	0/0	0/0	0/0	0/0	0/0	0/0	0/0	0/0	0/0	0/0	0|1	0/0	0/0
cpar_Chr_1	302173	0	G	C	0.024	0.737	0.253	30.3	100000	100000	0.00583	0.00447	0.00983	CPAR2_101480	NONSYNONYMOUS	D	E	69	0.89	TOLERATED	Ortholog(s) have 1-pyrroline-5-carboxylate dehydrogenase activity, role in glutamate biosynthetic process, proline catabolic process to glutamate and mitochondrial matrix localization	PUT2	0/0	0/0	0/0	0/0	0/0	0/0	0/0	0/0	0/0	0/0	0/0	0/0	0/0	0/0	0/0	0/0	0/0	0/0	0/0	0/0	0/0	0/1	0/0	0/0	0/0	0/0	0/0
cpar_Chr_1	688911	0	T	C	0.024	0.737	0.253	30.3	100000	100000	0.00583	0.00447	0.00983	CPAR2_103060	NONSYNONYMOUS	G	S	499	0	DELETERIOUS (*WARNING! Low confidence)	Has domain(s) with predicted role in Group I intron splicing and ribonucleoprotein complex localization		0/0	0/0	0/0	0/0	0/0	0/0	0/0	0/0	0/0	0/0	0/0	0/0	0/0	0/0	0/0	0/0	0/0	0/0	0/0	0/0	0/0	0/1	0/0	0/0	0/0	0/0	0/0
cpar_Chr_8	215484	0	A	C	0.048	0.368	0.126	30.3	100000	100000	0.00583	0.00447	0.00983	CPAR2_800900	NONSYNONYMOUS	V	F	338	0.02	DELETERIOUS	Ortholog(s) have palmitoyltransferase activity and role in cortical actin cytoskeleton organization, establishment of cell polarity, protein palmitoylation, regulation of exocytosis, vacuole fusion, non-autophagic	SWF1	0/0	0/0	0/0	0/0	0/0	0/0	0/0	0/0	0/0	0/0	0/0	0/0	0/0	0/0	0/0	0/0	0/0	0/0	0/0	0/0	0/0	1/1	0/0	0/0	0/0	0/0	0/0
cpar_Chr_8	247805	0	T	C	0.048	0.368	0.126	30.3	100000	100000	0.00583	0.00447	0.00983	CPAR2_801090	NONSYNONYMOUS	A	T	408	0	DELETERIOUS	Ortholog(s) have 5-aminolevulinate synthase activity, role in heme biosynthetic process, positive regulation of organelle assembly and mitochondrial matrix localization	HEM1	0/0	0/0	0/0	0/0	0/0	0/0	0/0	0/0	0/0	0/0	0/0	0/0	0/0	0/0	0/0	0/0	0/0	0/0	0/0	0/0	0/0	1/1	0/0	0/0	0/0	0/0	0/0
cpar_Chr_8	306221	0	C	T	0.048	0.368	0.126	30.3	100000	100000	0.00583	0.00447	0.00983	CPAR2_801340	NONSYNONYMOUS	F	S	1019	0.09	TOLERATED	Ortholog(s) have sterol 3-beta-glucosyltransferase activity and role in ascospore-type prospore membrane formation, sterol metabolic process	ATG26	0/0	0/0	0/0	0/0	0/0	0/0	0/0	0/0	0/0	0/0	0/0	0/0	0/0	0/0	0/0	0/0	0/0	0/0	0/0	0/0	0/0	1/1	0/0	0/0	0/0	0/0	0/0
cpar_Chr_8	1088935	0	C	T	0.024	0.737	0.253	30.3	100000	100000	0.00583	0.00447	0.00983	CPAR2_804900	NONSYNONYMOUS	I	V	297	0.41	TOLERATED	Ortholog(s) have dihydroorotate dehydrogenase activity, role in 'de novo' UMP biosynthetic process, 'de novo' pyrimidine nucleobase biosynthetic process and cytoplasm, extrinsic component of membrane, mitochondrion localization	URA1	0/0	0/0	0/0	0/0	0/0	0/0	0/0	0/0	0/0	0/0	0/0	0/0	0/0	0/0	0/0	0/0	0/0	0/0	0/0	0/0	0/0	0/1	0/0	0/0	0/0	0/0	0/0
cpar_Chr_8	1213093	0	T	C	0.024	0.737	0.253	30.3	100000	100000	0.00583	0.00447	0.00983	CPAR2_805410	NONSYNONYMOUS	V	I	650	0.19	TOLERATED	Has domain(s) with predicted catalytic activity and role in metabolic process		0/0	0/0	0/0	0/0	0/0	0/0	0/0	0/0	0/0	0/0	0/0	0/0	0/0	0/0	0/0	0/0	0/0	0/0	0/0	0/0	0/0	0|1	0/0	0/0	0/0	0/0	0/0
cpar_Chr_8	1465787	0	C	CGGATCAGGAGCTGGAGATAATGGAATCGGATCAGGTAACACT	0.024	0.737	0.253	30.3	100000	100000	0.00583	0.00447	0.00983	CPAR2_806400	NONFRAMESHIFT DELETION						Ortholog of Candida metapsilosis : CMET_4086, Candida orthopsilosis Co 90-125 : CORT_0C02750 and Candida orthopsilosis NEW ASSEMBLY : CORT1C02750		0/0	0/0	0/0	0/0	0/0	0/0	0/0	0/0	0/0	0/0	0/0	0/0	0/0	0/0	0/0	0/0	0/0	0/0	0/0	0/0	0/0	0/1	0/0	0/0	0/0	0/0	0/0
cpar_Chr_8	1710927	0	TAATGAAATGCAATATG	T	0.048	0.368	0.126	30.3	100000	100000	0.00583	0.00447	0.00983	CPAR2_807380	FRAMESHIFT INSERTION						Ortholog(s) have role in positive regulation of ribosomal protein gene transcription by RNA polymerase II, positive regulation of transcription by RNA polymerase II, regulation of cell size and cytoplasm, nucleus localization	SFP1	0/0	0/0	0/0	0/0	0/0	0/0	0/0	0/0	0/0	0/0	0/0	0/0	0/0	0/0	0/0	0/0	0/0	0/0	0/0	0/0	0/0	1/1	0/0	0/0	0/0	0/0	0/0
cpar_Chr_8	2056443	0	A	G	0.048	0.368	0.126	30.3	100000	100000	0.00583	0.00447	0.00983	CPAR2_808920	NONSYNONYMOUS	A	V	362	0	DELETERIOUS	Has domain(s) with predicted phospholipase activity and role in metabolic process, phospholipid catabolic process		0/0	0/0	0/0	0/0	0/0	0/0	0/0	0/0	0/0	0/0	0/0	0/0	0/0	0/0	0/0	0/0	0/0	0/0	0/0	0/0	0/0	1/1	0/0	0/0	0/0	0/0	0/0
cpar_Chr_8	2073071	0	A	G	0.048	0.368	0.126	30.3	100000	100000	0.00583	0.00447	0.00983	CPAR2_808990	NONSYNONYMOUS	V	I	1027	0.23	TOLERATED	Ortholog(s) have molecular adaptor activity, role in proteasome assembly and nucleus, proteasome complex localization	ECM29	0/0	0/0	0/0	0/0	0/0	0/0	0/0	0/0	0/0	0/0	0/0	0/0	0/0	0/0	0/0	0/0	0/0	0/0	0/0	0/0	0/0	1/1	0/0	0/0	0/0	0/0	0/0
cpar_Chr_2	484252	0	GCAACAGCAACAGCAACAA	G	0.048	0.368	0.126	30.3	100000	100000	0.00583	0.00447	0.00983	CPAR2_202530	NONFRAMESHIFT INSERTION						Ortholog of C. albicans SC5314 : CR_03780C_A, C. dubliniensis CD36 : Cd36_28990, C. auris B8441 : B9J08_005472 and Candida tenuis NRRL Y-1498 : CANTEDRAFT_116730		0/0	0/0	0/0	0/0	0/0	0/0	0/0	0/0	0/0	0/0	0/0	0/0	0/0	0/0	0/0	0/0	0/0	0/0	0/0	0/0	0/0	1/1	0/0	0/0	0/0	0/0	0/0
cpar_Chr_2	1558391	0	TTGTTGTTGCTGCTGCAGC	T	0.048	0.368	0.126	30.3	100000	100000	0.00583	0.00447	0.00983	CPAR2_207310	NONFRAMESHIFT INSERTION						Ortholog(s) have protein serine/threonine kinase activity	CBK1	0/0	0/0	0/0	0/0	0/0	0/0	0/0	0/0	0/0	0/0	0/0	0/0	0/0	0/0	0/0	0/0	0/0	0/0	0/0	0/0	0/0	1/1	0/0	0/0	0/0	0/0	0/0
cpar_Chr_2	1986952	0	G	A	0.024	0.737	0.253	30.3	100000	100000	0.00583	0.00447	0.00983	CPAR2_209260	NONSYNONYMOUS	I	V	233	0.08	TOLERATED	Ortholog(s) have enzyme regulator activity, guanyl-nucleotide exchange factor activity, translation initiation factor activity and role in cytoplasmic translational initiation, regulation of translational initiation	GCD7	0/0	0/0	0/0	0/0	0/0	0/0	0/0	0/0	0/0	0/0	0/0	0/0	0/0	0/0	0/0	0/0	0/0	0/0	0/0	0/0	0/0	0/1	0/0	0/0	0/0	0/0	0/0
cpar_Chr_7	542832	0	CAGCAGCAGCAACAACTGG	C	0.024	0.737	0.253	30.3	100000	100000	0.00583	0.00447	0.00983	CPAR2_702550	NONFRAMESHIFT INSERTION						Ortholog(s) have protein phosphatase 1 binding, protein phosphatase regulator activity and role in chromosome segregation, regulation of phosphoprotein phosphatase activity	GIP3	0/0	0/0	0/0	0/0	0/0	0/0	0/0	0/0	0/0	0/0	0/0	0/0	0/0	0/0	0/0	0/0	0/0	0/0	0/0	0/0	0/0	0/1	0/0	0/0	0/0	0/0	0/0
cpar_Chr_7	699856	0	T	TATATACACATATACAC	0.048	0.368	0.126	30.3	100000	100000	0.00583	0.00447	0.00983	CPAR2_703240	FRAMESHIFT DELETION						Ortholog(s) have 3'-5'-exoribonuclease activity	REX2	0/0	0/0	0/0	0/0	0/0	0/0	0/0	0/0	0/0	0/0	0/0	0/0	0/0	0/0	0/0	0/0	0/0	0/0	0/0	0/0	0/0	1/1	0/0	0/0	0/0	0/0	0/0
cpar_Chr_8	1482551	2	C	G	0.025	0.737	0.254	30.2	100000	100000	0.00606	0.00466	0.0101	CPAR2_806420	NONSYNONYMOUS	E	Q	1269	0.02	DELETERIOUS (*WARNING! Low confidence)	Ortholog(s) have role in cell morphogenesis involved in conjugation with cellular fusion and mating projection localization	HBT1	0/0	0/0	0/0	0/0	0/0	0/0	0/0	0/0	0/0	./.	0/0	0/0	0/0	0/0	0/0	0/0	0/0	0/0	0/0	0/0	0/0	0|1	0/0	0/0	0/0	0/0	0/0
cpar_Chr_8	1482553	2	GACTTCT	G	0.025	0.737	0.254	30.2	100000	100000	0.00606	0.00466	0.0101	CPAR2_806420	NONFRAMESHIFT INSERTION						Ortholog(s) have role in cell morphogenesis involved in conjugation with cellular fusion and mating projection localization	HBT1	0/0	0/0	0/0	0/0	0/0	0/0	0/0	0/0	0/0	./.	0/0	0/0	0/0	0/0	0/0	0/0	0/0	0/0	0/0	0/0	0/0	0|1	0/0	0/0	0/0	0/0	0/0
cpar_Chr_8	1547587	0	A	G	0.071	-0.396	0.137	30.2	100000	100000	0.00615	0.00473	0.0102	CPAR2_806690	NONSYNONYMOUS	S	F	472	1	TOLERATED	Ortholog(s) have ATP binding, ATPase, DNA secondary structure binding, DNA/DNA annealing activity, chromatin binding, double-stranded DNA binding, minor groove of adenine-thymine-rich DNA binding, single-stranded DNA binding activity	SMC2	0/0	1/1	0/0	0/0	0/0	0/0	0/0	0/1	0/0	0/0	0/0	0/0	0/0	0/0	0/0	0/0	0/0	0/0	0/0	0/0	0/0	0/0	0/0	0/0	0/1	0/0	0/0
cpar_Chr_4	22996	1	AG	A	0.024	0.731	0.254	30.2	100000	100000	0.00635	0.00489	0.0105	CPAR2_300110	FRAMESHIFT INSERTION						Putative membrane protein, member of the CFEM family		0/0	0/0	0/0	0/0	0/0	0/0	0/0	0/0	0/0	0/0	0/0	0/0	0/0	0/0	0/0	0/0	0/0	0/0	0/0	0/0	0/0	0|1	0/0	0/0	0/0	0/0	0/0
cpar_Chr_8	1038858	2	A	T	0.025	0.755	0.262	30.2	100000	100000	0.00643	0.00496	0.0106	CPAR2_804660	NONSYNONYMOUS	H	Q	60	0.1	TOLERATED	Ortholog(s) have 3'-5'-exoribonuclease activity, poly(A)-specific ribonuclease activity	CCR4	./.	0/0	./.	0/0	0/0	0/0	0/0	0/0	0/0	0/0	0/0	0/0	0/0	0/0	0/0	0/0	0/0	0/0	0/0	0/0	0/0	0|1	0/0	0/0	0/0	0/0	0/0
cpar_Chr_8	1858202	2	A	AAAGAAC	0.05	0.377	0.131	30.2	100000	100000	0.00643	0.00496	0.0106	CPAR2_808020	NONFRAMESHIFT DELETION						Ortholog(s) have role in glucose transmembrane transport, signal transduction	MTH1	./.	0/0	./.	0/0	0/0	0/0	0/0	0/0	0/0	0/0	0/0	0/0	0/0	0/0	0/0	0/0	0/0	0/0	0/0	0/0	0/0	1/1	0/0	0/0	0/0	0/0	0/0
cpar_Chr_2	2739158	2	ATGTTGT	A	0.05	0.377	0.131	30.2	100000	100000	0.00643	0.00496	0.0106	CPAR2_212730	NONFRAMESHIFT INSERTION						Ortholog of C. albicans SC5314 : C2_04400W_A, C. dubliniensis CD36 : Cd36_19050, C. auris B8441 : B9J08_003723 and Candida tenuis NRRL Y-1498 : CANTEDRAFT_113003		./.	0/0	./.	0/0	0/0	0/0	0/0	0/0	0/0	0/0	0/0	0/0	0/0	0/0	0/0	0/0	0/0	0/0	0/0	0/0	0/0	1/1	0/0	0/0	0/0	0/0	0/0
cpar_Chr_8	966580	0	C	G	0.036	-0.342	0.119	30.1	100000	100000	0.00657	0.00507	0.0107	CPAR2_804360	NONSYNONYMOUS	V	L	395	0	DELETERIOUS	Ortholog(s) have role in protein import into peroxisome matrix, protein insertion into mitochondrial outer membrane and cytosol localization	DJP1	0/0	0/0	0/0	0/0	0/0	0/0	0/0	0/0	0/0	0/0	0/0	0/0	0/0	0/0	0/0	0/0	0/0	0/0	0/0	0/0	0/0	0/0	0/0	0/0	1/1	0/0	0/0
cpar_Chr_2	2312330	0	G	A	0.036	-0.342	0.119	30.1	100000	100000	0.00657	0.00507	0.0107	CPAR2_210840	NONSYNONYMOUS	I	T	426	0.01	DELETERIOUS	Ortholog(s) have role in actin filament-based process, mRNA 3'-end processing, mRNA export from nucleus, mitotic cell cycle and nuclear retention of pre-mRNA at the site of transcription, more	SAC3	0/0	0/0	0/0	0/0	0/0	0/0	0/0	0/0	0/0	0/0	0/0	0/0	0/0	0/0	0/0	0/0	0/0	0/0	0/0	0/0	0/0	0/0	0/0	0/0	1/1	0/0	0/0
cpar_Chr_2	1319626	1	CTGTGGTTGTGGTTGTGGTTGTGGTTGTGGTTGTGGTTGTGGT	C	0.024	0.727	0.254	30.1	100000	100000	0.00658	0.00508	0.0108	CPAR2_206250	NONFRAMESHIFT INSERTION						Has domain(s) with predicted phospholipid binding activity	SKG3	0/0	0/0	0/0	0/0	0/0	0/0	0/0	0/0	0/0	0/0	0/0	0/0	0/0	0/0	0/0	0/0	0/0	0/0	0/0	0/0	0/0	0/1	0/0	0/0	0/0	0/0	0/0
cpar_Chr_6	768540	1	CTGTTGTTGCTGGTGTTGTTGCTGA	C	0.049	0.376	0.132	30.1	100000	100000	0.00683	0.00529	0.0111	CPAR2_603260	NONFRAMESHIFT INSERTION						Ortholog(s) have mRNA binding, thiol-dependent deubiquitinase activity and role in protein deubiquitination, regulation of ER to Golgi vesicle-mediated transport, regulation of response to osmotic stress, ribophagy	UBP3	./.	0/0	0/0	0/0	0/0	0/0	0/0	0/0	0/0	0/0	0/0	0/0	0/0	0/0	0/0	0/0	0/0	0/0	0/0	0/0	0/0	1/1	0/0	0/0	0/0	0/0	0/0
cpar_Chr_8	1209826	1	T	A	0.024	0.751	0.263	30.1	100000	100000	0.00683	0.00529	0.0111	CPAR2_805400	NONSYNONYMOUS	L	I	727	1	TOLERATED	Has domain(s) with predicted catalytic activity and role in metabolic process		./.	0/0	0/0	0/0	0/0	0/0	0/0	0/0	0/0	0/0	0/0	0/0	0/0	0/0	0/0	0/0	0/0	0/0	0/0	0/0	0/0	0/1	0/0	0/0	0/0	0/0	0/0
cpar_Chr_7	622786	1	G	A	0.049	0.376	0.132	30.1	100000	100000	0.00683	0.00529	0.0111	CPAR2_702920	NONSYNONYMOUS	F	L	266	0.76	TOLERATED	Ortholog of Lodderomyces elongisporus NRLL YB-4239 : LELG_05486, Candida metapsilosis : CMET_1689, Candida orthopsilosis Co 90-125 : CORT_0G03030 and Candida orthopsilosis NEW ASSEMBLY : CORT1G03030		./.	0/0	0/0	0/0	0/0	0/0	0/0	0/0	0/0	0/0	0/0	0/0	0/0	0/0	0/0	0/0	0/0	0/0	0/0	0/0	0/0	1|1	0/0	0/0	0/0	0/0	0/0
cpar_Chr_7	622787	1	C	T	0.049	0.376	0.132	30.1	100000	100000	0.00683	0.00529	0.0111	CPAR2_702920	NONSYNONYMOUS	L	S	265	0.19	TOLERATED	Ortholog of Lodderomyces elongisporus NRLL YB-4239 : LELG_05486, Candida metapsilosis : CMET_1689, Candida orthopsilosis Co 90-125 : CORT_0G03030 and Candida orthopsilosis NEW ASSEMBLY : CORT1G03030		./.	0/0	0/0	0/0	0/0	0/0	0/0	0/0	0/0	0/0	0/0	0/0	0/0	0/0	0/0	0/0	0/0	0/0	0/0	0/0	0/0	1|1	0/0	0/0	0/0	0/0	0/0
cpar_Chr_7	622804	1	AC	A	0.049	0.376	0.132	30.1	100000	100000	0.00683	0.00529	0.0111	CPAR2_702920	FRAMESHIFT INSERTION						Ortholog of Lodderomyces elongisporus NRLL YB-4239 : LELG_05486, Candida metapsilosis : CMET_1689, Candida orthopsilosis Co 90-125 : CORT_0G03030 and Candida orthopsilosis NEW ASSEMBLY : CORT1G03030		./.	0/0	0/0	0/0	0/0	0/0	0/0	0/0	0/0	0/0	0/0	0/0	0/0	0/0	0/0	0/0	0/0	0/0	0/0	0/0	0/0	1|1	0/0	0/0	0/0	0/0	0/0
cpar_Chr_7	622807	1	G	GA	0.049	0.376	0.132	30.1	100000	100000	0.00683	0.00529	0.0111	CPAR2_702920	FRAMESHIFT DELETION						Ortholog of Lodderomyces elongisporus NRLL YB-4239 : LELG_05486, Candida metapsilosis : CMET_1689, Candida orthopsilosis Co 90-125 : CORT_0G03030 and Candida orthopsilosis NEW ASSEMBLY : CORT1G03030		./.	0/0	0/0	0/0	0/0	0/0	0/0	0/0	0/0	0/0	0/0	0/0	0/0	0/0	0/0	0/0	0/0	0/0	0/0	0/0	0/0	1|1	0/0	0/0	0/0	0/0	0/0
cpar_Chr_5	549568	1	A	C	0.049	0.376	0.132	30.1	100000	100000	0.00683	0.00529	0.0111	CPAR2_502390	NONSYNONYMOUS	A	D	205	0.59	TOLERATED	Ortholog(s) have structural constituent of ribosome activity and mitochondrial large ribosomal subunit localization	MRPL1	./.	0/0	0/0	0/0	0/0	0/0	0/0	0/0	0/0	0/0	0/0	0/0	0/0	0/0	0/0	0/0	0/0	0/0	0/0	0/0	0/0	1|1	0/0	0/0	0/0	0/0	0/0
cpar_Chr_5	549570	1	AT	A	0.049	0.376	0.132	30.1	100000	100000	0.00683	0.00529	0.0111	CPAR2_502390	FRAMESHIFT INSERTION						Ortholog(s) have structural constituent of ribosome activity and mitochondrial large ribosomal subunit localization	MRPL1	./.	0/0	0/0	0/0	0/0	0/0	0/0	0/0	0/0	0/0	0/0	0/0	0/0	0/0	0/0	0/0	0/0	0/0	0/0	0/0	0/0	1|1	0/0	0/0	0/0	0/0	0/0
cpar_Chr_5	549574	1	C	CA	0.049	0.376	0.132	30.1	100000	100000	0.00683	0.00529	0.0111	CPAR2_502390	FRAMESHIFT DELETION						Ortholog(s) have structural constituent of ribosome activity and mitochondrial large ribosomal subunit localization	MRPL1	./.	0/0	0/0	0/0	0/0	0/0	0/0	0/0	0/0	0/0	0/0	0/0	0/0	0/0	0/0	0/0	0/0	0/0	0/0	0/0	0/0	1|1	0/0	0/0	0/0	0/0	0/0
cpar_Chr_5	549580	1	G	T	0.049	0.376	0.132	30.1	100000	100000	0.00683	0.00529	0.0111	CPAR2_502390	NONSYNONYMOUS	I	S	209	0.01	DELETERIOUS (*WARNING! Low confidence)	Ortholog(s) have structural constituent of ribosome activity and mitochondrial large ribosomal subunit localization	MRPL1	./.	0/0	0/0	0/0	0/0	0/0	0/0	0/0	0/0	0/0	0/0	0/0	0/0	0/0	0/0	0/0	0/0	0/0	0/0	0/0	0/0	1|1	0/0	0/0	0/0	0/0	0/0
cpar_Chr_6	257779	1	TATTTTGAATGAAAAGAACCGTTTATAACTTCGATCACAACGAAGAACACCACC	T	0.476	0.529	0.186	30.1	100000	100000	0.00693	0.00537	0.0112	CPAR2_600940	FRAMESHIFT INSERTION						Ortholog of Candida orthopsilosis Co 90-125 : CORT_0F01980 and Candida orthopsilosis NEW ASSEMBLY : CORT1F01980		./.	0/0	0/0	1/1	1/1	1/1	1/1	0/0	0/0	1/1	1/1	1/1	1/1	1/1	1/1	1/1	0/0	0/0	0/0	0/0	0/0	1/1	1/1	1/1	0/0	0/0	0/0
cpar_Chr_3	1035119	1	A	G	0.476	0.529	0.186	30.1	100000	100000	0.00693	0.00537	0.0112	CPAR2_302500	NONSYNONYMOUS	T	I	483	0	DELETERIOUS (*WARNING! Low confidence)	Ortholog(s) have protein-lysine N-methyltransferase activity and role in peptidyl-lysine monomethylation	RKM4	./.	0/0	0/0	1|1	1|1	1|1	1|1	0/0	0/0	1|1	1|1	1|1	1|1	1/1	1|1	1|1	0/0	0/0	0/0	0/0	0/0	1/1	1|1	1/1	0/0	0/0	0/0
cpar_Chr_5	654934	1	TACACACCACACACC	T	0.024	0.703	0.25	30	100000	100000	0.00749	0.00583	0.0119	CPAR2_502870	FRAMESHIFT INSERTION						Has domain(s) with predicted zinc ion binding activity		0/0	0/0	0/0	0/0	0/0	./.	0/0	0/0	0/0	0/0	0/0	0/0	0/0	0/0	0/0	0/0	0/0	0/0	0/0	0/0	0/0	0/1	0/0	0/0	0/0	0/0	0/0
cpar_Chr_4	627936	2	TTCAGAACCACCAAGCTCA	T	0.05	0.357	0.127	30	100000	100000	0.00767	0.00598	0.0121	CPAR2_404780	NONFRAMESHIFT INSERTION						Putative cell adhesion protein; binds human plasminogen and high-molecular-mass kininogen at cell surface		0/0	0/0	0/0	0/0	0/0	0/0	0/0	0/0	0/0	0/0	0/0	0/0	0/0	0/0	0/0	0/0	0/0	0/0	0/0	0/0	0/0	1/1	0/0	0/0	0/0	0/0	0/0
cpar_Chr_6	192596	0	T	C	0.321	0.434	0.156	29.9	100000	100000	0.00822	0.00643	0.0127	CPAR2_600730	NONSYNONYMOUS	T	I	1180	0.77	TOLERATED	Has domain(s) with predicted ATP binding, ATPase, ATPase-coupled transmembrane transporter activity, nucleoside-triphosphatase activity, nucleotide binding activity		0/0	0/0	0/0	0/0	0/0	0/0	0/0	0/0	0/0	0/0	0/0	0/0	0/0	0/0	0/0	0/0	1/1	1/1	1/1	1/1	1/1	0/0	0/0	0/0	0/1	0/1	1/1
cpar_Chr_2	2045408	0	T	C	0.06	-0.397	0.143	29.9	100000	100000	0.00851	0.00667	0.0131	CPAR2_209560	NONSYNONYMOUS	T	I	867	0.03	DELETERIOUS	Ortholog(s) have nucleic acid binding activity	THO2	0/0	0/1	0/0	0/0	0/0	0/0	0/0	1/1	0/0	0/0	0/0	0/0	0/0	0/0	0/0	0/0	0/0	0/0	0/0	0/0	0/0	0/0	0/0	0/0	0/0	0/0	0/0
cpar_Chr_6	411811	2	T	C	0.025	0.727	0.263	29.9	100000	100000	0.00855	0.0067	0.0131	CPAR2_601730	NONSYNONYMOUS	S	N	584	1	TOLERATED	Has domain(s) with predicted phospholipase activity and role in metabolic process, phospholipid catabolic process		./.	./.	0/0	0/0	0/0	0/0	0/0	0/0	0/0	0/0	0/0	0/0	0/0	0/0	0/0	0/0	0/0	0/0	0/0	0/0	0/0	0|1	0/0	0/0	0/0	0/0	0/0
cpar_Chr_1	1763130	2	T	C	0.025	0.727	0.263	29.9	100000	100000	0.00855	0.0067	0.0131	CPAR2_108360	NONSYNONYMOUS	V	I	155	1	TOLERATED	Has domain(s) with predicted transmembrane transporter activity, role in transmembrane transport and integral component of membrane, membrane localization		./.	./.	0/0	0/0	0/0	0/0	0/0	0/0	0/0	0/0	0/0	0/0	0/0	0/0	0/0	0/0	0/0	0/0	0/0	0/0	0/0	0/1	0/0	0/0	0/0	0/0	0/0
cpar_Chr_1	1765932	2	T	G	0.05	0.364	0.131	29.9	100000	100000	0.00855	0.0067	0.0131	CPAR2_108370	NONSYNONYMOUS	F	L	107	0.59	TOLERATED	Has domain(s) with predicted transmembrane transporter activity, role in transmembrane transport and integral component of membrane, membrane localization		./.	./.	0/0	0/0	0/0	0/0	0/0	0/0	0/0	0/0	0/0	0/0	0/0	0/0	0/0	0/0	0/0	0/0	0/0	0/0	0/0	1/1	0/0	0/0	0/0	0/0	0/0
cpar_Chr_8	1539678	2	A	G	0.05	0.364	0.131	29.9	100000	100000	0.00855	0.0067	0.0131	CPAR2_806670	NONSYNONYMOUS	T	I	379	0.05	TOLERATED	Ortholog of C. albicans SC5314 : C2_08590W_A/YWP1, C. dubliniensis CD36 : Cd36_22720, C. auris B8441 : B9J08_003550, Debaryomyces hansenii CBS767 : DEHA2A14366g and Pichia stipitis Pignal : PICST_67638		./.	./.	0/0	0/0	0/0	0/0	0/0	0/0	0/0	0/0	0/0	0/0	0/0	0/0	0/0	0/0	0/0	0/0	0/0	0/0	0/0	1/1	0/0	0/0	0/0	0/0	0/0
cpar_Chr_7	625981	2	C	T	0.025	0.727	0.263	29.9	100000	100000	0.00855	0.0067	0.0131	CPAR2_702940	NONSYNONYMOUS	N	S	531	0.21	TOLERATED	Ortholog of Candida metapsilosis : CMET_1684, Candida orthopsilosis Co 90-125 : CORT_0G03050 and Candida orthopsilosis NEW ASSEMBLY : CORT1G03050		./.	./.	0/0	0/0	0/0	0/0	0/0	0/0	0/0	0/0	0/0	0/0	0/0	0/0	0/0	0/0	0/0	0/0	0/0	0/0	0/0	0/1	0/0	0/0	0/0	0/0	0/0
cpar_Chr_3	1474247	1	A	ATT	0.256	0.529	0.193	29.8	100000	100000	0.00905	0.00712	0.0137	CPAR2_304370	FRAMESHIFT DELETION						Putative transmembrane transporter; upregulated by activating mutation in MRR1; overexpression confers resistance to fluconazole		0/0	0/0	0/0	0|1	0|1	0|1	0|1	0/0	0/0	0|1	0|1	0|1	0|1	0|1	0|1	0|1	0/0	0/0	0/0	0/0	0/0	0|1	0|1	0|1	0/0	./.	0/0
cpar_Chr_3	1474251	1	AGC	A	0.256	0.529	0.193	29.8	100000	100000	0.00905	0.00712	0.0137	CPAR2_304370	FRAMESHIFT INSERTION						Putative transmembrane transporter; upregulated by activating mutation in MRR1; overexpression confers resistance to fluconazole		0/0	0/0	0/0	0|1	0|1	0|1	0|1	0/0	0/0	0|1	0|1	0|1	0|1	0|1	0|1	0|1	0/0	0/0	0/0	0/0	0/0	0|1	0|1	0|1	0/0	./.	0/0
cpar_Chr_5	858822	0	G	A	0.226	-0.418	0.154	29.8	100000	100000	0.00972	0.00768	0.0145	CPAR2_503770	NONSYNONYMOUS	S	P	1212	0.08	TOLERATED	Ortholog(s) have role in budding cell apical bud growth, cell budding, cell morphogenesis, regulation of establishment or maintenance of bipolar cell polarity regulating cell shape	TAO3	0/0	0/1	0/0	0/0	0/0	0/0	0/0	1/1	0/0	0/0	0/0	0/0	0/0	0/0	0/0	0/0	0/1	0/1	0/1	0/1	0/1	0/0	0/0	0/0	0/1	0/0	0/1
cpar_Chr_1	426258	0	A	C	0.06	0.583	0.215	29.8	100000	100000	0.00978	0.00773	0.0145	CPAR2_101890	NONSYNONYMOUS	V	F	213	0	DELETERIOUS (*WARNING! Low confidence)	Protein of unknown function		0/0	0/0	0/1	0/0	0/0	0/0	0/0	0/0	0/1	0/0	0/0	0/0	0/0	0/0	0/0	0/0	0/0	0/0	0/0	0/0	0/0	0/1	0/0	0/0	0/0	0/0	0/0
cpar_Chr_1	1156002	0	T	C	0.071	-0.32	0.118	29.8	100000	100000	0.00995	0.00787	0.0147	CPAR2_105320	NONSYNONYMOUS	V	I	253	0	DELETERIOUS	Ortholog(s) have adenylate kinase activity, uridylate kinase activity, role in 'de novo' pyrimidine nucleobase biosynthetic process, nucleobase-containing compound metabolic process and cytoplasm, nucleus localization	URA6	0/0	1/1	0/0	0/0	0/0	0/0	0/0	1/1	0/0	0/0	0/0	0/0	0/0	0/0	0/0	0/0	0/0	0/0	0/0	0/0	0/0	0/0	0/0	0/0	0/0	0/0	0/0
cpar_Chr_2	873814	0	A	G	0.071	-0.32	0.118	29.8	100000	100000	0.00995	0.00787	0.0147	CPAR2_204320	NONSYNONYMOUS	G	S	472	0.41	TOLERATED	Ortholog(s) have 1-phosphatidylinositol 4-kinase activity, cytoskeletal protein-membrane anchor activity	STT4	0/0	1|1	0/0	0/0	0/0	0/0	0/0	1/1	0/0	0/0	0/0	0/0	0/0	0/0	0/0	0/0	0/0	0/0	0/0	0/0	0/0	0/0	0/0	0/0	0/0	0/0	0/0
cpar_Chr_2	873815	0	A	G	0.071	-0.32	0.118	29.8	100000	100000	0.00995	0.00787	0.0147	CPAR2_204320	NONSYNONYMOUS	G	D	472	0.21	TOLERATED	Ortholog(s) have 1-phosphatidylinositol 4-kinase activity, cytoskeletal protein-membrane anchor activity	STT4	0/0	1|1	0/0	0/0	0/0	0/0	0/0	1/1	0/0	0/0	0/0	0/0	0/0	0/0	0/0	0/0	0/0	0/0	0/0	0/0	0/0	0/0	0/0	0/0	0/0	0/0	0/0
cpar_Chr_2	2696268	0	T	C	0.071	-0.32	0.118	29.8	100000	100000	0.00995	0.00787	0.0147	CPAR2_212520	NONSYNONYMOUS	S	N	55	0.01	DELETERIOUS	Ortholog of C. albicans SC5314 : C2_04080W_A, C. dubliniensis CD36 : Cd36_18720, C. auris B8441 : B9J08_003622, Candida tenuis NRRL Y-1498 : cten_CGOB_00124 and Debaryomyces hansenii CBS767 : DEHA2D10824g		0/0	1/1	0/0	0/0	0/0	0/0	0/0	1/1	0/0	0/0	0/0	0/0	0/0	0/0	0/0	0/0	0/0	0/0	0/0	0/0	0/0	0/0	0/0	0/0	0/0	0/0	0/0
cpar_Chr_6	292115	0	T	C	0.036	-0.359	0.133	29.8	100000	100000	0.00996	0.00788	0.0147	CPAR2_601100	NONSYNONYMOUS	G	R	271	0.01	DELETERIOUS	Ortholog(s) have role in maturation of LSU-rRNA from tricistronic rRNA transcript (SSU-rRNA, 5.8S rRNA, LSU-rRNA), ribosomal large subunit biogenesis and nucleolus localization	NOP8	1/1	0/0	0/0	0/0	0/0	0/0	0/0	0/0	0/0	0/0	0/0	0/0	0/0	0/0	0/0	0/0	0/0	0/0	0/0	0/0	0/0	0/0	0/0	0/0	0/0	0/0	0/0
cpar_Chr_3	339580	0	A	T	0.31	-0.476	0.177	29.7	100000	100000	0.0106	0.00842	0.0155	CPAR2_401540	NONSYNONYMOUS	T	S	475	0.44	TOLERATED	Ortholog(s) have carboxypeptidase activity, role in nitrogen compound metabolic process, proteolysis involved in cellular protein catabolic process and fungal-type vacuole lumen localization	CPS1	0/1	0/1	0/0	0/1	0/1	0/1	0/1	0/1	0/0	0/1	0/1	0/1	0/1	0/1	0/1	0/1	0/0	0/0	0/0	0/0	0/0	0/0	0/1	0/1	0/1	0/1	0/0
cpar_Chr_3	339700	0	T	C	0.31	-0.476	0.177	29.7	100000	100000	0.0106	0.00842	0.0155	CPAR2_401540	NONSYNONYMOUS	V	I	435	0.28	TOLERATED	Ortholog(s) have carboxypeptidase activity, role in nitrogen compound metabolic process, proteolysis involved in cellular protein catabolic process and fungal-type vacuole lumen localization	CPS1	0|1	0|1	0/0	0|1	0|1	0|1	0|1	0|1	0/0	0|1	0|1	0|1	0|1	0|1	0|1	0|1	0/0	0/0	0/0	0/0	0/0	0/0	0|1	0|1	0|1	0|1	0/0
cpar_Chr_1	1260257	0	A	G	0.333	-0.243	0.0908	29.7	100000	100000	0.0107	0.00853	0.0156	CPAR2_105760	NONSYNONYMOUS	G	D	1084	0.55	TOLERATED	Ortholog(s) have P-type calcium transporter activity, P-type ion transporter activity, P-type potassium transmembrane transporter activity, P-type sodium transporter activity	ENA2	0/0	1/1	0/0	0/0	0/0	0/0	0/0	0/0	0/0	0/0	0/0	0/0	0/0	0/0	0/0	0/0	1/1	1/1	1/1	1/1	1/1	0/0	0/0	0/0	1/1	0/0	1/1
cpar_Chr_2	2163072	2	CTGGT	C	0.438	0.498	0.187	29.7	100000	100000	0.0109	0.00864	0.0158	CPAR2_210110	FRAMESHIFT INSERTION						Has domain(s) with predicted oxidoreductase activity		0/0	0/0	0/0	0|1	0|1	0|1	0/1	0|1	0/0	0|1	0|1	./.	0|1	0|1	0|1	0|1	0|1	0|1	0|1	0|1	0|1	0|1	0|1	0|1	0|1	0|1	0|1
cpar_Chr_2	2163079	2	A	G	0.438	0.498	0.187	29.7	100000	100000	0.0109	0.00864	0.0158	CPAR2_210110	NONSYNONYMOUS	V	I	152	0.97	TOLERATED	Has domain(s) with predicted oxidoreductase activity		0/0	0/0	0/0	0|1	0|1	0|1	0|1	0|1	0/0	0|1	0|1	./.	0|1	0|1	0|1	0|1	0|1	0|1	0|1	0|1	0|1	0|1	0|1	0|1	0|1	0|1	0|1
cpar_Chr_2	2163100	2	G	A	0.438	0.498	0.187	29.7	100000	100000	0.0109	0.00864	0.0158	CPAR2_210110	NONSYNONYMOUS	I	V	159	1	TOLERATED	Has domain(s) with predicted oxidoreductase activity		0/0	0/0	0/0	0|1	0|1	0|1	0|1	0|1	0/0	0|1	0|1	./.	0|1	0|1	0|1	0|1	0|1	0|1	0|1	0|1	0|1	0|1	0|1	0|1	0|1	0|1	0|1
cpar_Chr_2	2163102	2	G	T	0.438	0.498	0.187	29.7	100000	100000	0.0109	0.00864	0.0158	CPAR2_210110	NONSYNONYMOUS	I	M	159	0	DELETERIOUS	Has domain(s) with predicted oxidoreductase activity		0/0	0/0	0/0	0|1	0|1	0|1	0|1	0|1	0/0	0|1	0|1	./.	0|1	0|1	0|1	0|1	0|1	0|1	0|1	0|1	0|1	0|1	0|1	0|1	0|1	0|1	0|1
cpar_Chr_2	2163103	2	G	T	0.438	0.498	0.187	29.7	100000	100000	0.0109	0.00864	0.0158	CPAR2_210110	NONSYNONYMOUS	S	A	160	0.01	DELETERIOUS	Has domain(s) with predicted oxidoreductase activity		0/0	0/0	0/0	0|1	0|1	0|1	0|1	0|1	0/0	0|1	0|1	./.	0|1	0|1	0|1	0|1	0|1	0|1	0/1	0|1	0|1	0|1	0|1	0|1	0|1	0|1	0|1
cpar_Chr_2	2163106	2	A	T	0.438	0.498	0.187	29.7	100000	100000	0.0109	0.00864	0.0158	CPAR2_210110	NONSYNONYMOUS	L	I	161	0.21	TOLERATED	Has domain(s) with predicted oxidoreductase activity		0/0	0/0	0/0	0|1	0|1	0|1	0/1	0|1	0/0	0|1	0|1	./.	0|1	0|1	0|1	0|1	0|1	0|1	0|1	0|1	0|1	0|1	0|1	0|1	0|1	0|1	0|1
cpar_Chr_2	2163122	2	G	A	0.438	0.498	0.187	29.7	100000	100000	0.0109	0.00864	0.0158	CPAR2_210110	NONSYNONYMOUS	K	R	166	1	TOLERATED	Has domain(s) with predicted oxidoreductase activity		0/0	0/0	0/0	0|1	0|1	0|1	0|1	0|1	0/0	0|1	0|1	./.	0|1	0|1	0|1	0|1	0|1	0|1	0|1	0|1	0|1	0|1	0|1	0|1	0|1	0|1	0|1
cpar_Chr_2	2163125	2	A	T	0.438	0.498	0.187	29.7	100000	100000	0.0109	0.00864	0.0158	CPAR2_210110	NONSYNONYMOUS	M	K	167	1	TOLERATED	Has domain(s) with predicted oxidoreductase activity		0/0	0/0	0/0	0|1	0|1	0|1	0|1	0|1	0/0	0|1	0|1	./.	0|1	0|1	0|1	0|1	0|1	0|1	0|1	0|1	0|1	0|1	0|1	0|1	0/1	0|1	0|1
cpar_Chr_2	2163133	2	T	C	0.438	0.498	0.187	29.7	100000	100000	0.0109	0.00864	0.0158	CPAR2_210110	NONSYNONYMOUS	S	L	170	0.05	TOLERATED	Has domain(s) with predicted oxidoreductase activity		0/0	0/0	0/0	0|1	0|1	0|1	0|1	0|1	0/0	0|1	0|1	./.	0|1	0|1	0|1	0|1	0|1	0|1	0|1	0|1	0|1	0|1	0|1	0|1	0|1	0|1	0|1
cpar_Chr_2	2163134	2	C	T	0.438	0.498	0.187	29.7	100000	100000	0.0109	0.00864	0.0158	CPAR2_210110	NONSYNONYMOUS	S	P	170	0.02	DELETERIOUS	Has domain(s) with predicted oxidoreductase activity		0/0	0/0	0/0	0|1	0|1	0|1	0|1	0|1	0/0	0/1	0|1	./.	0|1	0|1	0|1	0|1	0|1	0|1	0|1	0|1	0|1	0|1	0|1	0|1	0|1	0|1	0|1
cpar_Chr_2	2163135	2	A	G	0.438	0.498	0.187	29.7	100000	100000	0.0109	0.00864	0.0158	CPAR2_210110	NONSYNONYMOUS	S	L	170	0.05	TOLERATED	Has domain(s) with predicted oxidoreductase activity		0/0	0/0	0/0	0|1	0|1	0|1	0|1	0|1	0/0	0|1	0|1	./.	0|1	0|1	0|1	0|1	0|1	0|1	0|1	0|1	0|1	0|1	0|1	0|1	0|1	0|1	0|1
cpar_Chr_2	2163147	2	C	A	0.438	0.498	0.187	29.7	100000	100000	0.0109	0.00864	0.0158	CPAR2_210110	NONSYNONYMOUS	Q	H	174	0.13	TOLERATED	Has domain(s) with predicted oxidoreductase activity		0/0	0/0	0/0	0/1	0/1	0/1	0/1	0/1	0/0	0/1	0/1	./.	0/1	0/1	0/1	0/1	0/1	0/1	0/1	0/1	0/1	0/1	0/1	0/1	0/1	0/1	0/1
cpar_Chr_2	2072874	0	G	C	0.298	0.491	0.184	29.7	100000	100000	0.011	0.00875	0.0159	CPAR2_209690	NONSYNONYMOUS	T	S	329	0.26	TOLERATED	Has domain(s) with predicted transmembrane transporter activity, role in transmembrane transport and integral component of membrane localization		0/0	0/0	0|1	0/0	0/0	0/0	0/0	0|1	0|1	1|1	0/0	0/0	0/0	0/0	0/0	0/0	0|1	0|1	0|1	0|1	0|1	0|1	0/0	0/0	0|1	0|1	0|1
cpar_Chr_2	2072885	0	A	G	0.298	0.491	0.184	29.7	100000	100000	0.011	0.00875	0.0159	CPAR2_209690	NONSYNONYMOUS	V	I	333	1	TOLERATED	Has domain(s) with predicted transmembrane transporter activity, role in transmembrane transport and integral component of membrane localization		0/0	0/0	0|1	0/0	0/0	0/0	0/0	0|1	0|1	1|1	0/0	0/0	0/0	0/0	0/0	0/0	0|1	0|1	0|1	0|1	0|1	0|1	0/0	0/0	0|1	0|1	0|1
cpar_Chr_2	2072887	0	A	T	0.298	0.491	0.184	29.7	100000	100000	0.011	0.00875	0.0159	CPAR2_209690	SYNONYMOUS	V	V	333	0.02	DELETERIOUS	Has domain(s) with predicted transmembrane transporter activity, role in transmembrane transport and integral component of membrane localization		0/0	0/0	0|1	0/0	0/0	0/0	0/0	0|1	0|1	1|1	0/0	0/0	0/0	0/0	0/0	0/0	0|1	0|1	0|1	0|1	0|1	0|1	0/0	0/0	0|1	0|1	0|1
cpar_Chr_2	2072891	0	C	T	0.298	0.491	0.184	29.7	100000	100000	0.011	0.00875	0.0159	CPAR2_209690	NONSYNONYMOUS	L	S	335	0	DELETERIOUS	Has domain(s) with predicted transmembrane transporter activity, role in transmembrane transport and integral component of membrane localization		0/0	0/0	0|1	0/0	0/0	0/0	0/0	0|1	0|1	1|1	0/0	0/0	0/0	0/0	0/0	0/0	0|1	0|1	0|1	0|1	0|1	0|1	0/0	0/0	0|1	0|1	0|1
cpar_Chr_2	557051	2	C	G	0.237	0.51	0.192	29.6	100000	100000	0.0113	0.00902	0.0163	CPAR2_202860	NONSYNONYMOUS	E	Q	339	0	DELETERIOUS (*WARNING! Low confidence)	Ortholog of Lodderomyces elongisporus NRLL YB-4239 : LELG_03415, Candida metapsilosis : CMET_3411, Candida orthopsilosis Co 90-125 : CORT_0D02940 and Candida orthopsilosis NEW ASSEMBLY : CORT1D02940		0/0	0/0	0/0	0|1	0|1	0|1	0|1	0/0	0/0	0/0	0|1	0|1	0|1	0|1	0|1	0|1	0/0	0/0	0/0	0/0	0/0	0/0	0|1	0|1	0/0	0|1	0/0
cpar_Chr_2	1281722	0	C	A	0.464	0.312	0.118	29.6	100000	100000	0.012	0.0096	0.017	CPAR2_206090	NONSYNONYMOUS	N	T	15	0.61	TOLERATED	Ortholog(s) have dolichyl pyrophosphate Man9GlcNAc2 alpha-1,3-glucosyltransferase activity, hexosyltransferase activity	ALG6	0/0	0/0	0/0	1/1	1/1	1/1	1/1	0/1	0/0	0/0	1/1	1/1	1/1	1/1	1/1	1/1	0/0	0/0	0/0	0/0	0/0	0/0	1/1	1/1	0/1	1/1	0/0
cpar_Chr_2	1281784	0	T	G	0.464	0.312	0.118	29.6	100000	100000	0.012	0.0096	0.017	CPAR2_206090	NONSYNONYMOUS	V	L	36	0.43	TOLERATED	Ortholog(s) have dolichyl pyrophosphate Man9GlcNAc2 alpha-1,3-glucosyltransferase activity, hexosyltransferase activity	ALG6	0/0	0/0	0/0	1/1	1/1	1/1	1/1	0/1	0/0	0/0	1/1	1/1	1/1	1/1	1/1	1/1	0/0	0/0	0/0	0/0	0/0	0/0	1/1	1/1	0/1	1/1	0/0
cpar_Chr_2	1083813	1	T	TA	0.012	0.55	0.209	29.6	100000	100000	0.0122	0.00973	0.0172	CPAR2_205270	FRAMESHIFT DELETION						Has domain(s) with predicted role in positive regulation of autophagy		0/0	0/0	./.	0/0	0/0	0/0	0/0	0/0	0/0	0/0	0/0	0/0	0/0	0/0	0/0	0/0	0/0	0/0	0/0	0/0	0/0	0/0	0/0	0/0	0/0	0/0	0/0
cpar_Chr_3	954820	2	G	A	0.062	0.403	0.153	29.6	100000	100000	0.0122	0.00974	0.0172	CPAR2_302130	NONSYNONYMOUS	D	G	80	0	DELETERIOUS (*WARNING! Low confidence)	Protein of unknown function		./.	./.	0/1	0/0	0/0	0/0	0/0	0/0	0/1	0/0	0/0	0/0	0/0	0/0	0/0	0/0	0/0	0/0	0/0	0/0	0/0	0/1	0/0	0/0	0/0	0/0	0/0
cpar_Chr_1	92382	0	T	G	0.06	0.301	0.115	29.6	100000	100000	0.0123	0.00988	0.0174	CPAR2_100560	NONSYNONYMOUS	D	E	546	0	DELETERIOUS	Has domain(s) with predicted amino acid transmembrane transporter activity, role in amino acid transmembrane transport, amino acid transport, transmembrane transport and integral component of membrane, membrane localization		0/0	0/1	0/0	0/0	0/0	0/0	0/0	0/1	0/0	0/0	0/0	0/0	0/0	0/0	0/0	0/0	0/0	0/0	0/0	0/0	0/0	0/0	0/0	0/0	0/0	1/1	0/0
cpar_Chr_2	1750655	1	T	C	0.012	0.549	0.209	29.5	100000	100000	0.0124	0.00991	0.0174	CPAR2_208150	NONSYNONYMOUS	P	S	279	0.04	DELETERIOUS	Has domain(s) with predicted catalytic activity and role in cellular metabolic process		0/0	0/0	0/0	0/0	0/0	0/0	0/0	0/0	0/0	0/0	0/0	0/0	0/0	0/0	0/0	0/0	0/0	0/0	0/0	0/0	0/0	0/0	0/0	0/0	0/0	0/0	0/0
cpar_Chr_6	358929	0	C	T	0.012	0.548	0.21	29.5	100000	100000	0.0125	0.0101	0.0176	CPAR2_601460	NONSYNONYMOUS	T	A	91	0.56	TOLERATED	Ortholog(s) have structural constituent of ribosome activity and mitochondrial small ribosomal subunit localization	RSM23	0/0	0/0	0/0	0/0	0/0	0/0	0/0	0/0	0/0	0/0	0/0	0/0	0/0	0/0	0/0	0/0	0/0	0/0	0/0	0/0	0/0	0/0	0/0	0/0	0/0	0/0	0/0
cpar_Chr_6	393762	0	C	T	0.012	0.548	0.21	29.5	100000	100000	0.0125	0.0101	0.0176	CPAR2_601600	NONSYNONYMOUS	I	T	153	0.01	DELETERIOUS	Ortholog(s) have guanyl-nucleotide exchange factor activity, ubiquitin binding activity	VPS9	0/0	0/0	0/0	0/0	0/0	0/0	0/0	0/0	0/0	0/0	0/0	0/0	0/0	0/0	0/0	0/0	0/0	0/0	0/0	0/0	0/0	0/0	0/0	0/0	0/0	0/0	0/0
cpar_Chr_6	450156	0	G	A	0.012	0.548	0.21	29.5	100000	100000	0.0125	0.0101	0.0176	CPAR2_601890	NONSYNONYMOUS	I	V	22	0.87	TOLERATED	Ortholog of C. albicans SC5314 : C6_03000C_A, C. dubliniensis CD36 : Cd36_63030, C. auris B8441 : B9J08_001076 and Candida tenuis NRRL Y-1498 : CANTEDRAFT_94872		0/0	0/0	0/0	0/0	0/0	0/0	0/0	0/0	0/0	0/0	0/0	0/0	0/0	0/0	0/0	0/0	0/0	0/0	0/0	0/0	0/0	0/0	0/0	0/0	0/0	0/0	0/0
cpar_Chr_6	675642	0	A	G	0.012	0.548	0.21	29.5	100000	100000	0.0125	0.0101	0.0176	CPAR2_602830	NONSYNONYMOUS	R	K	112	0	DELETERIOUS	Has domain(s) with predicted zinc ion binding activity		0/0	0/0	0/0	0/0	0/0	0/0	0/0	0/0	0/0	0/0	0/0	0/0	0/0	0/0	0/0	0/0	0/0	0/0	0/0	0/0	0/0	0/0	0/0	0/0	0/0	0/0	0/0
cpar_Chr_6	827051	0	A	G	0.012	0.548	0.21	29.5	100000	100000	0.0125	0.0101	0.0176	CPAR2_603480	NONSYNONYMOUS	H	Y	1079	0.07	TOLERATED	Ortholog(s) have 5' overhang single-stranded DNA endodeoxyribonuclease activity, 5'-flap endonuclease activity, DNA helicase activity, chromatin binding and nuclease activity, more	DNA2	0/0	0/0	0/0	0/0	0/0	0/0	0/0	0/0	0/0	0/0	0/0	0/0	0/0	0/0	0/0	0/0	0/0	0/0	0/0	0/0	0/0	0/0	0/0	0/0	0/0	0/0	0/0
cpar_Chr_6	895092	0	G	A	0.024	0.274	0.105	29.5	100000	100000	0.0125	0.0101	0.0176	CPAR2_603800	NONSYNONYMOUS	Y	H	496	0.57	TOLERATED	Has domain(s) with predicted ATP binding, ATPase, ATPase-coupled transmembrane transporter activity, nucleoside-triphosphatase activity, nucleotide binding activity		0/0	0/0	0/0	0/0	0/0	0/0	0/0	0/0	0/0	0/0	0/0	0/0	0/0	0/0	0/0	0/0	0/0	0/0	0/0	0/0	0/0	0/0	0/0	0/0	0/0	0/0	0/0
cpar_Chr_1	325240	0	A	G	0.012	0.548	0.21	29.5	100000	100000	0.0125	0.0101	0.0176	CPAR2_101560	STOP-GAIN	Q	*	1348			Ortholog(s) have role in cell morphogenesis, cleistothecium development, conidium formation, positive regulation of cleistothecium development and positive regulation of conidium formation, more	DOP1	0/0	0/0	0/0	0/0	0/0	0/0	0/0	0/0	0/0	0/0	0/0	0/0	0/0	0/0	0/0	0/0	0/0	0/0	0/0	0/0	0/0	0/0	0/0	0/0	0/0	0/0	0/0
cpar_Chr_1	385137	0	C	T	0.012	0.548	0.21	29.5	100000	100000	0.0125	0.0101	0.0176	CPAR2_101740	NONSYNONYMOUS	Y	C	485	0	DELETERIOUS	Ortholog of C. albicans SC5314 : C5_03490C_A, C. dubliniensis CD36 : Cd36_53240, C. auris B8441 : B9J08_000448 and Candida tenuis NRRL Y-1498 : CANTEDRAFT_113538		0/0	0/0	0/0	0/0	0/0	0/0	0/0	0/0	0/0	0/0	0/0	0/0	0/0	0/0	0/0	0/0	0/0	0/0	0/0	0/0	0/0	0/0	0/0	0/0	0/0	0/0	0/0
cpar_Chr_1	587535	0	A	C	0.012	0.548	0.21	29.5	100000	100000	0.0125	0.0101	0.0176	CPAR2_102570	NONSYNONYMOUS	T	N	363	0.22	TOLERATED	Has domain(s) with predicted catalytic activity and role in metabolic process		0/0	0/0	0/0	0/0	0/0	0/0	0/0	0/0	0/0	0/0	0/0	0/0	0/0	0/0	0/0	0/0	0/0	0/0	0/0	0/0	0/0	0/0	0/0	0/0	0/0	0/0	0/0
cpar_Chr_1	613139	0	A	G	0.012	0.548	0.21	29.5	100000	100000	0.0125	0.0101	0.0176	CPAR2_102680	NONSYNONYMOUS	R	K	285	0.62	TOLERATED	Ortholog(s) have pre-mRNA branch point binding activity, role in mRNA splicing, via spliceosome and commitment complex, cytosol, nucleus localization	MSL5	0/0	0/0	0/0	0/0	0/0	0/0	0/0	0/0	0/0	0/0	0/0	0/0	0/0	0/0	0/0	0/0	0/0	0/0	0/0	0/0	0/0	0/0	0/0	0/0	0/0	0/0	0/0
cpar_Chr_1	700065	0	A	G	0.012	0.548	0.21	29.5	100000	100000	0.0125	0.0101	0.0176	CPAR2_103120	NONSYNONYMOUS	D	N	597	0.42	TOLERATED	Has domain(s) with predicted DNA-binding transcription factor activity, RNA polymerase II-specific, zinc ion binding activity, role in regulation of transcription, DNA-templated and nucleus localization		0/0	0/0	0/0	0/0	0/0	0/0	0/0	0/0	0/0	0/0	0/0	0/0	0/0	0/0	0/0	0/0	0/0	0/0	0/0	0/0	0/0	0/0	0/0	0/0	0/0	0/0	0/0
cpar_Chr_1	733063	0	A	G	0.012	0.548	0.21	29.5	100000	100000	0.0125	0.0101	0.0176	CPAR2_103270	NONSYNONYMOUS	G	S	196	0.58	TOLERATED	Ortholog of C. albicans SC5314 : C3_03270W_A, C. dubliniensis CD36 : Cd36_83220, C. auris B8441 : B9J08_003997 and Candida tenuis NRRL Y-1498 : CANTEDRAFT_115420		0/0	0/0	0/0	0/0	0/0	0/0	0/0	0/0	0/0	0/0	0/0	0/0	0/0	0/0	0/0	0/0	0/0	0/0	0/0	0/0	0/0	0/0	0/0	0/0	0/0	0/0	0/0
cpar_Chr_1	914023	0	T	A	0.012	0.548	0.21	29.5	100000	100000	0.0125	0.0101	0.0176	CPAR2_104120	NONSYNONYMOUS	Y	F	228	0.56	TOLERATED	Ortholog(s) have histone binding activity, role in DNA replication-dependent nucleosome assembly and CAF-1 complex, cytoplasm, nucleus localization	MSI1	0/0	0/0	0/0	0/0	0/0	0/0	0/0	0/0	0/0	0/0	0/0	0/0	0/0	0/0	0/0	0/0	0/0	0/0	0/0	0/0	0/0	0/0	0/0	0/0	0/0	0/0	0/0
cpar_Chr_1	971435	0	A	G	0.012	0.548	0.21	29.5	100000	100000	0.0125	0.0101	0.0176	CPAR2_104400	NONSYNONYMOUS	S	N	166	0.11	TOLERATED	Has domain(s) with predicted catalytic activity, hydrolase activity, hydrolyzing O-glycosyl compounds activity and role in carbohydrate metabolic process		0/0	0/0	0/0	0/0	0/0	0/0	0/0	0/0	0/0	0/0	0/0	0/0	0/0	0/0	0/0	0/0	0/0	0/0	0/0	0/0	0/0	0/0	0/0	0/0	0/0	0/0	0/0
cpar_Chr_1	1232573	0	A	C	0.012	0.548	0.21	29.5	100000	100000	0.0125	0.0101	0.0176	CPAR2_105670	NONSYNONYMOUS	N	K	292	0.01	DELETERIOUS	Has domain(s) with predicted glycosyltransferase activity and role in protein glycosylation	MNT4	0/0	0/0	0/0	0/0	0/0	0/0	0/0	0/0	0/0	0/0	0/0	0/0	0/0	0/0	0/0	0/0	0/0	0/0	0/0	0/0	0/0	0/0	0/0	0/0	0/0	0/0	0/0
cpar_Chr_1	1389048	0	T	A	0.024	0.274	0.105	29.5	100000	100000	0.0125	0.0101	0.0176	CPAR2_106460	NONSYNONYMOUS	K	M	206	0	DELETERIOUS	Ortholog(s) have phosphomannomutase activity, role in protein targeting to ER and cytoplasmic stress granule, cytosol localization	SEC53	0/0	0/0	0/0	0/0	0/0	0/0	0/0	0/0	0/0	0/0	0/0	0/0	0/0	0/0	0/0	0/0	0/0	0/0	0/0	0/0	0/0	0/0	0/0	0/0	0/0	0/0	0/0
cpar_Chr_1	1722936	0	C	T	0.024	0.274	0.105	29.5	100000	100000	0.0125	0.0101	0.0176	CPAR2_108180	NONSYNONYMOUS	Q	R	783	0.52	TOLERATED	Protein of unknown function; ortholog(s) have ubiquitin-specific protease activity, role in protein deubiquitination and mitochondrial outer membrane localization; expression increased in fluconazole and voriconazole resistant strains	UBP16	0/0	0/0	0/0	0/0	0/0	0/0	0/0	0/0	0/0	0/0	0/0	0/0	0/0	0/0	0/0	0/0	0/0	0/0	0/0	0/0	0/0	0/0	0/0	0/0	0/0	0/0	0/0
cpar_Chr_1	2080331	0	G	A	0.024	0.274	0.105	29.5	100000	100000	0.0125	0.0101	0.0176	CPAR2_109810	NONSYNONYMOUS	C	R	266	0.33	TOLERATED	Ortholog(s) have tRNA methyltransferase activity and role in tRNA methylation, wybutosine biosynthetic process	PPM2	0/0	0/0	0/0	0/0	0/0	0/0	0/0	0/0	0/0	0/0	0/0	0/0	0/0	0/0	0/0	0/0	0/0	0/0	0/0	0/0	0/0	0/0	0/0	0/0	0/0	0/0	0/0
cpar_Chr_4	130042	0	C	T	0.012	0.548	0.21	29.5	100000	100000	0.0125	0.0101	0.0176	CPAR2_300690	NONSYNONYMOUS	I	M	12	0.22	TOLERATED	Ortholog(s) have L-glutamine transmembrane transporter activity, L-isoleucine transmembrane transporter activity, L-tyrosine transmembrane transporter activity	AVT1	0/0	0/0	0/0	0/0	0/0	0/0	0/0	0/0	0/0	0/0	0/0	0/0	0/0	0/0	0/0	0/0	0/0	0/0	0/0	0/0	0/0	0/0	0/0	0/0	0/0	0/0	0/0
cpar_Chr_4	246130	0	C	T	0.024	0.274	0.105	29.5	100000	100000	0.0125	0.0101	0.0176	CPAR2_301140	NONSYNONYMOUS	H	R	52	0	DELETERIOUS (*WARNING! Low confidence)	Ortholog of C. albicans SC5314 : C7_02250W_A, C. dubliniensis CD36 : Cd36_72050, Candida tenuis NRRL Y-1498 : CANTEDRAFT_135055 and Debaryomyces hansenii CBS767 : DEHA2E07678g		0/0	0/0	0/0	0/0	0/0	0/0	0/0	0/0	0/0	0/0	0/0	0/0	0/0	0/0	0/0	0/0	0/0	0/0	0/0	0/0	0/0	0/0	0/0	0/0	0/0	0/0	0/0
cpar_Chr_4	347353	0	C	T	0.012	0.548	0.21	29.5	100000	100000	0.0125	0.0101	0.0176	CPAR2_301510	NONSYNONYMOUS	F	L	228	0.11	TOLERATED	Ortholog(s) have RNA polymerase II C-terminal domain phosphoserine binding, RNA polymerase II complex binding, transcription coregulator activity, triplex DNA binding activity	CTR9	0/0	0/0	0/0	0/0	0/0	0/0	0/0	0/0	0/0	0/0	0/0	0/0	0/0	0/0	0/0	0/0	0/0	0/0	0/0	0/0	0/0	0/0	0/0	0/0	0/0	0/0	0/0
cpar_Chr_4	362567	0	G	A	0.012	0.548	0.21	29.5	100000	100000	0.0125	0.0101	0.0176	CPAR2_301570	NONSYNONYMOUS	I	V	694	0	DELETERIOUS	Ortholog(s) have role in cellular hyperosmotic response, cellular response to osmotic stress		0/0	0/0	0/0	0/0	0/0	0/0	0/0	0/0	0/0	0/0	0/0	0/0	0/0	0/0	0/0	0/0	0/0	0/0	0/0	0/0	0/0	0/0	0/0	0/0	0/0	0/0	0/0
cpar_Chr_4	385856	0	A	G	0.012	0.548	0.21	29.5	100000	100000	0.0125	0.0101	0.0176	CPAR2_301670	NONSYNONYMOUS	T	M	428	0	DELETERIOUS	Ortholog(s) have role in chromosome organization, protein-RNA complex remodeling, ribosomal large subunit biogenesis and PeBoW complex, nucleolus, preribosome, large subunit precursor localization	YTM1	0/0	0/0	0/0	0/0	0/0	0/0	0/0	0/0	0/0	0/0	0/0	0/0	0/0	0/0	0/0	0/0	0/0	0/0	0/0	0/0	0/0	0/0	0/0	0/0	0/0	0/0	0/0
cpar_Chr_4	469804	0	T	C	0.012	0.548	0.21	29.5	100000	100000	0.0125	0.0101	0.0176	CPAR2_404090	NONSYNONYMOUS	S	F	32	0	DELETERIOUS	Putative succinate-semialdehyde dehydrogenase [NAD(P)+]; expression increased in fluconazole and voriconazole resistant strains	UGA2	0/0	0/0	0/0	0/0	0/0	0/0	0/0	0/0	0/0	0/0	0/0	0/0	0/0	0/0	0/0	0/0	0/0	0/0	0/0	0/0	0/0	0/0	0/0	0/0	0/0	0/0	0/0
cpar_Chr_4	644717	0	TC	T	0.012	0.548	0.21	29.5	100000	100000	0.0125	0.0101	0.0176	CPAR2_404800	FRAMESHIFT INSERTION						Putative cell adhesion protein; binds human plasminogen and high-molecular-mass kininogen at cell surface; induced under adhesion-inducing growth conditions		0/0	0/0	0/0	0/0	0/0	0/0	0/0	0/0	0/0	0/0	0/0	0/0	0/0	0/0	0/0	0/0	0/0	0/0	0/0	0/0	0/0	0/0	0/0	0/0	0/0	0/0	0/0
cpar_Chr_4	644719	0	TCA	T	0.012	0.548	0.21	29.5	100000	100000	0.0125	0.0101	0.0176	CPAR2_404800	FRAMESHIFT INSERTION						Putative cell adhesion protein; binds human plasminogen and high-molecular-mass kininogen at cell surface; induced under adhesion-inducing growth conditions		0/0	0/0	0/0	0/0	0/0	0/0	0/0	0/0	0/0	0/0	0/0	0/0	0/0	0/0	0/0	0/0	0/0	0/0	0/0	0/0	0/0	0/0	0/0	0/0	0/0	0/0	0/0
cpar_Chr_4	644721	0	C	CTCT	0.012	0.548	0.21	29.5	100000	100000	0.0125	0.0101	0.0176	CPAR2_404800	NONFRAMESHIFT DELETION						Putative cell adhesion protein; binds human plasminogen and high-molecular-mass kininogen at cell surface; induced under adhesion-inducing growth conditions		0/0	0/0	0/0	0/0	0/0	0/0	0/0	0/0	0/0	0/0	0/0	0/0	0/0	0/0	0/0	0/0	0/0	0/0	0/0	0/0	0/0	0/0	0/0	0/0	0/0	0/0	0/0
cpar_Chr_4	917375	0	T	G	0.024	0.274	0.105	29.5	100000	100000	0.0125	0.0101	0.0176	CPAR2_405880	NONSYNONYMOUS	A	D	139	0.67	TOLERATED	Ortholog(s) have role in ascospore formation, ascospore wall assembly, positive regulation of protein autophosphorylation and ascospore wall localization	SSP2	0/0	0/0	0/0	0/0	0/0	0/0	0/0	0/0	0/0	0/0	0/0	0/0	0/0	0/0	0/0	0/0	0/0	0/0	0/0	0/0	0/0	0/0	0/0	0/0	0/0	0/0	0/0
cpar_Chr_4	918324	0	T	G	0.012	0.548	0.21	29.5	100000	100000	0.0125	0.0101	0.0176	CPAR2_405890	STOP-GAIN	E	*	64			Ortholog(s) have pseudouridine synthase activity, role in enzyme-directed rRNA pseudouridine synthesis, mRNA pseudouridine synthesis, snRNA pseudouridine synthesis, tRNA pseudouridine synthesis and cytoplasm, nucleus localization	PUS7	0/0	0/0	0/0	0/0	0/0	0/0	0/0	0/0	0/0	0/0	0/0	0/0	0/0	0/0	0/0	0/0	0/0	0/0	0/0	0/0	0/0	0/0	0/0	0/0	0/0	0/0	0/0
cpar_Chr_4	925679	0	G	GCTT	0.012	0.548	0.21	29.5	100000	100000	0.0125	0.0101	0.0176	CPAR2_405940	NONFRAMESHIFT DELETION						Ortholog(s) have large ribosomal subunit rRNA binding activity and role in maturation of SSU-rRNA from tricistronic rRNA transcript (SSU-rRNA, 5.8S rRNA, LSU-rRNA), ribosomal large subunit biogenesis	NOP7	0/0	0/0	0/0	0/0	0/0	0/0	0/0	0/0	0/0	0/0	0/0	0/0	0/0	0/0	0/0	0/0	0/0	0/0	0/0	0/0	0/0	0/0	0/0	0/0	0/0	0/0	0/0
cpar_Chr_4	1306606	0	T	C	0.024	0.274	0.105	29.5	100000	100000	0.0125	0.0101	0.0176	CPAR2_407810	NONSYNONYMOUS	D	N	511	0.46	TOLERATED	Ortholog(s) have protein serine/threonine kinase activity and role in negative regulation of clathrin-dependent endocytosis, peptidyl-threonine phosphorylation, protein autophosphorylation, protein phosphorylation	AKL1	0/0	0/0	0/0	0/0	0/0	0/0	0/0	0/0	0/0	0/0	0/0	0/0	0/0	0/0	0/0	0/0	0/0	0/0	0/0	0/0	0/0	0/0	0/0	0/0	0/0	0/0	0/0
cpar_Chr_8	14916	0	A	G	0.024	0.274	0.105	29.5	100000	100000	0.0125	0.0101	0.0176	CPAR2_800080	NONSYNONYMOUS	P	L	111	0.3	TOLERATED	Putative DNA scaffold protein involved in response to nutritional signals, including to galactose and GlcNAc		0/0	0/0	0/0	0/0	0/0	0/0	0/0	0/0	0/0	0/0	0/0	0/0	0/0	0/0	0/0	0/0	0/0	0/0	0/0	0/0	0/0	0/0	0/0	0/0	0/0	0/0	0/0
cpar_Chr_8	177799	0	ACTTCCACCAGTGCTGATTCGTCTCAAAGTGTTG	A	0.024	0.274	0.105	29.5	100000	100000	0.0125	0.0101	0.0176	CPAR2_800700	NONFRAMESHIFT INSERTION						Ortholog(s) have protein serine/threonine kinase activity, role in actin filament organization, peptidyl-threonine phosphorylation, protein phosphorylation, regulation of clathrin-dependent endocytosis and actin cortical patch localization	ARK1	0/0	0/0	0/0	0/0	0/0	0/0	0/0	0/0	0/0	0/0	0/0	0/0	0/0	0/0	0/0	0/0	0/0	0/0	0/0	0/0	0/0	0/0	0/0	0/0	0/0	0/0	0/0
cpar_Chr_8	350158	0	A	G	0.024	0.274	0.105	29.5	100000	100000	0.0125	0.0101	0.0176	CPAR2_801510	NONSYNONYMOUS	A	T	143	0.28	TOLERATED	Ortholog of C. albicans SC5314 : CR_01090W_A, C. dubliniensis CD36 : Cd36_26090, C. auris B8441 : B9J08_002641 and Candida tenuis NRRL Y-1498 : CANTEDRAFT_137093		0/0	0/0	0/0	0/0	0/0	0/0	0/0	0/0	0/0	0/0	0/0	0/0	0/0	0/0	0/0	0/0	0/0	0/0	0/0	0/0	0/0	0/0	0/0	0/0	0/0	0/0	0/0
cpar_Chr_8	376691	0	C	T	0.012	0.548	0.21	29.5	100000	100000	0.0125	0.0101	0.0176	CPAR2_801640	NONSYNONYMOUS	S	P	379	0.01	DELETERIOUS	Ortholog(s) have F-bar domain binding, profilin binding activity	BNI1	0/0	0/0	0/0	0/0	0/0	0/0	0/0	0/0	0/0	0/0	0/0	0/0	0/0	0/0	0/0	0/0	0/0	0/0	0/0	0/0	0/0	0/0	0/0	0/0	0/0	0/0	0/0
cpar_Chr_8	698520	0	G	A	0.024	0.274	0.105	29.5	100000	100000	0.0125	0.0101	0.0176	CPAR2_803170	NONSYNONYMOUS	F	S	338	0.04	DELETERIOUS	Ortholog(s) have ubiquitin protein ligase activity and role in DNA metabolic process, anaphase-promoting complex-dependent catabolic process, cytokinesis, positive regulation of mitotic metaphase/anaphase transition, protein ubiquitination	CDC27	0/0	0/0	0/0	0/0	0/0	0/0	0/0	0/0	0/0	0/0	0/0	0/0	0/0	0/0	0/0	0/0	0/0	0/0	0/0	0/0	0/0	0/0	0/0	0/0	0/0	0/0	0/0
cpar_Chr_8	706935	0	T	C	0.012	0.548	0.21	29.5	100000	100000	0.0125	0.0101	0.0176	CPAR2_803200	NONSYNONYMOUS	A	T	681	0.68	TOLERATED	Ortholog(s) have role in DNA replication initiation, DNA-dependent DNA replication maintenance of fidelity, double-strand break repair via homologous recombination and maintenance of DNA trinucleotide repeats, more	CTF18	0/0	0/0	0/0	0/0	0/0	0/0	0/0	0/0	0/0	0/0	0/0	0/0	0/0	0/0	0/0	0/0	0/0	0/0	0/0	0/0	0/0	0/0	0/0	0/0	0/0	0/0	0/0
cpar_Chr_8	885383	0	A	G	0.012	0.548	0.21	29.5	100000	100000	0.0125	0.0101	0.0176	CPAR2_803920	NONSYNONYMOUS	G	S	179	0.57	TOLERATED	Ortholog(s) have DNA-binding transcription factor activity, RNA polymerase II-specific activity and role in cellular response to oleic acid, mitochondria-nucleus signaling pathway, positive regulation of transcription by RNA polymerase II	RTG1	0/0	0/0	0/0	0/0	0/0	0/0	0/0	0/0	0/0	0/0	0/0	0/0	0/0	0/0	0/0	0/0	0/0	0/0	0/0	0/0	0/0	0/0	0/0	0/0	0/0	0/0	0/0
cpar_Chr_8	964649	0	T	G	0.012	0.548	0.21	29.5	100000	100000	0.0125	0.0101	0.0176	CPAR2_804350	NONSYNONYMOUS	R	L	111	0.29	TOLERATED	Ortholog(s) have structural constituent of ribosome activity and mitochondrial small ribosomal subunit localization	MRPS5	0/0	0/0	0/0	0/0	0/0	0/0	0/0	0/0	0/0	0/0	0/0	0/0	0/0	0/0	0/0	0/0	0/0	0/0	0/0	0/0	0/0	0/0	0/0	0/0	0/0	0/0	0/0
cpar_Chr_8	1065799	0	G	A	0.012	0.548	0.21	29.5	100000	100000	0.0125	0.0101	0.0176	CPAR2_804770	NONSYNONYMOUS	T	A	63	0.02	DELETERIOUS	Ortholog(s) have lipid binding, sterol transfer activity and role in ER to Golgi ceramide transport, endocytosis, exocytosis, maintenance of cell polarity, piecemeal microautophagy of the nucleus, sterol transport	OSH2	0/0	0/0	0/0	0/0	0/0	0/0	0/0	0/0	0/0	0/0	0/0	0/0	0/0	0/0	0/0	0/0	0/0	0/0	0/0	0/0	0/0	0/0	0/0	0/0	0/0	0/0	0/0
cpar_Chr_8	1130568	0	G	GTTTC	0.012	0.548	0.21	29.5	100000	100000	0.0125	0.0101	0.0176	CPAR2_805030	FRAMESHIFT DELETION						Ortholog(s) have inorganic phosphate transmembrane transporter activity, role in phosphate ion transmembrane transport and integral component of mitochondrial inner membrane, mitochondrion localization	MIR1	0/0	0/0	0/0	0/0	0/0	0/0	0/0	0/0	0/0	0/0	0/0	0/0	0/0	0/0	0/0	0/0	0/0	0/0	0/0	0/0	0/0	0/0	0/0	0/0	0/0	0/0	0/0
cpar_Chr_8	1352967	0	G	A	0.012	0.548	0.21	29.5	100000	100000	0.0125	0.0101	0.0176	CPAR2_805930	NONSYNONYMOUS	Q	R	14	0	DELETERIOUS (*WARNING! Low confidence)	Ortholog(s) have DNA-binding transcription activator activity, RNA polymerase II-specific, RNA polymerase II cis-regulatory region sequence-specific DNA binding activity	TEC1	0/0	0/0	0/0	0/0	0/0	0/0	0/0	0/0	0/0	0/0	0/0	0/0	0/0	0/0	0/0	0/0	0/0	0/0	0/0	0/0	0/0	0/0	0/0	0/0	0/0	0/0	0/0
cpar_Chr_8	1407646	0	G	A	0.012	0.548	0.21	29.5	100000	100000	0.0125	0.0101	0.0176	CPAR2_806170	NONSYNONYMOUS	T	A	868	0.76	TOLERATED	Ortholog(s) have DNA replication origin binding, DNA-directed DNA polymerase activity, chromatin binding, single-stranded DNA binding activity	POL1	0/0	0/0	0/0	0/0	0/0	0/0	0/0	0/0	0/0	0/0	0/0	0/0	0/0	0/0	0/0	0/0	0/0	0/0	0/0	0/0	0/0	0/0	0/0	0/0	0/0	0/0	0/0
cpar_Chr_8	1446830	0	T	C	0.012	0.548	0.21	29.5	100000	100000	0.0125	0.0101	0.0176	CPAR2_806380	NONSYNONYMOUS	A	V	823	0.22	TOLERATED	Ortholog(s) have sulfite reductase (NADPH) activity, role in sulfate assimilation and sulfite reductase complex (NADPH) localization	MET10	0/0	0/0	0/0	0/0	0/0	0/0	0/0	0/0	0/0	0/0	0/0	0/0	0/0	0/0	0/0	0/0	0/0	0/0	0/0	0/0	0/0	0/0	0/0	0/0	0/0	0/0	0/0
cpar_Chr_8	1659292	0	G	GGT	0.012	0.548	0.21	29.5	100000	100000	0.0125	0.0101	0.0176	CPAR2_807190	FRAMESHIFT DELETION						Ortholog(s) have glucosidase activity and role in (1->6)-beta-D-glucan biosynthetic process, fungal-type cell wall organization	KRE6	0/0	0/0	0/0	0/0	0/0	0/0	0/0	0/0	0/0	0/0	0/0	0/0	0/0	0/0	0/0	0/0	0/0	0/0	0/0	0/0	0/0	0/0	0/0	0/0	0/0	0/0	0/0
cpar_Chr_8	1698715	0	A	G	0.012	0.548	0.21	29.5	100000	100000	0.0125	0.0101	0.0176	CPAR2_807350	NONSYNONYMOUS	G	D	851	0.31	TOLERATED	Ortholog of C. albicans SC5314 : C3_05310W_A/USO6, C. dubliniensis CD36 : Cd36_85290, Debaryomyces hansenii CBS767 : DEHA2D11814g and Candida tropicalis MYA-3404 : CTRG_02510		0/0	0/0	0/0	0/0	0/0	0/0	0/0	0/0	0/0	0/0	0/0	0/0	0/0	0/0	0/0	0/0	0/0	0/0	0/0	0/0	0/0	0/0	0/0	0/0	0/0	0/0	0/0
cpar_Chr_8	1793851	0	A	C	0.012	0.548	0.21	29.5	100000	100000	0.0125	0.0101	0.0176	CPAR2_807710	NONSYNONYMOUS	P	T	672	0.08	TOLERATED	Putative acyl-CoA oxidase, involved in icosanoid biosynthesis		0/0	0/0	0/0	0/0	0/0	0/0	0/0	0/0	0/0	0/0	0/0	0/0	0/0	0/0	0/0	0/0	0/0	0/0	0/0	0/0	0/0	0/0	0/0	0/0	0/0	0/0	0/0
cpar_Chr_8	1976223	0	A	C	0.012	0.548	0.21	29.5	100000	100000	0.0125	0.0101	0.0176	CPAR2_808570	NONSYNONYMOUS	P	T	125	0.27	TOLERATED	Has domain(s) with predicted protein dimerization activity		0/0	0/0	0/0	0/0	0/0	0/0	0/0	0/0	0/0	0/0	0/0	0/0	0/0	0/0	0/0	0/0	0/0	0/0	0/0	0/0	0/0	0/0	0/0	0/0	0/0	0/0	0/0
cpar_Chr_2	202826	0	A	C	0.012	0.548	0.21	29.5	100000	100000	0.0125	0.0101	0.0176	CPAR2_201080	NONSYNONYMOUS	G	V	269	0.31	TOLERATED	Ortholog(s) have ATP binding activity	TDA10	0/0	0/0	0/0	0/0	0/0	0/0	0/0	0/0	0/0	0/0	0/0	0/0	0/0	0/0	0/0	0/0	0/0	0/0	0/0	0/0	0/0	0/0	0/0	0/0	0/0	0/0	0/0
cpar_Chr_2	492434	0	C	G	0.024	0.274	0.105	29.5	100000	100000	0.0125	0.0101	0.0176	CPAR2_202580	NONSYNONYMOUS	P	R	70	0.2	TOLERATED	Has domain(s) with predicted role in transmembrane transport and integral component of membrane localization		0/0	0/0	0/0	0/0	0/0	0/0	0/0	0/0	0/0	0/0	0/0	0/0	0/0	0/0	0/0	0/0	0/0	0/0	0/0	0/0	0/0	0/0	0/0	0/0	0/0	0/0	0/0
cpar_Chr_2	858819	0	T	C	0.012	0.548	0.21	29.5	100000	100000	0.0125	0.0101	0.0176	CPAR2_204260	NONSYNONYMOUS	G	D	255	0.33	TOLERATED	Ortholog(s) have fructokinase activity, glucokinase activity, mannokinase activity	GLK1	0/0	0/0	0/0	0/0	0/0	0/0	0/0	0/0	0/0	0/0	0/0	0/0	0/0	0/0	0/0	0/0	0/0	0/0	0/0	0/0	0/0	0/0	0/0	0/0	0/0	0/0	0/0
cpar_Chr_2	858820	0	T	C	0.012	0.548	0.21	29.5	100000	100000	0.0125	0.0101	0.0176	CPAR2_204260	NONSYNONYMOUS	G	S	255	0.34	TOLERATED	Ortholog(s) have fructokinase activity, glucokinase activity, mannokinase activity	GLK1	0/0	0/0	0/0	0/0	0/0	0/0	0/0	0/0	0/0	0/0	0/0	0/0	0/0	0/0	0/0	0/0	0/0	0/0	0/0	0/0	0/0	0/0	0/0	0/0	0/0	0/0	0/0
cpar_Chr_2	910428	0	C	CCTT	0.012	0.548	0.21	29.5	100000	100000	0.0125	0.0101	0.0176	CPAR2_204450	NONFRAMESHIFT DELETION						Ortholog of C. albicans SC5314 : CR_08280W_A, C. dubliniensis CD36 : Cd36_33870, C. auris B8441 : B9J08_000583 and Candida tenuis NRRL Y-1498 : CANTEDRAFT_113827		0/0	0/0	0/0	0/0	0/0	0/0	0/0	0/0	0/0	0/0	0/0	0/0	0/0	0/0	0/0	0/0	0/0	0/0	0/0	0/0	0/0	0/0	0/0	0/0	0/0	0/0	0/0
cpar_Chr_2	1125892	0	T	G	0.012	0.548	0.21	29.5	100000	100000	0.0125	0.0101	0.0176	CPAR2_205440	NONSYNONYMOUS	G	C	912	0.06	TOLERATED	Has domain(s) with predicted ATP binding, ATPase, ATPase-coupled transmembrane transporter activity, nucleoside-triphosphatase activity, nucleotide binding activity and role in transmembrane transport		0/0	0/0	0/0	0/0	0/0	0/0	0/0	0/0	0/0	0/0	0/0	0/0	0/0	0/0	0/0	0/0	0/0	0/0	0/0	0/0	0/0	0/0	0/0	0/0	0/0	0/0	0/0
cpar_Chr_2	1146334	0	G	C	0.012	0.548	0.21	29.5	100000	100000	0.0125	0.0101	0.0176	CPAR2_205540	NONSYNONYMOUS	E	Q	666	0.38	TOLERATED	Ortholog(s) have ubiquitin-protein transferase activity and role in cellular response to amino acid stimulus, transcription factor catabolic process, ubiquitin-dependent protein catabolic process	ASI3	0/0	0/0	0/0	0/0	0/0	0/0	0/0	0/0	0/0	0/0	0/0	0/0	0/0	0/0	0/0	0/0	0/0	0/0	0/0	0/0	0/0	0/0	0/0	0/0	0/0	0/0	0/0
cpar_Chr_2	1273041	0	AG	A	0.012	0.548	0.21	29.5	100000	100000	0.0125	0.0101	0.0176	CPAR2_206060	FRAMESHIFT INSERTION						Ortholog(s) have RNA binding activity, role in mRNA splicing, via spliceosome and U2 snRNP, U2-type prespliceosome localization	PRP21	0/0	0/0	0/0	0/0	0/0	0/0	0/0	0/0	0/0	0/0	0/0	0/0	0/0	0/0	0/0	0/0	0/0	0/0	0/0	0/0	0/0	0/0	0/0	0/0	0/0	0/0	0/0
cpar_Chr_2	1401487	0	GT	G	0.012	0.548	0.21	29.5	100000	100000	0.0125	0.0101	0.0176	CPAR2_206610	FRAMESHIFT INSERTION						Ortholog(s) have protein serine/threonine kinase activity	CDC15	0/0	0/0	0/0	0/0	0/0	0/0	0/0	0/0	0/0	0/0	0/0	0/0	0/0	0/0	0/0	0/0	0/0	0/0	0/0	0/0	0/0	0/0	0/0	0/0	0/0	0/0	0/0
cpar_Chr_2	1571075	0	T	C	0.012	0.548	0.21	29.5	100000	100000	0.0125	0.0101	0.0176	CPAR2_207390	NONSYNONYMOUS	T	I	166	0	DELETERIOUS (*WARNING! Low confidence)	Ortholog(s) have 5'-flap endonuclease activity	SLX4	0/0	0/0	0/0	0/0	0/0	0/0	0/0	0/0	0/0	0/0	0/0	0/0	0/0	0/0	0/0	0/0	0/0	0/0	0/0	0/0	0/0	0/0	0/0	0/0	0/0	0/0	0/0
cpar_Chr_2	1634665	0	G	A	0.012	0.548	0.21	29.5	100000	100000	0.0125	0.0101	0.0176	CPAR2_207620	NONSYNONYMOUS	N	D	232	0.32	TOLERATED	Ortholog of S. cerevisiae : OCA4, C. albicans SC5314 : C1_12170C_A, C. glabrata CBS138 : CAGL0E00407g, C. dubliniensis CD36 : Cd36_11400 and C. auris B8441 : B9J08_001855	OCA4	0/0	0/0	0/0	0/0	0/0	0/0	0/0	0/0	0/0	0/0	0/0	0/0	0/0	0/0	0/0	0/0	0/0	0/0	0/0	0/0	0/0	0/0	0/0	0/0	0/0	0/0	0/0
cpar_Chr_2	1712238	0	AAGAAGAAGCAGAAGAAGC	A	0.012	0.548	0.21	29.5	100000	100000	0.0125	0.0101	0.0176	CPAR2_207970	NONFRAMESHIFT INSERTION						Ortholog of C. albicans SC5314 : C1_11430W_A, C. dubliniensis CD36 : Cd36_10720, C. auris B8441 : B9J08_001470 and Candida tenuis NRRL Y-1498 : CANTEDRAFT_92640		0/0	0/0	0/0	0/0	0/0	0/0	0/0	0/0	0/0	0/0	0/0	0/0	0/0	0/0	0/0	0/0	0/0	0/0	0/0	0/0	0/0	0/0	0/0	0/0	0/0	0/0	0/0
cpar_Chr_2	1721146	0	T	C	0.012	0.548	0.21	29.5	100000	100000	0.0125	0.0101	0.0176	CPAR2_208000	NONSYNONYMOUS	R	K	140	1	TOLERATED	Ortholog of C. albicans SC5314 : C1_07130C_A, C. dubliniensis CD36 : Cd36_06670, C. auris B8441 : B9J08_002286 and Candida tenuis NRRL Y-1498 : CANTEDRAFT_136905		0/0	0/0	0/0	0/0	0/0	0/0	0/0	0/0	0/0	0/0	0/0	0/0	0/0	0/0	0/0	0/0	0/0	0/0	0/0	0/0	0/0	0/0	0/0	0/0	0/0	0/0	0/0
cpar_Chr_2	1803129	0	GGTGTGTGAGTGT	G	0.012	0.548	0.21	29.5	100000	100000	0.0125	0.0101	0.0176	CPAR2_208400	NONFRAMESHIFT INSERTION						Ortholog(s) have phosphoribosylamine-glycine ligase activity, phosphoribosylformylglycinamidine cyclo-ligase activity and role in 'de novo' IMP biosynthetic process, purine nucleobase biosynthetic process	ADE5,7	0/0	0/0	0/0	0/0	0/0	0/0	0/0	0/0	0/0	0/0	0/0	0/0	0/0	0/0	0/0	0/0	0/0	0/0	0/0	0/0	0/0	0/0	0/0	0/0	0/0	0/0	0/0
cpar_Chr_2	1813220	0	A	C	0.012	0.548	0.21	29.5	100000	100000	0.0125	0.0101	0.0176	CPAR2_208470	NONSYNONYMOUS	A	S	20	0.26	TOLERATED	Ortholog(s) have role in rRNA processing and cytoplasm localization	RRP17	0/0	0/0	0/0	0/0	0/0	0/0	0/0	0/0	0/0	0/0	0/0	0/0	0/0	0/0	0/0	0/0	0/0	0/0	0/0	0/0	0/0	0/0	0/0	0/0	0/0	0/0	0/0
cpar_Chr_2	1920601	0	C	T	0.012	0.548	0.21	29.5	100000	100000	0.0125	0.0101	0.0176	CPAR2_208950	NONSYNONYMOUS	E	G	463	0	DELETERIOUS	Ortholog(s) have role in positive regulation of transcription elongation from RNA polymerase II promoter and CCR4-NOT core complex localization	CAF130	0/0	0/0	0/0	0/0	0/0	0/0	0/0	0/0	0/0	0/0	0/0	0/0	0/0	0/0	0/0	0/0	0/0	0/0	0/0	0/0	0/0	0/0	0/0	0/0	0/0	0/0	0/0
cpar_Chr_2	1929227	0	C	T	0.012	0.548	0.21	29.5	100000	100000	0.0125	0.0101	0.0176	CPAR2_208980	NONSYNONYMOUS	T	A	830	0.16	TOLERATED	Acid trehalase, involved in trehalose catabolism, stress response and virulence	ATH1	0/0	0/0	0/0	0/0	0/0	0/0	0/0	0/0	0/0	0/0	0/0	0/0	0/0	0/0	0/0	0/0	0/0	0/0	0/0	0/0	0/0	0/0	0/0	0/0	0/0	0/0	0/0
cpar_Chr_2	1975571	0	G	T	0.012	0.548	0.21	29.5	100000	100000	0.0125	0.0101	0.0176	CPAR2_209170	NONSYNONYMOUS	I	S	98	0	DELETERIOUS	Ortholog of C. albicans SC5314 : C1_11120C_A, C. dubliniensis CD36 : Cd36_10430, C. auris B8441 : B9J08_000334 and Candida tenuis NRRL Y-1498 : CANTEDRAFT_109736		0/0	0/0	0/0	0/0	0/0	0/0	0/0	0/0	0/0	0/0	0/0	0/0	0/0	0/0	0/0	0/0	0/0	0/0	0/0	0/0	0/0	0/0	0/0	0/0	0/0	0/0	0/0
cpar_Chr_2	2060700	0	T	C	0.012	0.548	0.21	29.5	100000	100000	0.0125	0.0101	0.0176	CPAR2_209650	NONSYNONYMOUS	A	T	738	0	DELETERIOUS	Ortholog(s) have role in chromatin remodeling, endoplasmic reticulum organization, histone exchange and Swr1 complex localization	SWC3	0/0	0/0	0/0	0/0	0/0	0/0	0/0	0/0	0/0	0/0	0/0	0/0	0/0	0/0	0/0	0/0	0/0	0/0	0/0	0/0	0/0	0/0	0/0	0/0	0/0	0/0	0/0
cpar_Chr_2	2131733	0	A	T	0.012	0.548	0.21	29.5	100000	100000	0.0125	0.0101	0.0176	CPAR2_209930	NONSYNONYMOUS	N	K	184	1	TOLERATED	Ortholog(s) have DNA-binding transcription factor activity, DNA-binding transcription factor activity, RNA polymerase II-specific activity	XBP1	0/0	0/0	0/0	0/0	0/0	0/0	0/0	0/0	0/0	0/0	0/0	0/0	0/0	0/0	0/0	0/0	0/0	0/0	0/0	0/0	0/0	0/0	0/0	0/0	0/0	0/0	0/0
cpar_Chr_2	2175667	0	G	A	0.012	0.548	0.21	29.5	100000	100000	0.0125	0.0101	0.0176	CPAR2_210170	NONSYNONYMOUS	D	G	246	0.17	TOLERATED	Ortholog(s) have role in maturation of 5.8S rRNA from tricistronic rRNA transcript (SSU-rRNA, 5.8S rRNA, LSU-rRNA), maturation of LSU-rRNA from tricistronic rRNA transcript (SSU-rRNA, 5.8S rRNA and LSU-rRNA), more	MAK5	0/0	0/0	0/0	0/0	0/0	0/0	0/0	0/0	0/0	0/0	0/0	0/0	0/0	0/0	0/0	0/0	0/0	0/0	0/0	0/0	0/0	0/0	0/0	0/0	0/0	0/0	0/0
cpar_Chr_2	2268876	0	A	G	0.012	0.548	0.21	29.5	100000	100000	0.0125	0.0101	0.0176	CPAR2_210560	NONSYNONYMOUS	L	F	180	0	DELETERIOUS (*WARNING! Low confidence)	Ortholog of C. albicans SC5314 : C1_10850W_A, C. dubliniensis CD36 : Cd36_10180, Candida tropicalis MYA-3404 : CTRG_04072, Candida albicans WO-1 : CAWG_00348 and Candida metapsilosis : CMET_2506		0/0	0/0	0/0	0/0	0/0	0/0	0/0	0/0	0/0	0/0	0/0	0/0	0/0	0/0	0/0	0/0	0/0	0/0	0/0	0/0	0/0	0/0	0/0	0/0	0/0	0/0	0/0
cpar_Chr_2	2348596	0	A	C	0.012	0.548	0.21	29.5	100000	100000	0.0125	0.0101	0.0176	CPAR2_211040	NONSYNONYMOUS	L	F	287	0	DELETERIOUS	Ortholog(s) have 4-aminobutyrate transaminase activity, role in gamma-aminobutyric acid catabolic process and cytosol localization	UGA1	0/0	0/0	0/0	0/0	0/0	0/0	0/0	0/0	0/0	0/0	0/0	0/0	0/0	0/0	0/0	0/0	0/0	0/0	0/0	0/0	0/0	0/0	0/0	0/0	0/0	0/0	0/0
cpar_Chr_2	2379579	0	T	G	0.012	0.548	0.21	29.5	100000	100000	0.0125	0.0101	0.0176	CPAR2_211170	NONSYNONYMOUS	C	F	64	0	DELETERIOUS (*WARNING! Low confidence)	Ortholog of Candida orthopsilosis Co 90-125 : CORT_0A10515 and Candida orthopsilosis NEW ASSEMBLY : CORT1A10515		0/0	0/0	0/0	0/0	0/0	0/0	0/0	0/0	0/0	0/0	0/0	0/0	0/0	0/0	0/0	0/0	0/0	0/0	0/0	0/0	0/0	0/0	0/0	0/0	0/0	0/0	0/0
cpar_Chr_2	2592794	0	G	A	0.012	0.548	0.21	29.5	100000	100000	0.0125	0.0101	0.0176	CPAR2_212010	NONSYNONYMOUS	T	A	969	0.01	DELETERIOUS	Ortholog(s) have ATP-dependent activity, acting on DNA, DNA translocase activity, lysine-acetylated histone binding, nucleosomal DNA binding, rDNA binding activity	SNF2	0/0	0/0	0/0	0/0	0/0	0/0	0/0	0/0	0/0	0/0	0/0	0/0	0/0	0/0	0/0	0/0	0/0	0/0	0/0	0/0	0/0	0/0	0/0	0/0	0/0	0/0	0/0
cpar_Chr_2	2775945	0	C	G	0.024	0.274	0.105	29.5	100000	100000	0.0125	0.0101	0.0176	CPAR2_212940	NONSYNONYMOUS	A	G	250	1	TOLERATED	Has domain(s) with predicted oxidoreductase activity		0/0	0/0	0/0	0/0	0/0	0/0	0/0	0/0	0/0	0/0	0/0	0/0	0/0	0/0	0/0	0/0	0/0	0/0	0/0	0/0	0/0	0/0	0/0	0/0	0/0	0/0	0/0
cpar_Chr_2	2962370	0	A	C	0.024	0.274	0.105	29.5	100000	100000	0.0125	0.0101	0.0176	CPAR2_213910	NONSYNONYMOUS	G	C	18	0.01	DELETERIOUS (*WARNING! Low confidence)	Ortholog(s) have structural constituent of nuclear pore activity	NIC96	0/0	0/0	0/0	0/0	0/0	0/0	0/0	0/0	0/0	0/0	0/0	0/0	0/0	0/0	0/0	0/0	0/0	0/0	0/0	0/0	0/0	0/0	0/0	0/0	0/0	0/0	0/0
cpar_Chr_7	92015	0	A	G	0.012	0.548	0.21	29.5	100000	100000	0.0125	0.0101	0.0176	CPAR2_700450	NONSYNONYMOUS	R	K	741	0.16	TOLERATED	Ortholog(s) have DNA-binding transcription repressor activity, RNA polymerase II-specific activity	RIM101	0/0	0/0	0/0	0/0	0/0	0/0	0/0	0/0	0/0	0/0	0/0	0/0	0/0	0/0	0/0	0/0	0/0	0/0	0/0	0/0	0/0	0/0	0/0	0/0	0/0	0/0	0/0
cpar_Chr_7	145977	0	G	T	0.024	0.274	0.105	29.5	100000	100000	0.0125	0.0101	0.0176	CPAR2_700680	NONSYNONYMOUS	L	W	1022	0.01	DELETERIOUS	Ortholog(s) have GTPase activator activity	IRA2	0/0	0/0	0/0	0/0	0/0	0/0	0/0	0/0	0/0	0/0	0/0	0/0	0/0	0/0	0/0	0/0	0/0	0/0	0/0	0/0	0/0	0/0	0/0	0/0	0/0	0/0	0/0
cpar_Chr_7	246771	0	T	C	0.024	0.274	0.105	29.5	100000	100000	0.0125	0.0101	0.0176	CPAR2_701130	NONSYNONYMOUS	V	I	411	0.2	TOLERATED	Has domain(s) with predicted phospholipase activity and role in metabolic process, phospholipid catabolic process		0/0	0/0	0/0	0/0	0/0	0/0	0/0	0/0	0/0	0/0	0/0	0/0	0/0	0/0	0/0	0/0	0/0	0/0	0/0	0/0	0/0	0/0	0/0	0/0	0/0	0/0	0/0
cpar_Chr_7	375753	0	G	A	0.012	0.548	0.21	29.5	100000	100000	0.0125	0.0101	0.0176	CPAR2_701770	NONSYNONYMOUS	Y	C	5	0.03	DELETERIOUS (*WARNING! Low confidence)	Ortholog(s) have RNA binding activity, role in cleavage involved in rRNA processing, rRNA pseudouridine synthesis, snRNA pseudouridine synthesis and box H/ACA snoRNP complex, nucleolus localization	NOP10	0/0	0/0	0/0	0/0	0/0	0/0	0/0	0/0	0/0	0/0	0/0	0/0	0/0	0/0	0/0	0/0	0/0	0/0	0/0	0/0	0/0	0/0	0/0	0/0	0/0	0/0	0/0
cpar_Chr_7	534014	0	G	T	0.012	0.548	0.21	29.5	100000	100000	0.0125	0.0101	0.0176	CPAR2_702520	NONSYNONYMOUS	N	T	141	0.45	TOLERATED	Ortholog of Candida metapsilosis : CMET_1113, Candida orthopsilosis Co 90-125 : CORT_0G01680 and Candida orthopsilosis NEW ASSEMBLY : CORT1G01680		0/0	0/0	0/0	0/0	0/0	0/0	0/0	0/0	0/0	0/0	0/0	0/0	0/0	0/0	0/0	0/0	0/0	0/0	0/0	0/0	0/0	0/0	0/0	0/0	0/0	0/0	0/0
cpar_Chr_7	585802	0	T	C	0.024	0.274	0.105	29.5	100000	100000	0.0125	0.0101	0.0176	CPAR2_702720	NONSYNONYMOUS	S	L	373	0.13	TOLERATED	Has domain(s) with predicted aspartic-type endopeptidase activity and role in proteolysis		0/0	0/0	0/0	0/0	0/0	0/0	0/0	0/0	0/0	0/0	0/0	0/0	0/0	0/0	0/0	0/0	0/0	0/0	0/0	0/0	0/0	0/0	0/0	0/0	0/0	0/0	0/0
cpar_Chr_7	641349	0	G	A	0.024	0.274	0.105	29.5	100000	100000	0.0125	0.0101	0.0176	CPAR2_703010	NONSYNONYMOUS	K	E	185	0.04	DELETERIOUS	Ortholog(s) have protein-macromolecule adaptor activity, role in peroxisome inheritance and extrinsic component of intraperoxisomal membrane, peroxisome localization	INP1	0/0	0/0	0/0	0/0	0/0	0/0	0/0	0/0	0/0	0/0	0/0	0/0	0/0	0/0	0/0	0/0	0/0	0/0	0/0	0/0	0/0	0/0	0/0	0/0	0/0	0/0	0/0
cpar_Chr_7	737722	0	T	G	0.024	0.274	0.105	29.5	100000	100000	0.0125	0.0101	0.0176	CPAR2_703380	NONSYNONYMOUS	T	N	190	0.17	TOLERATED	Ortholog of Debaryomyces hansenii CBS767 : DEHA2B13156g		0/0	0/0	0/0	0/0	0/0	0/0	0/0	0/0	0/0	0/0	0/0	0/0	0/0	0/0	0/0	0/0	0/0	0/0	0/0	0/0	0/0	0/0	0/0	0/0	0/0	0/0	0/0
cpar_Chr_3	117139	0	G	A	0.024	0.274	0.105	29.5	100000	100000	0.0125	0.0101	0.0176	CPAR2_400510	NONSYNONYMOUS	T	A	114	0.02	DELETERIOUS	Ortholog(s) have sodium:inorganic phosphate symporter activity, role in phosphate ion transmembrane transport, phosphate ion transport, transmembrane transport and plasma membrane localization	PHO89	0/0	0/0	0/0	0/0	0/0	0/0	0/0	0/0	0/0	0/0	0/0	0/0	0/0	0/0	0/0	0/0	0/0	0/0	0/0	0/0	0/0	0/0	0/0	0/0	0/0	0/0	0/0
cpar_Chr_3	1025607	0	T	C	0.012	0.548	0.21	29.5	100000	100000	0.0125	0.0101	0.0176	CPAR2_302450	NONSYNONYMOUS	D	N	79	0	DELETERIOUS (*WARNING! Low confidence)	Ortholog of Candida metapsilosis : CMET_1272		0/0	0/0	0/0	0/0	0/0	0/0	0/0	0/0	0/0	0/0	0/0	0/0	0/0	0/0	0/0	0/0	0/0	0/0	0/0	0/0	0/0	0/0	0/0	0/0	0/0	0/0	0/0
cpar_Chr_3	1040350	0	T	C	0.012	0.548	0.21	29.5	100000	100000	0.0125	0.0101	0.0176	CPAR2_302520	STOP-GAIN	Q	*	652			Ortholog(s) have role in axial cellular bud site selection, establishment of protein localization, negative regulation of Rho guanyl-nucleotide exchange factor activity, regulation of protein localization to cell division site	NBA1	0/0	0/0	0/0	0/0	0/0	0/0	0/0	0/0	0/0	0/0	0/0	0/0	0/0	0/0	0/0	0/0	0/0	0/0	0/0	0/0	0/0	0/0	0/0	0/0	0/0	0/0	0/0
cpar_Chr_3	1052954	0	A	G	0.012	0.548	0.21	29.5	100000	100000	0.0125	0.0101	0.0176	CPAR2_302550	NONSYNONYMOUS	S	N	1199	0.03	DELETERIOUS	Ortholog(s) have protein-membrane adaptor activity and role in COPII vesicle coating, macroautophagy, protein localization to endoplasmic reticulum exit site	SEC16	0/0	0/0	0/0	0/0	0/0	0/0	0/0	0/0	0/0	0/0	0/0	0/0	0/0	0/0	0/0	0/0	0/0	0/0	0/0	0/0	0/0	0/0	0/0	0/0	0/0	0/0	0/0
cpar_Chr_3	1172059	0	T	C	0.012	0.548	0.21	29.5	100000	100000	0.0125	0.0101	0.0176	CPAR2_303090	NONSYNONYMOUS	S	L	308	0.07	TOLERATED	Ortholog(s) have nuclear localization sequence binding activity, role in RNA import into nucleus, RNA localization, protein import into nucleus, snRNA import into nucleus, tRNA transport and cytoplasm, nucleus localization	MTR10	0/0	0/0	0/0	0/0	0/0	0/0	0/0	0/0	0/0	0/0	0/0	0/0	0/0	0/0	0/0	0/0	0/0	0/0	0/0	0/0	0/0	0/0	0/0	0/0	0/0	0/0	0/0
cpar_Chr_3	1217481	0	T	G	0.012	0.548	0.21	29.5	100000	100000	0.0125	0.0101	0.0176	CPAR2_303290	NONSYNONYMOUS	H	N	541	0.48	TOLERATED	Ortholog(s) have role in ER-dependent peroxisome organization, peroxisome organization and endoplasmic reticulum, peroxisomal membrane, peroxisome localization	PEX29	0/0	0/0	0/0	0/0	0/0	0/0	0/0	0/0	0/0	0/0	0/0	0/0	0/0	0/0	0/0	0/0	0/0	0/0	0/0	0/0	0/0	0/0	0/0	0/0	0/0	0/0	0/0
cpar_Chr_3	1244625	0	G	A	0.024	0.274	0.105	29.5	100000	100000	0.0125	0.0101	0.0176	CPAR2_303430	NONSYNONYMOUS	Y	H	330	0.58	TOLERATED	Ortholog(s) have RNA binding activity, role in mRNA 5'-splice site recognition, mRNA splicing, via spliceosome and U2-type prespliceosome localization	PRP9	0/0	0/0	0/0	0/0	0/0	0/0	0/0	0/0	0/0	0/0	0/0	0/0	0/0	0/0	0/0	0/0	0/0	0/0	0/0	0/0	0/0	0/0	0/0	0/0	0/0	0/0	0/0
cpar_Chr_3	1256992	0	C	T	0.012	0.548	0.21	29.5	100000	100000	0.0125	0.0101	0.0176	CPAR2_303510	NONSYNONYMOUS	I	T	221	0	DELETERIOUS	Ortholog(s) have role in positive regulation of transcription by RNA polymerase II, response to salt stress	HAL9	0/0	0/0	0/0	0/0	0/0	0/0	0/0	0/0	0/0	0/0	0/0	0/0	0/0	0/0	0/0	0/0	0/0	0/0	0/0	0/0	0/0	0/0	0/0	0/0	0/0	0/0	0/0
cpar_Chr_3	1326375	0	A	G	0.012	0.548	0.21	29.5	100000	100000	0.0125	0.0101	0.0176	CPAR2_303790	NONSYNONYMOUS	A	V	988	0	DELETERIOUS (*WARNING! Low confidence)	Ortholog of Candida metapsilosis : CMET_1142, Candida orthopsilosis Co 90-125 : CORT_0E05950 and Candida orthopsilosis NEW ASSEMBLY : CORT1E05950		0/0	0/0	0/0	0/0	0/0	0/0	0/0	0/0	0/0	0/0	0/0	0/0	0/0	0/0	0/0	0/0	0/0	0/0	0/0	0/0	0/0	0/0	0/0	0/0	0/0	0/0	0/0
cpar_Chr_5	184058	0	TGAAAAAATGAGCCC	T	0.012	0.548	0.21	29.5	100000	100000	0.0125	0.0101	0.0176	CPAR2_500760	FRAMESHIFT INSERTION						Ortholog(s) have borate efflux transmembrane transporter activity, role in borate transport, protein targeting to vacuole and fungal-type vacuole, plasma membrane localization	BOR1	0/0	0/0	0/0	0/0	0/0	0/0	0/0	0/0	0/0	0/0	0/0	0/0	0/0	0/0	0/0	0/0	0/0	0/0	0/0	0/0	0/0	0/0	0/0	0/0	0/0	0/0	0/0
cpar_Chr_5	340132	0	T	G	0.024	0.274	0.105	29.5	100000	100000	0.0125	0.0101	0.0176	CPAR2_501430	NONSYNONYMOUS	F	L	50	0.21	TOLERATED	Ortholog(s) have role in ascospore-type prospore membrane formation, late endosome to vacuole transport, mitochondrion organization, protein retention in Golgi apparatus, protein targeting to vacuole, regulation of inclusion body assembly	VPS13	0/0	0/0	0/0	0/0	0/0	0/0	0/0	0/0	0/0	0/0	0/0	0/0	0/0	0/0	0/0	0/0	0/0	0/0	0/0	0/0	0/0	0/0	0/0	0/0	0/0	0/0	0/0
cpar_Chr_5	487205	0	T	A	0.012	0.548	0.21	29.5	100000	100000	0.0125	0.0101	0.0176	CPAR2_502140	NONSYNONYMOUS	Y	F	208	0	DELETERIOUS	Has domain(s) with predicted catalytic activity, hydrolase activity, hydrolyzing O-glycosyl compounds activity and role in carbohydrate metabolic process		0/0	0/0	0/0	0/0	0/0	0/0	0/0	0/0	0/0	0/0	0/0	0/0	0/0	0/0	0/0	0/0	0/0	0/0	0/0	0/0	0/0	0/0	0/0	0/0	0/0	0/0	0/0
cpar_Chr_5	499070	0	T	C	0.012	0.548	0.21	29.5	100000	100000	0.0125	0.0101	0.0176	CPAR2_502210	NONSYNONYMOUS	S	F	419	0.12	TOLERATED	Ortholog(s) have protein kinase activity, protein serine/threonine kinase activity	MEC1	0/0	0/0	0/0	0/0	0/0	0/0	0/0	0/0	0/0	0/0	0/0	0/0	0/0	0/0	0/0	0/0	0/0	0/0	0/0	0/0	0/0	0/0	0/0	0/0	0/0	0/0	0/0
cpar_Chr_5	563259	0	A	G	0.012	0.548	0.21	29.5	100000	100000	0.0125	0.0101	0.0176	CPAR2_502470	NONSYNONYMOUS	G	E	41	0.22	TOLERATED	Ortholog(s) have palmitoyl-(protein) hydrolase activity and role in protein deacylation	YLR118C	0/0	0/0	0/0	0/0	0/0	0/0	0/0	0/0	0/0	0/0	0/0	0/0	0/0	0/0	0/0	0/0	0/0	0/0	0/0	0/0	0/0	0/0	0/0	0/0	0/0	0/0	0/0
cpar_Chr_5	803073	0	A	G	0.012	0.548	0.21	29.5	100000	100000	0.0125	0.0101	0.0176	CPAR2_503480	NONSYNONYMOUS	T	I	461	0.03	DELETERIOUS	Ortholog(s) have GTPase activity, identical protein binding activity	DNM1	0/0	0/0	0/0	0/0	0/0	0/0	0/0	0/0	0/0	0/0	0/0	0/0	0/0	0/0	0/0	0/0	0/0	0/0	0/0	0/0	0/0	0/0	0/0	0/0	0/0	0/0	0/0
cpar_Chr_5	807090	0	A	G	0.012	0.548	0.21	29.5	100000	100000	0.0125	0.0101	0.0176	CPAR2_503490	NONSYNONYMOUS	D	N	218	0.26	TOLERATED	Ortholog(s) have role in protein N-linked glycosylation, protein N-linked glycosylation via asparagine and oligosaccharyltransferase complex localization	OST1	0/0	0/0	0/0	0/0	0/0	0/0	0/0	0/0	0/0	0/0	0/0	0/0	0/0	0/0	0/0	0/0	0/0	0/0	0/0	0/0	0/0	0/0	0/0	0/0	0/0	0/0	0/0
cpar_Chr_5	859766	0	C	T	0.012	0.548	0.21	29.5	100000	100000	0.0125	0.0101	0.0176	CPAR2_503770	NONSYNONYMOUS	Q	R	897	0.36	TOLERATED	Ortholog(s) have role in budding cell apical bud growth, cell budding, cell morphogenesis, regulation of establishment or maintenance of bipolar cell polarity regulating cell shape	TAO3	0/0	0/0	0/0	0/0	0/0	0/0	0/0	0/0	0/0	0/0	0/0	0/0	0/0	0/0	0/0	0/0	0/0	0/0	0/0	0/0	0/0	0/0	0/0	0/0	0/0	0/0	0/0
cpar_Chr_7	249230	0	GTT	G	0.226	0.623	0.238	29.5	100000	100000	0.0126	0.0101	0.0177	CPAR2_701140	FRAMESHIFT INSERTION						Secreted phospholipase B ortholog; likely anchored to plasma membrane; expression increased in fluconazole and voriconazole resistant strains	PLB1	0/0	0/0	0/0	0|1	0|1	0|1	0|1	0/0	0/0	0/0	0|1	0|1	0|1	0|1	0|1	0|1	0/0	0/0	0/0	0/0	0/0	0|1	0|1	0|1	0/0	0/0	0/0
cpar_Chr_7	249235	0	T	TGA	0.226	0.623	0.238	29.5	100000	100000	0.0126	0.0101	0.0177	CPAR2_701140	FRAMESHIFT DELETION						Secreted phospholipase B ortholog; likely anchored to plasma membrane; expression increased in fluconazole and voriconazole resistant strains	PLB1	0/0	0/0	0/0	0|1	0|1	0|1	0|1	0/0	0/0	0/0	0|1	0|1	0|1	0|1	0|1	0|1	0/0	0/0	0/0	0/0	0/0	0|1	0|1	0|1	0/0	0/0	0/0
cpar_Chr_7	249247	0	A	ATT	0.226	0.623	0.238	29.5	100000	100000	0.0126	0.0101	0.0177	CPAR2_701140	FRAMESHIFT DELETION						Secreted phospholipase B ortholog; likely anchored to plasma membrane; expression increased in fluconazole and voriconazole resistant strains	PLB1	0/0	0/0	0/0	0|1	0|1	0|1	0|1	0/0	0/0	0/0	0|1	0|1	0|1	0|1	0|1	0|1	0/0	0/0	0/0	0/0	0/0	0|1	0|1	0|1	0/0	0/0	0/0
cpar_Chr_7	249250	0	GCA	G	0.226	0.623	0.238	29.5	100000	100000	0.0126	0.0101	0.0177	CPAR2_701140	FRAMESHIFT INSERTION						Secreted phospholipase B ortholog; likely anchored to plasma membrane; expression increased in fluconazole and voriconazole resistant strains	PLB1	0/0	0/0	0/0	0|1	0|1	0|1	0|1	0/0	0/0	0/0	0|1	0|1	0|1	0|1	0|1	0|1	0/0	0/0	0/0	0/0	0/0	0|1	0|1	0|1	0/0	0/0	0/0
cpar_Chr_7	249258	0	T	G	0.226	0.623	0.238	29.5	100000	100000	0.0126	0.0101	0.0177	CPAR2_701140	NONSYNONYMOUS	Q	K	433	0.53	TOLERATED	Secreted phospholipase B ortholog; likely anchored to plasma membrane; expression increased in fluconazole and voriconazole resistant strains	PLB1	0/0	0/0	0/0	0|1	0|1	0|1	0|1	0/0	0/0	0/0	0|1	0|1	0|1	0|1	0|1	0|1	0/0	0/0	0/0	0/0	0/0	0|1	0|1	0|1	0/0	0/0	0/0
cpar_Chr_7	249270	0	C	T	0.226	0.623	0.238	29.5	100000	100000	0.0126	0.0101	0.0177	CPAR2_701140	NONSYNONYMOUS	T	A	429	0.56	TOLERATED	Secreted phospholipase B ortholog; likely anchored to plasma membrane; expression increased in fluconazole and voriconazole resistant strains	PLB1	0/0	0/0	0/0	0/1	0|1	0|1	0|1	0/0	0/0	0/0	0|1	0|1	0|1	0|1	0|1	0|1	0/0	0/0	0/0	0/0	0/0	0|1	0|1	0|1	0/0	0/0	0/0
cpar_Chr_7	249282	0	A	AGT	0.226	0.623	0.238	29.5	100000	100000	0.0126	0.0101	0.0177	CPAR2_701140	FRAMESHIFT DELETION						Secreted phospholipase B ortholog; likely anchored to plasma membrane; expression increased in fluconazole and voriconazole resistant strains	PLB1	0/0	0/0	0/0	0|1	0|1	0|1	0|1	0/0	0/0	0/0	0|1	0|1	0|1	0|1	0|1	0|1	0/0	0/0	0/0	0/0	0/0	0|1	0|1	0|1	0/0	0/0	0/0
cpar_Chr_7	249287	0	T	TG	0.226	0.623	0.238	29.5	100000	100000	0.0126	0.0101	0.0177	CPAR2_701140	FRAMESHIFT DELETION						Secreted phospholipase B ortholog; likely anchored to plasma membrane; expression increased in fluconazole and voriconazole resistant strains	PLB1	0/0	0/0	0/0	0|1	0|1	0|1	0|1	0/0	0/0	0/0	0|1	0|1	0|1	0|1	0|1	0|1	0/0	0/0	0/0	0/0	0/0	0|1	0|1	0|1	0/0	0/0	0/0
cpar_Chr_7	249289	0	C	A	0.226	0.623	0.238	29.5	100000	100000	0.0126	0.0101	0.0177	CPAR2_701140	NONSYNONYMOUS	N	K	422	0.12	TOLERATED	Secreted phospholipase B ortholog; likely anchored to plasma membrane; expression increased in fluconazole and voriconazole resistant strains	PLB1	0/0	0/0	0/0	0|1	0|1	0|1	0|1	0/0	0/0	0/0	0|1	0|1	0|1	0|1	0|1	0|1	0/0	0/0	0/0	0/0	0/0	0|1	0|1	0|1	0/0	0/0	0/0
cpar_Chr_7	249293	0	A	G	0.226	0.623	0.238	29.5	100000	100000	0.0126	0.0101	0.0177	CPAR2_701140	NONSYNONYMOUS	T	I	421	0.03	DELETERIOUS	Secreted phospholipase B ortholog; likely anchored to plasma membrane; expression increased in fluconazole and voriconazole resistant strains	PLB1	0/0	0/0	0/0	0|1	0|1	0|1	0|1	0/0	0/0	0/0	0|1	0|1	0|1	0|1	0|1	0|1	0/0	0/0	0/0	0/0	0/0	0|1	0|1	0|1	0/0	0/0	0/0
cpar_Chr_7	249294	0	C	T	0.226	0.623	0.238	29.5	100000	100000	0.0126	0.0101	0.0177	CPAR2_701140	NONSYNONYMOUS	T	A	421	0.01	DELETERIOUS	Secreted phospholipase B ortholog; likely anchored to plasma membrane; expression increased in fluconazole and voriconazole resistant strains	PLB1	0/0	0/0	0/0	0|1	0|1	0|1	0|1	0/0	0/0	0/0	0|1	0|1	0|1	0|1	0|1	0|1	0/0	0/0	0/0	0/0	0/0	0|1	0|1	0|1	0/0	0/0	0/0
cpar_Chr_7	249309	0	C	CGA	0.226	0.623	0.238	29.5	100000	100000	0.0126	0.0101	0.0177	CPAR2_701140	FRAMESHIFT DELETION						Secreted phospholipase B ortholog; likely anchored to plasma membrane; expression increased in fluconazole and voriconazole resistant strains	PLB1	0/0	0/0	0/0	0|1	0/1	0|1	0|1	0/0	0/0	0/0	0|1	0|1	0|1	0|1	0|1	0|1	0/0	0/0	0/0	0/0	0/0	0|1	0|1	0|1	0/0	0/0	0/0
cpar_Chr_7	249313	0	TAG	T	0.226	0.623	0.238	29.5	100000	100000	0.0126	0.0101	0.0177	CPAR2_701140	FRAMESHIFT INSERTION						Secreted phospholipase B ortholog; likely anchored to plasma membrane; expression increased in fluconazole and voriconazole resistant strains	PLB1	0/0	0/0	0/0	0|1	0|1	0|1	0|1	0/0	0/0	0/0	0|1	0|1	0|1	0|1	0|1	0|1	0/0	0/0	0/0	0/0	0/0	0|1	0|1	0|1	0/0	0/0	0/0
cpar_Chr_7	249347	0	G	A	0.226	0.623	0.238	29.5	100000	100000	0.0126	0.0101	0.0177	CPAR2_701140	NONSYNONYMOUS	I	T	403	0.03	DELETERIOUS	Secreted phospholipase B ortholog; likely anchored to plasma membrane; expression increased in fluconazole and voriconazole resistant strains	PLB1	0/0	0/0	0/0	0|1	0|1	0|1	0/1	0/0	0/0	0/0	0|1	0|1	0|1	0|1	0|1	0|1	0/0	0/0	0/0	0/0	0/0	0|1	0|1	0|1	0/0	0/0	0/0
cpar_Chr_7	249356	0	T	G	0.226	0.623	0.238	29.5	100000	100000	0.0126	0.0101	0.0177	CPAR2_701140	NONSYNONYMOUS	S	Y	400	1	TOLERATED	Secreted phospholipase B ortholog; likely anchored to plasma membrane; expression increased in fluconazole and voriconazole resistant strains	PLB1	0/0	0/0	0/0	0|1	0|1	0|1	0|1	0/0	0/0	0/0	0|1	0|1	0|1	0|1	0|1	0|1	0/0	0/0	0/0	0/0	0/0	0|1	0|1	0|1	0/0	0/0	0/0
cpar_Chr_7	249396	0	T	G	0.226	0.623	0.238	29.5	100000	100000	0.0126	0.0101	0.0177	CPAR2_701140	NONSYNONYMOUS	L	I	387	0	DELETERIOUS	Secreted phospholipase B ortholog; likely anchored to plasma membrane; expression increased in fluconazole and voriconazole resistant strains	PLB1	0/0	0/0	0/0	0|1	0|1	0|1	0|1	0/0	0/0	0/0	0|1	0|1	0|1	0|1	0|1	0|1	0/0	0/0	0/0	0/0	0/0	0|1	0|1	0|1	0/0	0/0	0/0
cpar_Chr_4	626986	2	AAT	A	0.025	0.273	0.105	29.5	100000	100000	0.013	0.0105	0.0182	CPAR2_404780	FRAMESHIFT INSERTION						Putative cell adhesion protein; binds human plasminogen and high-molecular-mass kininogen at cell surface		0/0	0/0	0/0	0/0	0/0	0/0	0/0	0/0	0/0	./.	0/0	0/0	0/0	0/0	0/0	0/0	0/0	0/0	0/0	0/0	0/0	0/0	0/0	0/0	0/0	0/0	0/0
cpar_Chr_4	626993	2	G	GT	0.025	0.273	0.105	29.5	100000	100000	0.013	0.0105	0.0182	CPAR2_404780	FRAMESHIFT DELETION						Putative cell adhesion protein; binds human plasminogen and high-molecular-mass kininogen at cell surface		0/0	0/0	0/0	0/0	0/0	0/0	0/0	0/0	0/0	./.	0/0	0/0	0/0	0/0	0/0	0/0	0/0	0/0	0/0	0/0	0/0	0/0	0/0	0/0	0/0	0/0	0/0
cpar_Chr_4	626997	2	AACACC	A	0.025	0.273	0.105	29.5	100000	100000	0.013	0.0105	0.0182	CPAR2_404780	FRAMESHIFT INSERTION						Putative cell adhesion protein; binds human plasminogen and high-molecular-mass kininogen at cell surface		0/0	0/0	0/0	0/0	0/0	0/0	0/0	0/0	0/0	./.	0/0	0/0	0/0	0/0	0/0	0/0	0/0	0/0	0/0	0/0	0/0	0/0	0/0	0/0	0/0	0/0	0/0
cpar_Chr_4	626998	2	C	T	0.025	0.273	0.105	29.5	100000	100000	0.013	0.0105	0.0182	CPAR2_404780	NONSYNONYMOUS	S	P	189	1	TOLERATED	Putative cell adhesion protein; binds human plasminogen and high-molecular-mass kininogen at cell surface		0/0	0/0	0/0	0/0	0/0	0/0	0/0	0/0	0/0	./.	0/0	0/0	0/0	0/0	0/0	0/0	0/0	0/0	0/0	0/0	0/0	0/0	0/0	0/0	0/0	0/0	0/0
cpar_Chr_4	627004	2	G	A	0.025	0.273	0.105	29.5	100000	100000	0.013	0.0105	0.0182	CPAR2_404780	NONSYNONYMOUS	N	D	191	1	TOLERATED	Putative cell adhesion protein; binds human plasminogen and high-molecular-mass kininogen at cell surface		0/0	0/0	0/0	0/0	0/0	0/0	0/0	0/0	0/0	./.	0/0	0/0	0/0	0/0	0/0	0/0	0/0	0/0	0/0	0/0	0/0	0/0	0/0	0/0	0/0	0/0	0/0
cpar_Chr_4	627007	2	G	A	0.025	0.273	0.105	29.5	100000	100000	0.013	0.0105	0.0182	CPAR2_404780	NONSYNONYMOUS	N	D	192	1	TOLERATED	Putative cell adhesion protein; binds human plasminogen and high-molecular-mass kininogen at cell surface		0/0	0/0	0/0	0/0	0/0	0/0	0/0	0/0	0/0	./.	0/0	0/0	0/0	0/0	0/0	0/0	0/0	0/0	0/0	0/0	0/0	0/0	0/0	0/0	0/0	0/0	0/0
cpar_Chr_1	1493971	0	ATTTTGTT	A	0.095	-0.284	0.109	29.5	100000	100000	0.0131	0.0105	0.0182	CPAR2_107020	FRAMESHIFT DELETION						Ortholog(s) have role in histone H3-K79 methylation, sexual sporulation resulting in formation of a cellular spore, transfer RNA gene-mediated silencing and replication fork protection complex localization	HHF1	0/0	0/0	0/0	1/1	1/1	1/1	1/1	1/1	0/0	1/1	1/1	1/1	1/1	1/1	1/1	1/1	1/1	1/1	1/1	1/1	1/1	1/1	1/1	1/1	1/1	1/1	1/1
cpar_Chr_1	2087353	0	TTGAACCTGAACCTGAACC	T	0.095	-0.284	0.109	29.5	100000	100000	0.0131	0.0105	0.0182	CPAR2_109840	NONFRAMESHIFT DELETION						Ortholog(s) have protein-macromolecule adaptor activity, ubiquitin binding activity	MET30	0/0	0/0	0/0	1/1	1/1	1/1	1/1	1/1	0/0	1/1	1/1	1/1	1/1	1/1	1/1	1/1	1/1	1/1	1/1	1/1	1/1	1/1	1/1	1/1	1/1	1/1	1/1
cpar_Chr_4	21329	0	AGAGCAGTCTCACCTGCACCTTCACCTTGCG	A	0.095	-0.284	0.109	29.5	100000	100000	0.0131	0.0105	0.0182	CPAR2_300110	NONFRAMESHIFT DELETION						Putative membrane protein, member of the CFEM family		0/0	0/0	0/0	1/1	1/1	1/1	1/1	1/1	0/0	1/1	1/1	1/1	1/1	1/1	1/1	1/1	1/1	1/1	1/1	1/1	1/1	1/1	1/1	1/1	1/1	1/1	1/1
cpar_Chr_7	634895	0	G	A	0.452	0.568	0.219	29.5	100000	100000	0.0131	0.0105	0.0182	CPAR2_702970	NONSYNONYMOUS	L	P	138	0.06	TOLERATED	Ortholog of C. albicans SC5314 : C7_01990C_A, C. dubliniensis CD36 : Cd36_71800, Pichia stipitis Pignal : PICST_46242, Candida tropicalis MYA-3404 : CTRG_05012 and Candida albicans WO-1 : CAWG_05549		0/0	0/0	0/0	0|1	0|1	0|1	0|1	0|1	0/0	0/1	0|1	0|1	0|1	0|1	0|1	0|1	0|1	0|1	0|1	0|1	0|1	0|1	0|1	0|1	0|1	0|1	0|1
cpar_Chr_7	634896	0	C	G	0.452	0.568	0.219	29.5	100000	100000	0.0131	0.0105	0.0182	CPAR2_702970	NONSYNONYMOUS	L	V	138	0.33	TOLERATED	Ortholog of C. albicans SC5314 : C7_01990C_A, C. dubliniensis CD36 : Cd36_71800, Pichia stipitis Pignal : PICST_46242, Candida tropicalis MYA-3404 : CTRG_05012 and Candida albicans WO-1 : CAWG_05549		0/0	0/0	0/0	0|1	0|1	0|1	0|1	0|1	0/0	0|1	0|1	0|1	0|1	0|1	0|1	0|1	0|1	0|1	0|1	0|1	0|1	0|1	0|1	0|1	0|1	0|1	0|1
cpar_Chr_7	634905	0	T	TG	0.452	0.568	0.219	29.5	100000	100000	0.0131	0.0105	0.0182	CPAR2_702970	FRAMESHIFT DELETION						Ortholog of C. albicans SC5314 : C7_01990C_A, C. dubliniensis CD36 : Cd36_71800, Pichia stipitis Pignal : PICST_46242, Candida tropicalis MYA-3404 : CTRG_05012 and Candida albicans WO-1 : CAWG_05549		0/0	0/0	0/0	0|1	0|1	0|1	0|1	0|1	0/0	0|1	0|1	0|1	0|1	0|1	0|1	0|1	0|1	0|1	0|1	0|1	0|1	0|1	0|1	0|1	0|1	0|1	0|1
cpar_Chr_7	634908	0	CA	C	0.452	0.568	0.219	29.5	100000	100000	0.0131	0.0105	0.0182	CPAR2_702970	FRAMESHIFT INSERTION						Ortholog of C. albicans SC5314 : C7_01990C_A, C. dubliniensis CD36 : Cd36_71800, Pichia stipitis Pignal : PICST_46242, Candida tropicalis MYA-3404 : CTRG_05012 and Candida albicans WO-1 : CAWG_05549		0/0	0/0	0/0	0|1	0|1	0|1	0|1	0|1	0/0	0|1	0|1	0|1	0|1	0|1	0|1	0|1	0|1	0|1	0|1	0|1	0|1	0|1	0|1	0|1	0|1	0|1	0|1
cpar_Chr_7	634961	0	T	G	0.452	0.568	0.219	29.5	100000	100000	0.0131	0.0105	0.0182	CPAR2_702970	NONSYNONYMOUS	A	E	116	0.45	TOLERATED	Ortholog of C. albicans SC5314 : C7_01990C_A, C. dubliniensis CD36 : Cd36_71800, Pichia stipitis Pignal : PICST_46242, Candida tropicalis MYA-3404 : CTRG_05012 and Candida albicans WO-1 : CAWG_05549		0/0	0/0	0/0	0|1	0|1	0|1	0|1	0|1	0/0	0|1	0|1	0|1	0|1	0|1	0|1	0|1	0|1	0|1	0|1	0|1	0|1	0|1	0|1	0|1	0|1	0/1	0|1
cpar_Chr_7	634966	0	C	A	0.452	0.568	0.219	29.5	100000	100000	0.0131	0.0105	0.0182	CPAR2_702970	NONSYNONYMOUS	L	S	114	0	DELETERIOUS	Ortholog of C. albicans SC5314 : C7_01990C_A, C. dubliniensis CD36 : Cd36_71800, Pichia stipitis Pignal : PICST_46242, Candida tropicalis MYA-3404 : CTRG_05012 and Candida albicans WO-1 : CAWG_05549		0/0	0/0	0/0	0|1	0|1	0|1	0|1	0|1	0/0	0|1	0|1	0|1	0|1	0|1	0|1	0|1	0|1	0|1	0|1	0|1	0|1	0|1	0|1	0|1	0|1	0/1	0|1
cpar_Chr_7	634968	0	T	G	0.452	0.568	0.219	29.5	100000	100000	0.0131	0.0105	0.0182	CPAR2_702970	NONSYNONYMOUS	L	I	114	0.04	DELETERIOUS	Ortholog of C. albicans SC5314 : C7_01990C_A, C. dubliniensis CD36 : Cd36_71800, Pichia stipitis Pignal : PICST_46242, Candida tropicalis MYA-3404 : CTRG_05012 and Candida albicans WO-1 : CAWG_05549		0/0	0/0	0/0	0|1	0|1	0|1	0|1	0|1	0/0	0|1	0|1	0/1	0|1	0|1	0|1	0|1	0|1	0|1	0|1	0|1	0|1	0|1	0|1	0|1	0|1	0|1	0|1
cpar_Chr_7	634986	0	G	GAGC	0.452	0.568	0.219	29.5	100000	100000	0.0131	0.0105	0.0182	CPAR2_702970	NONFRAMESHIFT DELETION						Ortholog of C. albicans SC5314 : C7_01990C_A, C. dubliniensis CD36 : Cd36_71800, Pichia stipitis Pignal : PICST_46242, Candida tropicalis MYA-3404 : CTRG_05012 and Candida albicans WO-1 : CAWG_05549		0/0	0/0	0/0	0|1	0|1	0|1	0|1	0|1	0/0	0|1	0|1	0|1	0|1	0|1	0|1	0|1	0|1	0|1	0|1	0|1	0|1	0|1	0|1	0|1	0|1	0|1	0|1
cpar_Chr_7	634990	0	CTGT	C	0.452	0.568	0.219	29.5	100000	100000	0.0131	0.0105	0.0182	CPAR2_702970	NONFRAMESHIFT INSERTION						Ortholog of C. albicans SC5314 : C7_01990C_A, C. dubliniensis CD36 : Cd36_71800, Pichia stipitis Pignal : PICST_46242, Candida tropicalis MYA-3404 : CTRG_05012 and Candida albicans WO-1 : CAWG_05549		0/0	0/0	0/0	0|1	0|1	0|1	0|1	0|1	0/0	0|1	0|1	0|1	0|1	0|1	0|1	0|1	0|1	0|1	0|1	0|1	0|1	0|1	0|1	0|1	0|1	0|1	0|1
cpar_Chr_7	634992	0	T	A	0.452	0.568	0.219	29.5	100000	100000	0.0131	0.0105	0.0182	CPAR2_702970	NONSYNONYMOUS	L	M	106	0.05	TOLERATED	Ortholog of C. albicans SC5314 : C7_01990C_A, C. dubliniensis CD36 : Cd36_71800, Pichia stipitis Pignal : PICST_46242, Candida tropicalis MYA-3404 : CTRG_05012 and Candida albicans WO-1 : CAWG_05549		0/0	0/0	0/0	0|1	0|1	0|1	0|1	0|1	0/0	0|1	0|1	0|1	0|1	0|1	0|1	0|1	0|1	0|1	0|1	0|1	0|1	0|1	0|1	0|1	0|1	0|1	0|1
cpar_Chr_3	718758	0	GCTTCAGAATGTGGTA	G	0.095	-0.284	0.109	29.5	100000	100000	0.0131	0.0105	0.0182	CPAR2_403260	NONFRAMESHIFT DELETION						Ortholog of C. albicans SC5314 : C4_02440C_A/PGA38, C. dubliniensis CD36 : Cd36_42320, C. auris B8441 : B9J08_001409 and Candida tenuis NRRL Y-1498 : cten_CGOB_00184		0/0	0/0	0/0	1/1	1/1	1/1	1/1	1/1	0/0	1/1	1/1	1/1	1/1	1/1	1/1	1/1	1/1	1/1	1/1	1/1	1/1	1/1	1/1	1/1	1/1	1/1	1/1
cpar_Chr_8	1526567	1	T	C	0.012	0.545	0.21	29.5	100000	100000	0.0131	0.0105	0.0183	CPAR2_806630	NONSYNONYMOUS	G	R	214	0.72	TOLERATED	Protein of unknown function		0/0	./.	0/0	0/0	0/0	0/0	0/0	0/0	0/0	0/0	0/0	0/0	0/0	0/0	0/0	0/0	0/0	0/0	0/0	0/0	0/0	0/0	0/0	0/0	0/0	0/0	0/0
cpar_Chr_3	1071411	2	T	TTGATCCTAC	0.013	0.539	0.209	29.5	100000	100000	0.0137	0.011	0.0189	CPAR2_302590	NONFRAMESHIFT DELETION						Ortholog of Lodderomyces elongisporus NRLL YB-4239 : LELG_03791, Candida metapsilosis : CMET_1255, Candida orthopsilosis Co 90-125 : CORT_0E04750 and Spathaspora passalidarum NRRL Y-27907 : SPAPADRAFT_66706		0/0	0/0	0/0	0/0	./.	0/0	0/0	0/0	0/0	0/0	0/0	0/0	0/0	0/0	0/0	0/0	0/0	0/0	0/0	0/0	0/0	0/0	0/0	0/0	0/0	0/0	0/0
cpar_Chr_3	340281	2	G	C	0.013	0.542	0.21	29.4	100000	100000	0.0138	0.0112	0.0191	CPAR2_401540	NONSYNONYMOUS	G	A	241	0.04	DELETERIOUS	Ortholog(s) have carboxypeptidase activity, role in nitrogen compound metabolic process, proteolysis involved in cellular protein catabolic process and fungal-type vacuole lumen localization	CPS1	0/0	./.	0/0	0/0	0/0	0/0	0/0	0/0	0/0	0/0	0/0	0/0	0/0	0/0	0/0	0/0	0/0	0/0	0/0	0/0	0/0	0/0	0/0	0/0	0/0	0/0	0/0
cpar_Chr_5	859157	0	A	G	0.202	0.418	0.163	29.4	100000	100000	0.0141	0.0113	0.0193	CPAR2_503770	NONSYNONYMOUS	A	V	1100	0	DELETERIOUS	Ortholog(s) have role in budding cell apical bud growth, cell budding, cell morphogenesis, regulation of establishment or maintenance of bipolar cell polarity regulating cell shape	TAO3	0/0	0/1	0/0	0/0	0/0	0/0	0/0	0/0	0/0	0/0	0/0	0/0	0/0	0/0	0/0	0/0	0/1	0/1	0/1	0/1	0/1	0/0	0/0	0/0	0/1	1/1	0/1
cpar_Chr_7	631578	0	T	A	0.202	-0.499	0.194	29.4	100000	100000	0.0142	0.0114	0.0194	CPAR2_702960	NONSYNONYMOUS	L	M	468	0.16	TOLERATED	Ortholog(s) have sulfate transmembrane transporter activity, sulfur compound transmembrane transporter activity and role in sulfate transport, sulfite transport, sulfur compound transport	YIL166C	0/0	0/1	0/0	0/0	0/0	0/0	0/0	0/1	0/0	0/0	0/0	0/0	0/0	0/0	0/0	0/0	0/1	0/1	0/1	0/1	0/1	0/0	0/0	0/0	0/1	0/1	0/1
cpar_Chr_1	1064189	0	A	G	0.357	0.31	0.122	29.4	100000	100000	0.0148	0.012	0.0201	CPAR2_104860	NONSYNONYMOUS	A	T	81	0.02	DELETERIOUS	Ortholog of C. albicans SC5314 : C2_06140C_A, C. dubliniensis CD36 : Cd36_20540, C. auris B8441 : B9J08_001221, Candida tenuis NRRL Y-1498 : CANTEDRAFT_116071 and Pichia stipitis Pignal : PICST_32327		0/0	0/0	0/0	0/0	0/0	0/0	0/0	0/0	0/0	0/0	0/0	0/0	0/0	0/0	0/0	0/0	1/1	1/1	1/1	1/1	1/1	0/0	0/0	0/0	1/1	1/1	1/1
cpar_Chr_8	1815352	0	A	T	0.357	0.31	0.122	29.4	100000	100000	0.0148	0.012	0.0201	CPAR2_807850	NONSYNONYMOUS	I	F	70	0	DELETERIOUS (*WARNING! Low confidence)	Ortholog of C. albicans SC5314 : C3_07900C_A, C. dubliniensis CD36 : Cd36_87750, C. auris B8441 : B9J08_005157 and Candida tenuis NRRL Y-1498 : CANTEDRAFT_116440		0/0	0/0	0/0	0/0	0/0	0/0	0/0	0/0	0/0	0/0	0/0	0/0	0/0	0/0	0/0	0/0	1/1	1/1	1/1	1/1	1/1	0/0	0/0	0/0	1/1	1/1	1/1
cpar_Chr_2	884438	0	C	CGTT	0.357	0.31	0.122	29.4	100000	100000	0.0148	0.012	0.0201	CPAR2_204350	NONFRAMESHIFT DELETION						Ortholog(s) have GTPase activator activity and role in adenylate cyclase-modulating G protein-coupled receptor signaling pathway	RGS2	0/0	0/0	0/0	0/0	0/0	0/0	0/0	0/0	0/0	0/0	0/0	0/0	0/0	0/0	0/0	0/0	1/1	1/1	1/1	1/1	1/1	0/0	0/0	0/0	1/1	1/1	1/1
cpar_Chr_5	478914	1	G	GCCAACTTCATCTGCTGAACCAACCTCATCAGAAGAGTCAACCTCATCTACTGAGCCAACTTCATCTGCTGAATCAAGCTCAAGTGAAGAGCCAACCTCATCTGCTGAACCATCATCATCCGAGGAACCAACCTCATCTACTGAA	0.012	0.535	0.21	29.4	100000	100000	0.015	0.0122	0.0203	CPAR2_502120	NONFRAMESHIFT DELETION						Has domain(s) with predicted catalytic activity, hydrolase activity, hydrolyzing O-glycosyl compounds activity and role in carbohydrate metabolic process		./.	0/0	0/0	0/0	0/0	0/0	0/0	0/0	0/0	0/0	0/0	0/0	0/0	0/0	0/0	0/0	0/0	0/0	0/0	0/0	0/0	0/0	0/0	0/0	0/0	0/0	0/0
cpar_Chr_1	962680	0	A	C	0.036	-0.379	0.149	29.4	100000	100000	0.0151	0.0122	0.0204	CPAR2_104340	NONSYNONYMOUS	D	Y	102	0.05	TOLERATED	Ortholog(s) have ubiquitin-protein transferase activity, role in protein ubiquitination, response to ethanol, septin ring assembly and cytoplasm, nucleus localization	ASR1	1/1	0/0	0/0	0/0	0/0	0/0	0/0	0/0	0/0	0/0	0/0	0/0	0/0	0/0	0/0	0/0	0/0	0/0	0/0	0/0	0/0	0/1	0/0	0/0	0/0	0/0	0/0
cpar_Chr_1	1045718	0	A	G	0.036	-0.379	0.149	29.4	100000	100000	0.0151	0.0122	0.0204	CPAR2_104770	SYNONYMOUS	T	T	760	0.03	DELETERIOUS	Ortholog(s) have endoribonuclease activity and role in RNA splicing, mRNA polyadenylation, pre-mRNA cleavage required for polyadenylation, sno(s)RNA 3'-end processing, snoRNA splicing, termination of RNA polymerase II transcription	YSH1	1/1	0/0	0/0	0/0	0/0	0/0	0/0	0/0	0/0	0/0	0/0	0/0	0/0	0/0	0/0	0/0	0/0	0/0	0/0	0/0	0/0	0/1	0/0	0/0	0/0	0/0	0/0
cpar_Chr_1	1148494	0	T	C	0.036	-0.379	0.149	29.4	100000	100000	0.0151	0.0122	0.0204	CPAR2_105290	NONSYNONYMOUS	P	S	213	0.16	TOLERATED	Ortholog(s) have role in fungal-type cell wall organization, positive regulation of mitotic actomyosin contractile ring assembly, signal transduction and cellular bud neck, incipient cellular bud site localization	TUS1	1/1	0/0	0/0	0/0	0/0	0/0	0/0	0/0	0/0	0/0	0/0	0/0	0/0	0/0	0/0	0/0	0/0	0/0	0/0	0/0	0/0	0/1	0/0	0/0	0/0	0/0	0/0
cpar_Chr_2	1509252	0	T	G	0.036	-0.379	0.149	29.4	100000	100000	0.0151	0.0122	0.0204	CPAR2_207080	NONSYNONYMOUS	F	L	334	0.1	TOLERATED	Ortholog(s) have glycine dehydrogenase (decarboxylating) activity and role in glycine decarboxylation via glycine cleavage system, one-carbon metabolic process	GCV2	1/1	0/0	0/0	0/0	0/0	0/0	0/0	0/0	0/0	0/0	0/0	0/0	0/0	0/0	0/0	0/0	0/0	0/0	0/0	0/0	0/0	0/1	0/0	0/0	0/0	0/0	0/0
cpar_Chr_6	494869	0	GACAACAATACATCATCAACCAAACAAA	G	0.036	0.354	0.14	29.3	100000	100000	0.0156	0.0127	0.021	CPAR2_602070	NONFRAMESHIFT INSERTION						Ortholog(s) have role in peroxisome organization, protein import into peroxisome matrix and peroxisomal membrane, peroxisome localization	PEX25	0/0	0/0	0/0	0/0	0/0	0/0	0/0	0/0	0/0	0/0	0/0	0/0	0/0	0/0	0/0	0/0	0/0	0/0	0/0	0/0	0/0	1/1	0/0	0/0	0/0	0/0	0/0
cpar_Chr_2	808036	0	TACA	T	0.036	0.354	0.14	29.3	100000	100000	0.0156	0.0127	0.021	CPAR2_203990	NONFRAMESHIFT INSERTION						Ortholog(s) have role in positive regulation of transcription by RNA polymerase II	MSS11	0/0	0/0	0/0	0/0	0/0	0/0	0/0	0/0	0/0	0/0	0/0	0/0	0/0	0/0	0/0	0/0	0/0	0/0	0/0	0/0	0/0	1|1	0/0	0/0	0/0	0/0	0/0
cpar_Chr_1	1242030	2	A	G	0.025	0.266	0.105	29.3	100000	100000	0.0158	0.0128	0.0212	CPAR2_105710	STOP-GAIN	W	*	639			Has domain(s) with predicted hydrolase activity		./.	./.	0/0	0/0	0/0	0/0	0/0	0/0	0/0	0/0	0/0	0/0	0/0	0/0	0/0	0/0	0/0	0/0	0/0	0/0	0/0	0/0	0/0	0/0	0/0	0/0	0/0
cpar_Chr_1	1851500	2	C	T	0.025	0.266	0.105	29.3	100000	100000	0.0158	0.0128	0.0212	CPAR2_108780	SYNONYMOUS	G	G	336	0.02	DELETERIOUS			./.	./.	0/0	0/0	0/0	0/0	0/0	0/0	0/0	0/0	0/0	0/0	0/0	0/0	0/0	0/0	0/0	0/0	0/0	0/0	0/0	0/0	0/0	0/0	0/0	0/0	0/0
cpar_Chr_8	1835385	2	A	G	0.013	0.532	0.211	29.3	100000	100000	0.0158	0.0128	0.0212	CPAR2_807910	NONSYNONYMOUS	G	S	811	0.08	TOLERATED	Has domain(s) with predicted role in transmembrane transport		./.	./.	0/0	0/0	0/0	0/0	0/0	0/0	0/0	0/0	0/0	0/0	0/0	0/0	0/0	0/0	0/0	0/0	0/0	0/0	0/0	0/0	0/0	0/0	0/0	0/0	0/0
cpar_Chr_3	342679	0	A	AAG	0.036	0.247	0.098	29.3	100000	100000	0.0159	0.0129	0.0212	CPAR2_401550	FRAMESHIFT DELETION						Has domain(s) with predicted hydrolase activity, metallocarboxypeptidase activity, metallopeptidase activity and role in metabolic process, proteolysis		0/0	0/0	0/0	0/0	0/0	0/0	0/0	0/0	0/0	0/0	0/0	0/0	0/0	0/0	0/0	0/0	0/0	0/0	0/0	0/0	0/0	0/0	0/0	0/0	0/0	0/0	0/0
cpar_Chr_3	1476201	0	C	A	0.452	0.393	0.156	29.3	100000	100000	0.0162	0.0132	0.0216	CPAR2_304370	NONSYNONYMOUS	S	A	554	0.39	TOLERATED	Putative transmembrane transporter; upregulated by activating mutation in MRR1; overexpression confers resistance to fluconazole		0/0	0/0	0|1	0|1	0|1	0|1	0|1	1|1	0|1	0/0	0|1	0|1	0|1	0|1	0|1	0|1	0|1	0|1	0|1	0|1	0|1	0|1	0|1	0|1	0|1	0|1	0|1
cpar_Chr_1	649060	0	T	C	0.048	-0.481	0.193	29.3	100000	100000	0.0169	0.0138	0.0223	CPAR2_102820	NONSYNONYMOUS	A	V	390	0	DELETERIOUS	Ortholog(s) have ATP-dependent activity, acting on DNA, DNA translocase activity, lysine-acetylated histone binding activity	STH1	1/1	0/0	0/0	0/0	0/0	0/0	0/0	0/0	0/0	0/0	0/0	0/0	0/0	0/0	0/0	0/0	0/0	0/0	0/0	0/0	0/0	0/1	0/0	0/0	0/0	0/0	0/0
cpar_Chr_1	679179	0	G	A	0.048	-0.481	0.193	29.3	100000	100000	0.0169	0.0138	0.0223	CPAR2_102990	NONSYNONYMOUS	E	G	743	0.15	TOLERATED	Ortholog(s) have role in Golgi to vacuole transport, protein targeting to vacuole and AP-3 adaptor complex localization	APL5	1/1	0/0	0/0	0/0	0/0	0/0	0/0	0/0	0/0	0/0	0/0	0/0	0/0	0/0	0/0	0/0	0/0	0/0	0/0	0/0	0/0	0/1	0/0	0/0	0/0	0/0	0/0
cpar_Chr_8	1088330	0	A	C	0.048	-0.481	0.193	29.3	100000	100000	0.0169	0.0138	0.0223	CPAR2_804890	NONSYNONYMOUS	R	L	19	0	DELETERIOUS	Ortholog(s) have microtubule binding, microtubule plus-end binding activity	DAM1	1/1	0/0	0/0	0/0	0/0	0/0	0/0	0/0	0/0	0/0	0/0	0/0	0/0	0/0	0/0	0/0	0/0	0/0	0/0	0/0	0/0	0/1	0/0	0/0	0/0	0/0	0/0
cpar_Chr_2	2072829	1	T	TCAC	0.305	0.516	0.207	29.2	100000	100000	0.0172	0.014	0.0226	CPAR2_209690	NONFRAMESHIFT DELETION						Has domain(s) with predicted transmembrane transporter activity, role in transmembrane transport and integral component of membrane localization		0/0	./.	0|1	0/0	0/0	0/0	0/0	0/1	0|1	1|1	0/0	0/0	0/0	0/0	0/0	0/0	0|1	0|1	0/1	0|1	0|1	0|1	0/0	0/0	0|1	0|1	0|1
cpar_Chr_2	2072833	1	CTT	C	0.305	0.516	0.207	29.2	100000	100000	0.0172	0.014	0.0226	CPAR2_209690	FRAMESHIFT INSERTION						Has domain(s) with predicted transmembrane transporter activity, role in transmembrane transport and integral component of membrane localization		0/0	./.	0|1	0/0	0/0	0/0	0/0	0/1	0|1	1|1	0/0	0/0	0/0	0/0	0/0	0/0	0|1	0|1	0/1	0|1	0|1	0|1	0/0	0/0	0|1	0|1	0|1
cpar_Chr_2	2072839	1	C	CATG	0.305	0.516	0.207	29.2	100000	100000	0.0172	0.014	0.0226	CPAR2_209690	NONFRAMESHIFT DELETION						Has domain(s) with predicted transmembrane transporter activity, role in transmembrane transport and integral component of membrane localization		0/0	./.	0|1	0/0	0/0	0/0	0/0	0/1	0/1	1|1	0/0	0/0	0/0	0/0	0/0	0/0	0|1	0|1	0|1	0|1	0|1	0|1	0/0	0/0	0/1	0|1	0|1
cpar_Chr_7	743169	2	T	A	0.025	-0.742	0.299	29.2	100000	100000	0.0173	0.0142	0.0228	CPAR2_703390	NONSYNONYMOUS	D	V	919	0	DELETERIOUS	Ortholog(s) have ATPase-coupled monocarboxylic acid transmembrane transporter activity, role in monocarboxylic acid transport and fungal-type vacuole localization	YBT1	./.	./.	0/0	0/0	0/0	0/0	0/0	0/1	0/0	0/0	0/0	0/0	0/0	0/0	0/0	0/0	0/0	0/0	0/0	0/0	0/0	0/0	0/0	0/0	0/0	0/0	0/0
cpar_Chr_7	743284	2	C	A	0.025	-0.742	0.299	29.2	100000	100000	0.0173	0.0142	0.0228	CPAR2_703390	NONSYNONYMOUS	K	N	957	0.24	TOLERATED	Ortholog(s) have ATPase-coupled monocarboxylic acid transmembrane transporter activity, role in monocarboxylic acid transport and fungal-type vacuole localization	YBT1	./.	./.	0/0	0/0	0/0	0/0	0/0	0/1	0/0	0/0	0/0	0/0	0/0	0/0	0/0	0/0	0/0	0/0	0/0	0/0	0/0	0/0	0/0	0/0	0/0	0/0	0/0
cpar_Chr_1	94976	0	T	C	0.357	-0.299	0.121	29.2	100000	100000	0.0177	0.0145	0.0232	CPAR2_100565	NONSYNONYMOUS	S	N	107	0.46	TOLERATED	Ortholog of C. albicans SC5314 : C5_02800C_A, C. dubliniensis CD36 : Cd36_52590, Debaryomyces hansenii CBS767 : DEHA2G06908g and Candida guilliermondii ATCC 6260 : PGUG_02858		0/0	0/1	0/0	0/0	0/0	0/0	0/0	0/1	0/0	0/0	0/0	0/0	0/0	0/0	0/0	0/0	1/1	1/1	1/1	1/1	1/1	0/0	0/0	0/0	1/1	0/0	1/1
cpar_Chr_6	631458	0	A	G	0.238	-0.283	0.114	29.2	100000	100000	0.0178	0.0146	0.0233	CPAR2_602640	NONSYNONYMOUS	D	N	1128	0	DELETERIOUS	Ortholog(s) have GTPase activator activity, role in positive regulation of GTPase activity, regulation of COPII vesicle coating and integral component of endoplasmic reticulum membrane localization	SED4	0/0	1/1	0/0	0/0	0/0	0/0	0/0	0/0	0/0	0/0	0/0	0/0	0/0	0/0	0/0	0/0	0/1	0/1	0/1	0/1	0/1	0/0	0/0	0/0	1/1	0/1	0/1
cpar_Chr_3	449936	0	GC	G	0.464	0.458	0.188	29.1	100000	100000	0.0191	0.0157	0.0247	CPAR2_402040	FRAMESHIFT INSERTION						Ortholog(s) have carboxylic acid transmembrane transporter activity and role in carboxylic acid transport		0/0	0/0	0/0	0|1	0|1	0|1	0|1	0|1	0/0	1|1	0|1	0|1	0|1	0|1	0|1	0|1	0|1	0|1	0|1	0|1	0|1	0|1	0|1	0|1	0|1	0|1	0|1
cpar_Chr_3	449937	0	A	T	0.464	0.458	0.188	29.1	100000	100000	0.0191	0.0157	0.0247	CPAR2_402040	NONSYNONYMOUS	T	S	107	0.81	TOLERATED	Ortholog(s) have carboxylic acid transmembrane transporter activity and role in carboxylic acid transport		0/0	0/0	0/0	0|1	0|1	0|1	0|1	0|1	0/0	1|1	0|1	0|1	0|1	0|1	0|1	0|1	0|1	0|1	0|1	0|1	0|1	0|1	0|1	0|1	0|1	0|1	0|1
cpar_Chr_3	449940	0	T	TG	0.464	0.458	0.188	29.1	100000	100000	0.0191	0.0157	0.0247	CPAR2_402040	FRAMESHIFT DELETION						Ortholog(s) have carboxylic acid transmembrane transporter activity and role in carboxylic acid transport		0/0	0/0	0/0	0|1	0|1	0|1	0|1	0|1	0/0	1|1	0|1	0|1	0|1	0|1	0|1	0|1	0|1	0|1	0|1	0|1	0|1	0|1	0|1	0|1	0|1	0|1	0|1
cpar_Chr_1	29139	0	T	G	0.369	0.345	0.142	29.1	100000	100000	0.02	0.0165	0.0256	CPAR2_100150	NONSYNONYMOUS	K	N	633	0	DELETERIOUS	Ortholog(s) have RNA helicase activity, second spliceosomal transesterification activity and role in generation of catalytic spliceosome for second transesterification step, spliceosomal complex disassembly	PRP22	0/0	0/1	0/0	0/0	0/0	0/0	0/0	0/0	0/0	0/0	0/0	0/0	0/0	0/0	0/0	0/0	1/1	1/1	1/1	1/1	1/1	0/0	0/0	0/0	1/1	1/1	1/1
cpar_Chr_5	572097	0	G	A	0.369	0.345	0.142	29.1	100000	100000	0.02	0.0165	0.0256	CPAR2_502540	NONSYNONYMOUS	L	S	996	0.58	TOLERATED	Ortholog(s) have ATPase, chromatin binding, histone binding activity	YTA7	0/0	0/1	0/0	0/0	0/0	0/0	0/0	0/0	0/0	0/0	0/0	0/0	0/0	0/0	0/0	0/0	1/1	1/1	1/1	1/1	1/1	0/0	0/0	0/0	1/1	1/1	1/1
cpar_Chr_4	1328077	2	GCCACAACCACAA	G	0.037	0.345	0.143	29.1	100000	100000	0.0203	0.0167	0.0259	CPAR2_407930	NONFRAMESHIFT INSERTION						Has domain(s) with predicted nucleic acid binding, zinc ion binding activity		./.	0/0	0/0	0/0	0/0	0/0	0/0	0/0	0/0	0/0	0/0	0/0	0/0	0/0	0/0	0/0	0/0	0/0	0/0	0/0	0/0	1/1	0/0	0/0	0/0	0/0	0/0
cpar_Chr_2	1126591	0	G	A	0.405	-0.148	0.0614	29.1	100000	100000	0.0208	0.0172	0.0264	CPAR2_205440	NONSYNONYMOUS	N	D	1145	0.04	DELETERIOUS	Has domain(s) with predicted ATP binding, ATPase, ATPase-coupled transmembrane transporter activity, nucleoside-triphosphatase activity, nucleotide binding activity and role in transmembrane transport		0/0	0/0	0/0	1/1	1/1	1/1	1/1	1/1	1/1	0/0	1/1	1/1	1/1	1/1	1/1	1/1	0/0	0/0	0/0	0/0	0/0	0/0	1/1	1/1	1/1	0/0	0/0
cpar_Chr_4	466661	1	GC	G	0.049	-0.375	0.156	29.1	100000	100000	0.0209	0.0172	0.0265	CPAR2_404080	FRAMESHIFT INSERTION						Protein of unknown function; expression increased in fluconazole and voriconazole resistant strains		1/1	0/0	0/0	0/0	0/0	0/0	0/0	0/0	0/0	0/1	0/0	0/0	0/0	0/0	0/0	0/0	0/0	0/0	0/0	0/0	0/0	0/1	0/0	0/0	0/0	0/0	0/0
cpar_Chr_5	839581	0	A	G	0.357	0.308	0.128	29.1	100000	100000	0.021	0.0174	0.0267	CPAR2_503680	NONSYNONYMOUS	E	K	274	0	DELETERIOUS	Ortholog(s) have RNA helicase activity	PRP43	0/0	1/1	0/0	0/0	0/0	0/0	0/0	0/0	0/0	0/0	0/0	0/0	0/0	0/0	0/0	0/0	1/1	1/1	1/1	1/1	1/1	0/0	0/0	0/0	0/1	1/1	1/1
cpar_Chr_7	6679	1	A	G	0.049	-0.356	0.149	29	100000	100000	0.0216	0.0178	0.0273	CPAR2_700030	NONSYNONYMOUS	G	E	295	0	DELETERIOUS	Has domain(s) with predicted ATP binding, ATPase, ATPase-coupled transmembrane transporter activity, nucleoside-triphosphatase activity, nucleotide binding activity		./.	0/0	0/0	0/0	0/0	0/0	0/0	1/1	0/0	0/0	0/0	0/0	0/0	0/0	0/0	0/0	0/0	0/0	0/0	0/0	0/0	0/0	0/0	0/0	0/0	0/0	0/0
cpar_Chr_7	634087	1	A	C	0.439	0.394	0.166	29	100000	100000	0.0226	0.0187	0.0283	CPAR2_702970	NONSYNONYMOUS	L	F	407	0.19	TOLERATED	Ortholog of C. albicans SC5314 : C7_01990C_A, C. dubliniensis CD36 : Cd36_71800, Pichia stipitis Pignal : PICST_46242, Candida tropicalis MYA-3404 : CTRG_05012 and Candida albicans WO-1 : CAWG_05549		0/0	0/0	0/0	./.	0|1	0|1	0|1	0|1	0/0	0|1	0|1	0|1	0|1	0|1	0|1	0|1	0|1	0|1	0|1	0|1	0|1	0|1	0|1	0|1	0|1	0|1	0|1
cpar_Chr_7	634090	1	G	GC	0.439	0.394	0.166	29	100000	100000	0.0226	0.0187	0.0283	CPAR2_702970	FRAMESHIFT DELETION						Ortholog of C. albicans SC5314 : C7_01990C_A, C. dubliniensis CD36 : Cd36_71800, Pichia stipitis Pignal : PICST_46242, Candida tropicalis MYA-3404 : CTRG_05012 and Candida albicans WO-1 : CAWG_05549		0/0	0/0	0/0	./.	0|1	0|1	0|1	0|1	0/0	0|1	0|1	0|1	0|1	0|1	0|1	0|1	0|1	0|1	0|1	0|1	0|1	0|1	0|1	0|1	0|1	0|1	0|1
cpar_Chr_7	634093	1	A	C	0.439	0.394	0.166	29	100000	100000	0.0226	0.0187	0.0283	CPAR2_702970	NONSYNONYMOUS	M	I	405	0.38	TOLERATED	Ortholog of C. albicans SC5314 : C7_01990C_A, C. dubliniensis CD36 : Cd36_71800, Pichia stipitis Pignal : PICST_46242, Candida tropicalis MYA-3404 : CTRG_05012 and Candida albicans WO-1 : CAWG_05549		0/0	0/0	0/0	./.	0|1	0|1	0|1	0|1	0/0	0|1	0|1	0|1	0|1	0|1	0|1	0|1	0|1	0|1	0|1	0/1	0|1	0|1	0|1	0|1	0/1	0|1	0|1
cpar_Chr_2	808066	2	C	A	0.037	0.336	0.142	29	100000	100000	0.0231	0.0191	0.0288	CPAR2_203990	NONSYNONYMOUS	Q	P	461	0	DELETERIOUS (*WARNING! Low confidence)	Ortholog(s) have role in positive regulation of transcription by RNA polymerase II	MSS11	./.	0/0	0/0	0/0	0/0	0/0	0/0	0/0	0/0	0/0	0/0	0/0	0/0	0/0	./.	0/0	0/0	0/0	0/0	0/0	0/0	1|1	0/0	0/0	0/0	0/0	0/0
cpar_Chr_1	1092162	0	A	G	0.036	0.376	0.16	29	100000	100000	0.0234	0.0194	0.0291	CPAR2_105020	NONSYNONYMOUS	D	N	545	0.46	TOLERATED	Ortholog(s) have ATPase, DNA replication origin binding, MCM complex binding, chromatin binding, single-stranded DNA helicase activity	MCM3	0/0	0/0	0/0	0/0	0/0	0/0	0/0	0/0	0/0	0/0	0/0	0/0	0/0	0/0	0/0	0/0	0/0	0/0	0/0	0/0	0/0	0/1	0/0	0/0	0/0	0/0	0/0
cpar_Chr_8	889451	0	A	G	0.036	0.376	0.16	29	100000	100000	0.0234	0.0194	0.0291	CPAR2_803950	NONSYNONYMOUS	G	S	498	0.77	TOLERATED	Ortholog(s) have DNA-binding transcription activator activity, RNA polymerase II-specific, RNA polymerase II cis-regulatory region sequence-specific DNA binding, transcription coactivator activity	SWI6	0/0	0/0	0/0	0/0	0/0	0/0	0/0	0/0	0/0	0/0	0/0	0/0	0/0	0/0	0/0	0/0	0/0	0/0	0/0	0/0	0/0	0/1	0/0	0/0	0/0	0/0	0/0
cpar_Chr_3	1377700	0	C	CCTTT	0.06	-0.471	0.2	28.9	100000	100000	0.0235	0.0195	0.0293	CPAR2_303950	FRAMESHIFT DELETION						Putative phospholipid-translocating ATPase; expression increased in fluconazole and voriconazole resistant strains	DNF1	1/1	0/0	0/0	0/0	0/0	0/0	0/0	0/0	0/0	0/1	0/0	0/0	0/0	0/0	0/0	0/0	0/0	0/0	0/0	0/0	0/0	0/1	0/0	0/0	0/0	0/0	0/0
cpar_Chr_4	822546	0	T	TAG	0.298	0.315	0.134	28.9	100000	100000	0.0241	0.02	0.0298	CPAR2_405510	FRAMESHIFT DELETION						Ortholog(s) have role in eisosome assembly, negative regulation of protein phosphorylation, negative regulation of sphingolipid biosynthetic process and plasma membrane organization, more	NCE102	0/0	0/0	0/0	0/0	0/0	0/0	0/0	0/0	0/0	0/0	0/0	0/0	0/0	0/0	0/0	0/0	1/1	1/1	1/1	1/1	1/1	0/0	0/0	0/0	0/0	0/0	1/1
cpar_Chr_4	187019	1	TAGCAGCAGCAGCAGC	T	0.122	-0.245	0.105	28.9	100000	100000	0.0256	0.0214	0.0314	CPAR2_300880	NONFRAMESHIFT DELETION						Ortholog(s) have protein phosphatase binding activity	WHI2	0/0	0/0	0/0	1/1	1/1	1/1	1/1	1/1	0/0	0/0	1/1	1/1	1/1	1/1	1/1	1/1	1/1	1/1	1/1	1/1	1/1	1/1	1/1	1/1	1/1	1/1	1/1
cpar_Chr_7	631413	2	A	C	0.438	0.374	0.162	28.9	100000	100000	0.0262	0.0218	0.0319	CPAR2_702960	NONSYNONYMOUS	A	S	523	0.36	TOLERATED	Ortholog(s) have sulfate transmembrane transporter activity, sulfur compound transmembrane transporter activity and role in sulfate transport, sulfite transport, sulfur compound transport	YIL166C	0/0	0/0	0/0	./.	0|1	0|1	0|1	0|1	0/0	0|1	0|1	0|1	0|1	./.	0|1	0|1	0|1	0|1	0|1	0|1	0|1	0|1	0|1	0|1	0|1	0|1	0|1
cpar_Chr_1	95016	0	T	C	0.071	0.285	0.124	28.8	100000	100000	0.0268	0.0224	0.0326	CPAR2_100565	NONSYNONYMOUS	V	I	94	1	TOLERATED	Ortholog of C. albicans SC5314 : C5_02800C_A, C. dubliniensis CD36 : Cd36_52590, Debaryomyces hansenii CBS767 : DEHA2G06908g and Candida guilliermondii ATCC 6260 : PGUG_02858		0/0	0/1	0/0	0/0	0/0	0/0	0/0	0/1	0/0	0/0	0/0	0/0	0/0	0/0	0/0	0/0	0/0	0/0	0/0	0/0	0/0	0/0	0/0	0/0	0/0	1/1	0/0
cpar_Chr_7	634103	2	AG	A	0.45	0.463	0.203	28.8	100000	100000	0.0283	0.0238	0.0341	CPAR2_702970	FRAMESHIFT INSERTION						Ortholog of C. albicans SC5314 : C7_01990C_A, C. dubliniensis CD36 : Cd36_71800, Pichia stipitis Pignal : PICST_46242, Candida tropicalis MYA-3404 : CTRG_05012 and Candida albicans WO-1 : CAWG_05549		0/0	0/0	0/0	./.	0|1	0|1	0|1	0|1	0/0	0|1	0|1	0|1	0|1	0|1	0|1	0|1	0|1	0|1	0|1	0|1	0|1	0|1	0|1	0|1	0|1	0|1	0|1
cpar_Chr_7	634107	2	C	T	0.45	0.463	0.203	28.8	100000	100000	0.0283	0.0238	0.0341	CPAR2_702970	NONSYNONYMOUS	T	A	401	0.62	TOLERATED	Ortholog of C. albicans SC5314 : C7_01990C_A, C. dubliniensis CD36 : Cd36_71800, Pichia stipitis Pignal : PICST_46242, Candida tropicalis MYA-3404 : CTRG_05012 and Candida albicans WO-1 : CAWG_05549		0/0	0/0	0/0	./.	0|1	0|1	0|1	0|1	0/0	0|1	0|1	0|1	0|1	0|1	0|1	0|1	0|1	0|1	0|1	0|1	0|1	0|1	0|1	0|1	0|1	0|1	0|1
cpar_Chr_6	447221	0	A	G	0.202	0.315	0.138	28.8	100000	100000	0.0283	0.0238	0.0341	CPAR2_601870	NONSYNONYMOUS	G	D	2447	0	DELETERIOUS (*WARNING! Low confidence)	Ortholog(s) have protein kinase activity, protein serine/threonine kinase activity, telomeric DNA binding activity	TEL1	0/0	1/1	0/0	0/0	0/0	0/0	0/0	0/1	0/0	0/0	0/0	0/0	0/0	0/0	0/0	0/0	0/1	0/1	0/1	0/1	0/1	0/0	0/0	0/0	0/0	0/1	0/1
cpar_Chr_2	1375031	0	T	G	0.048	0.334	0.147	28.8	100000	100000	0.0285	0.0239	0.0343	CPAR2_206470	NONSYNONYMOUS	H	N	96	1	TOLERATED	Ortholog of C. albicans SC5314 : C2_05350C_A, C. dubliniensis CD36 : Cd36_19830, C. auris B8441 : B9J08_005009 and Candida tenuis NRRL Y-1498 : CANTEDRAFT_113899		0/0	0/0	0/0	0/0	0/0	0/0	0/0	0/0	0/0	0/0	0/0	0/0	0/0	0/0	0/0	0/0	0/0	0/0	0/0	0/0	0/0	0/0	0/0	0/0	0/1	0/1	0/0
cpar_Chr_3	342643	0	A	T	0.429	-0.356	0.159	28.7	100000	100000	0.0305	0.0257	0.0363	CPAR2_401550	NONSYNONYMOUS	S	T	211	1	TOLERATED	Has domain(s) with predicted hydrolase activity, metallocarboxypeptidase activity, metallopeptidase activity and role in metabolic process, proteolysis		0/0	0/0	0/0	0|1	0|1	0|1	0|1	0|1	0/0	0|1	0|1	0|1	0|1	0|1	0|1	0|1	1|1	1|1	1|1	1|1	1|1	0/0	0|1	0|1	0|1	0|1	1|1
cpar_Chr_5	735552	0	A	G	0.048	0.367	0.164	28.7	100000	100000	0.0307	0.0259	0.0365	CPAR2_503150	STOP-GAIN	Q	*	654			Ortholog(s) have transcription factor binding activity	DIG2	0/0	0/1	0/0	0/0	0/0	0/0	0/0	0/0	0/0	0/0	0/0	0/0	0/0	0/0	0/0	0/0	0/0	0/0	0/0	0/0	0/0	0/0	0/0	0/0	0/0	0/1	0/0
cpar_Chr_2	1544887	1	G	C	0.049	0.368	0.166	28.7	100000	100000	0.0323	0.0273	0.0381	CPAR2_207270	NONSYNONYMOUS	H	Q	203	1	TOLERATED	Has domain(s) with predicted transmembrane transporter activity, role in transmembrane transport and integral component of membrane localization		0/0	0/0	0/0	0/0	0/0	0/0	0/0	0/0	0|1	0|1	0/0	0/0	0/0	0/0	0/0	0/0	0/0	0/0	0/0	0/0	0/0	0|1	0/0	0/0	0/0	0/0	0/0
cpar_Chr_7	249081	1	T	A	0.22	0.493	0.223	28.7	100000	100000	0.0325	0.0274	0.0383	CPAR2_701140	NONSYNONYMOUS	S	T	492	0.77	TOLERATED	Secreted phospholipase B ortholog; likely anchored to plasma membrane; expression increased in fluconazole and voriconazole resistant strains	PLB1	0/0	0/0	0/0	0|1	0|1	0|1	0|1	0/0	0/0	0/0	0|1	0|1	0|1	0|1	0|1	0|1	0/0	0/0	0/0	0/0	0/0	0|1	0|1	0|1	0/0	0/0	0/0
cpar_Chr_7	249084	1	G	GAT	0.22	0.493	0.223	28.7	100000	100000	0.0325	0.0274	0.0383	CPAR2_701140	FRAMESHIFT DELETION						Secreted phospholipase B ortholog; likely anchored to plasma membrane; expression increased in fluconazole and voriconazole resistant strains	PLB1	0/0	0/0	0/0	0|1	0/1	0|1	0|1	0/0	0/0	0/0	0|1	0|1	0|1	0|1	0|1	0|1	0/0	0/0	0/0	0/0	0/0	0|1	0|1	0|1	0/0	0/0	0/0
cpar_Chr_7	249088	1	AT	A	0.22	0.493	0.223	28.7	100000	100000	0.0325	0.0274	0.0383	CPAR2_701140	FRAMESHIFT INSERTION						Secreted phospholipase B ortholog; likely anchored to plasma membrane; expression increased in fluconazole and voriconazole resistant strains	PLB1	0/0	0/0	0/0	0|1	0|1	0|1	0|1	0/0	0/0	0/0	0|1	0|1	0|1	0|1	0|1	0|1	0/0	0/0	0/0	0/0	0/0	0|1	0|1	0|1	0/0	0/0	0/0
cpar_Chr_7	249089	1	CGTTGG	C	0.22	0.493	0.223	28.7	100000	100000	0.0325	0.0274	0.0383	CPAR2_701140	FRAMESHIFT INSERTION						Secreted phospholipase B ortholog; likely anchored to plasma membrane; expression increased in fluconazole and voriconazole resistant strains	PLB1	0/0	0/0	0/0	0|1	0/1	0|1	0|1	0/0	0/0	0/0	0|1	0|1	0|1	0|1	0|1	0|1	0/0	0/0	0/0	0/0	0/0	0|1	0|1	0|1	0/0	0/0	0/0
cpar_Chr_7	249092	1	A	T	0.22	0.493	0.223	28.7	100000	100000	0.0325	0.0274	0.0383	CPAR2_701140	NONSYNONYMOUS	Y	F	488	0.7	TOLERATED	Secreted phospholipase B ortholog; likely anchored to plasma membrane; expression increased in fluconazole and voriconazole resistant strains	PLB1	0/0	0/0	0/0	0|1	0|1	0|1	0|1	0/0	0/0	0/0	0|1	0|1	0|1	0|1	0|1	0|1	0/0	0/0	0/0	0/0	0/0	0|1	0|1	0|1	0/0	0/0	0/0
cpar_Chr_7	249095	1	G	GTAC	0.22	0.493	0.223	28.7	100000	100000	0.0325	0.0274	0.0383	CPAR2_701140	NONFRAMESHIFT DELETION						Secreted phospholipase B ortholog; likely anchored to plasma membrane; expression increased in fluconazole and voriconazole resistant strains	PLB1	0/0	0/0	0/0	0|1	0|1	0|1	0|1	0/0	0/0	0/0	0|1	0|1	0|1	0|1	0|1	0|1	0/0	0/0	0/0	0/0	0/0	0|1	0|1	0|1	0/0	0/0	0/0
cpar_Chr_7	249113	1	TTTC	T	0.22	0.493	0.223	28.7	100000	100000	0.0325	0.0274	0.0383	CPAR2_701140	NONFRAMESHIFT INSERTION						Secreted phospholipase B ortholog; likely anchored to plasma membrane; expression increased in fluconazole and voriconazole resistant strains	PLB1	0/0	0/0	0/0	0|1	0|1	0|1	0|1	0/0	0/0	0/0	0|1	0|1	0|1	0|1	0|1	0|1	0/0	0/0	0/0	0/0	0/0	0|1	0|1	0|1	0/0	0/0	0/0
cpar_Chr_7	249114	1	T	G	0.22	0.493	0.223	28.7	100000	100000	0.0325	0.0274	0.0383	CPAR2_701140	NONSYNONYMOUS	Q	K	481	0.99	TOLERATED	Secreted phospholipase B ortholog; likely anchored to plasma membrane; expression increased in fluconazole and voriconazole resistant strains	PLB1	0/0	0/0	0/0	0|1	0|1	0|1	0|1	0/0	0/0	0/0	0|1	0|1	0|1	0|1	0|1	0|1	0/0	0/0	0/0	0/0	0/0	0|1	0|1	0|1	0/0	0/0	0/0
cpar_Chr_7	249117	1	T	G	0.22	0.493	0.223	28.7	100000	100000	0.0325	0.0274	0.0383	CPAR2_701140	NONSYNONYMOUS	L	I	480	0.37	TOLERATED	Secreted phospholipase B ortholog; likely anchored to plasma membrane; expression increased in fluconazole and voriconazole resistant strains	PLB1	0/0	0/0	0/0	0|1	0|1	0|1	0|1	0/0	0/0	0/0	0|1	0|1	0|1	0|1	0|1	0|1	0/0	0/0	0/0	0/0	0/0	0|1	0|1	0|1	0/0	0/0	0/0
cpar_Chr_7	249126	1	T	A	0.22	0.493	0.223	28.7	100000	100000	0.0325	0.0274	0.0383	CPAR2_701140	NONSYNONYMOUS	S	T	477	1	TOLERATED	Secreted phospholipase B ortholog; likely anchored to plasma membrane; expression increased in fluconazole and voriconazole resistant strains	PLB1	0/0	0/0	0/0	0|1	0|1	0|1	0|1	0/0	0/0	0/0	0|1	0|1	0|1	0|1	0|1	0|1	0/0	0/0	0/0	0/0	0/0	0|1	0|1	0|1	0/0	0/0	0/0
cpar_Chr_4	215631	0	CGCATTATCAACA	C	0.119	-0.234	0.106	28.6	100000	100000	0.0329	0.0278	0.0387	CPAR2_301010	NONFRAMESHIFT DELETION						Has domain(s) with predicted nucleic acid binding activity	GFD2	0/0	0/0	0/0	1/1	1/1	1/1	1/1	1/1	0/0	0/0	1/1	1/1	1/1	1/1	1/1	1/1	1/1	1/1	1/1	1/1	1/1	1/1	1/1	1/1	1/1	1/1	1/1
cpar_Chr_6	41548	0	GGTAGCAGTAGCAGTAGCAGTAGCA	G	0.024	-0.665	0.301	28.6	100000	100000	0.0331	0.028	0.0389	CPAR2_600170	NONFRAMESHIFT INSERTION						Ortholog of C. albicans SC5314 : C6_04140C_A, C. dubliniensis CD36 : Cd36_64990, Candida tenuis NRRL Y-1498 : CANTEDRAFT_121753 and Debaryomyces hansenii CBS767 : DEHA2E19712g		0/0	0/0	0/0	0/0	0/0	0/0	0/0	0/1	0/0	0/0	0/0	0/0	0/0	0/0	0/0	0/0	0/0	0/0	0/0	0/0	0/0	0/0	0/0	0/0	0/0	0/0	0/0
cpar_Chr_6	131731	0	T	C	0.024	-0.665	0.301	28.6	100000	100000	0.0331	0.028	0.0389	CPAR2_600500	NONSYNONYMOUS	D	N	945	0.38	TOLERATED	Ortholog(s) have phosphatidylinositol-3,5-bisphosphate 5-phosphatase activity, role in phosphatidylinositol dephosphorylation and PAS complex, extrinsic component of membrane, fungal-type vacuole membrane, nuclear periphery localization	FIG4	0/0	0/0	0/0	0/0	0/0	0/0	0/0	0/1	0/0	0/0	0/0	0/0	0/0	0/0	0/0	0/0	0/0	0/0	0/0	0/0	0/0	0/0	0/0	0/0	0/0	0/0	0/0
cpar_Chr_6	131778	0	A	G	0.024	-0.665	0.301	28.6	100000	100000	0.0331	0.028	0.0389	CPAR2_600500	NONSYNONYMOUS	A	V	929	0.47	TOLERATED	Ortholog(s) have phosphatidylinositol-3,5-bisphosphate 5-phosphatase activity, role in phosphatidylinositol dephosphorylation and PAS complex, extrinsic component of membrane, fungal-type vacuole membrane, nuclear periphery localization	FIG4	0/0	0/0	0/0	0/0	0/0	0/0	0/0	0/1	0/0	0/0	0/0	0/0	0/0	0/0	0/0	0/0	0/0	0/0	0/0	0/0	0/0	0/0	0/0	0/0	0/0	0/0	0/0
cpar_Chr_6	132768	0	G	A	0.024	-0.665	0.301	28.6	100000	100000	0.0331	0.028	0.0389	CPAR2_600500	NONSYNONYMOUS	L	P	599	0	DELETERIOUS	Ortholog(s) have phosphatidylinositol-3,5-bisphosphate 5-phosphatase activity, role in phosphatidylinositol dephosphorylation and PAS complex, extrinsic component of membrane, fungal-type vacuole membrane, nuclear periphery localization	FIG4	0/0	0/0	0/0	0/0	0/0	0/0	0/0	0/1	0/0	0/0	0/0	0/0	0/0	0/0	0/0	0/0	0/0	0/0	0/0	0/0	0/0	0/0	0/0	0/0	0/0	0/0	0/0
cpar_Chr_6	226607	0	G	C	0.024	-0.665	0.301	28.6	100000	100000	0.0331	0.028	0.0389	CPAR2_600830	NONSYNONYMOUS	P	R	45	0	DELETERIOUS (*WARNING! Low confidence)	Ortholog(s) have rRNA binding activity and role in RNA splicing, mitochondrial RNA processing, mitochondrial gene expression, mitochondrial genome maintenance, positive regulation of rRNA processing, rRNA metabolic process	CCM1	0/0	0/0	0/0	0/0	0/0	0/0	0/0	0/1	0/0	0/0	0/0	0/0	0/0	0/0	0/0	0/0	0/0	0/0	0/0	0/0	0/0	0/0	0/0	0/0	0/0	0/0	0/0
cpar_Chr_6	248853	0	T	C	0.024	-0.665	0.301	28.6	100000	100000	0.0331	0.028	0.0389	CPAR2_600920	NONSYNONYMOUS	A	T	430	0	DELETERIOUS (*WARNING! Low confidence)	Ortholog of Candida metapsilosis : CMET_4853, Candida orthopsilosis Co 90-125 : CORT_0E03800 and Candida orthopsilosis NEW ASSEMBLY : CORT1E03800		0/0	0/0	0/0	0/0	0/0	0/0	0/0	0/1	0/0	0/0	0/0	0/0	0/0	0/0	0/0	0/0	0/0	0/0	0/0	0/0	0/0	0/0	0/0	0/0	0/0	0/0	0/0
cpar_Chr_1	123392	0	TTTG	T	0.024	-0.665	0.301	28.6	100000	100000	0.0331	0.028	0.0389	CPAR2_100680	NONFRAMESHIFT INSERTION						Ortholog(s) have GDP-dissociation inhibitor activity, GTPase activator activity, translation initiation factor activity, translation initiation factor binding activity	TIF5	0/0	0/0	0/0	0/0	0/0	0/0	0/0	0/1	0/0	0/0	0/0	0/0	0/0	0/0	0/0	0/0	0/0	0/0	0/0	0/0	0/0	0/0	0/0	0/0	0/0	0/0	0/0
cpar_Chr_1	136740	0	T	G	0.024	-0.665	0.301	28.6	100000	100000	0.0331	0.028	0.0389	CPAR2_100740	NONSYNONYMOUS	N	K	158	0	DELETERIOUS	Ortholog(s) have cyclin-dependent protein serine/threonine kinase regulator activity and role in negative regulation of DNA-binding transcription factor activity, negative regulation of macroautophagy, regulation of protein stability	PCL5	0/0	0/0	0/0	0/0	0/0	0/0	0/0	0/1	0/0	0/0	0/0	0/0	0/0	0/0	0/0	0/0	0/0	0/0	0/0	0/0	0/0	0/0	0/0	0/0	0/0	0/0	0/0
cpar_Chr_1	443571	0	T	C	0.024	-0.665	0.301	28.6	100000	100000	0.0331	0.028	0.0389	CPAR2_101950	NONSYNONYMOUS	P	S	35	0.29	TOLERATED	Ortholog of S. cerevisiae : RMD1, C. albicans SC5314 : C3_01190C_A, C. glabrata CBS138 : CAGL0M10483g, C. dubliniensis CD36 : Cd36_81090 and C. auris B8441 : B9J08_002355	RMD1	0/0	0/0	0/0	0/0	0/0	0/0	0/0	0/1	0/0	0/0	0/0	0/0	0/0	0/0	0/0	0/0	0/0	0/0	0/0	0/0	0/0	0/0	0/0	0/0	0/0	0/0	0/0
cpar_Chr_1	540301	0	T	C	0.048	-0.333	0.151	28.6	100000	100000	0.0331	0.028	0.0389	CPAR2_102330	NONSYNONYMOUS	P	S	424	0.39	TOLERATED	Ortholog(s) have mRNA binding activity and role in negative regulation of translation, nuclear-transcribed mRNA catabolic process, deadenylation-dependent decay, protein localization	PUF4	0/0	0/0	0/0	0/0	0/0	0/0	0/0	1/1	0/0	0/0	0/0	0/0	0/0	0/0	0/0	0/0	0/0	0/0	0/0	0/0	0/0	0/0	0/0	0/0	0/0	0/0	0/0
cpar_Chr_1	1174546	0	A	G	0.048	-0.333	0.151	28.6	100000	100000	0.0331	0.028	0.0389	CPAR2_105410	NONSYNONYMOUS	P	L	4	0	DELETERIOUS (*WARNING! Low confidence)	Ortholog of C. albicans SC5314 : C1_04620W_A, C. dubliniensis CD36 : Cd36_04370, C. auris B8441 : B9J08_000021 and Candida tenuis NRRL Y-1498 : CANTEDRAFT_114891		0/0	0/0	0/0	0/0	0/0	0/0	0/0	1/1	0/0	0/0	0/0	0/0	0/0	0/0	0/0	0/0	0/0	0/0	0/0	0/0	0/0	0/0	0/0	0/0	0/0	0/0	0/0
cpar_Chr_1	1213740	0	C	G	0.048	-0.333	0.151	28.6	100000	100000	0.0331	0.028	0.0389	CPAR2_105570	NONSYNONYMOUS	R	G	162	0.47	TOLERATED	Ortholog(s) have RNA cap binding activity, role in mRNA splicing, via spliceosome and commitment complex, nuclear cap binding complex localization	CBC2	0/0	0/0	0/0	0/0	0/0	0/0	0/0	1/1	0/0	0/0	0/0	0/0	0/0	0/0	0/0	0/0	0/0	0/0	0/0	0/0	0/0	0/0	0/0	0/0	0/0	0/0	0/0
cpar_Chr_1	1217444	0	G	A	0.048	-0.333	0.151	28.6	100000	100000	0.0331	0.028	0.0389	CPAR2_105590	NONSYNONYMOUS	T	A	46	0.43	TOLERATED	Ortholog(s) have role in fungal-type cell wall organization, glycerol metabolic process, regulation of cell growth, response to salt stress	TCO89	0/0	0/0	0/0	0/0	0/0	0/0	0/0	1/1	0/0	0/0	0/0	0/0	0/0	0/0	0/0	0/0	0/0	0/0	0/0	0/0	0/0	0/0	0/0	0/0	0/0	0/0	0/0
cpar_Chr_1	1621829	0	G	C	0.048	-0.333	0.151	28.6	100000	100000	0.0331	0.028	0.0389	CPAR2_107670	NONSYNONYMOUS	G	R	326	0.36	TOLERATED	Ortholog(s) have pyridoxal phosphate binding activity, role in cellular iron ion homeostasis, pyridoxal phosphate transport and mitochondrion localization	MTM1	0/0	0/0	0/0	0/0	0/0	0/0	0/0	1/1	0/0	0/0	0/0	0/0	0/0	0/0	0/0	0/0	0/0	0/0	0/0	0/0	0/0	0/0	0/0	0/0	0/0	0/0	0/0
cpar_Chr_1	1660016	0	A	G	0.048	-0.333	0.151	28.6	100000	100000	0.0331	0.028	0.0389	CPAR2_107850	NONSYNONYMOUS	A	T	568	0	DELETERIOUS (*WARNING! Low confidence)	Ortholog(s) have flavin adenine dinucleotide binding, succinate dehydrogenase (ubiquinone) activity and role in cellular respiration, mitochondrial electron transport, succinate to ubiquinone	SDH1	0/0	0/0	0/0	0/0	0/0	0/0	0/0	1/1	0/0	0/0	0/0	0/0	0/0	0/0	0/0	0/0	0/0	0/0	0/0	0/0	0/0	0/0	0/0	0/0	0/0	0/0	0/0
cpar_Chr_1	1838055	0	T	C	0.048	-0.333	0.151	28.6	100000	100000	0.0331	0.028	0.0389	CPAR2_108740	NONSYNONYMOUS	A	T	206	0.5	TOLERATED	Ortholog(s) have poly(A) binding, promoter-specific chromatin binding, protein kinase A catalytic subunit binding, ribonuclease inhibitor activity	PAB1	0/0	0/0	0/0	0/0	0/0	0/0	0/0	1/1	0/0	0/0	0/0	0/0	0/0	0/0	0/0	0/0	0/0	0/0	0/0	0/0	0/0	0/0	0/0	0/0	0/0	0/0	0/0
cpar_Chr_1	1860308	0	A	G	0.048	-0.333	0.151	28.6	100000	100000	0.0331	0.028	0.0389	CPAR2_108820	NONSYNONYMOUS	P	S	22	0.61	TOLERATED	Ortholog(s) have transcription coregulator activity, role in intracellular sterol transport, positive regulation of transcription by RNA polymerase II and cortical endoplasmic reticulum localization	SIP3	0/0	0/0	0/0	0/0	0/0	0/0	0/0	1/1	0/0	0/0	0/0	0/0	0/0	0/0	0/0	0/0	0/0	0/0	0/0	0/0	0/0	0/0	0/0	0/0	0/0	0/0	0/0
cpar_Chr_4	41029	0	T	C	0.048	-0.333	0.151	28.6	100000	100000	0.0331	0.028	0.0389	CPAR2_300200	NONSYNONYMOUS	A	V	527	0.12	TOLERATED	Ortholog(s) have cyclin-dependent protein serine/threonine kinase inhibitor activity and role in chemotropism, maintenance of protein location in nucleus, mitotic cell cycle G1 arrest in response to pheromone	FAR1	0/0	0/0	0/0	0/0	0/0	0/0	0/0	1/1	0/0	0/0	0/0	0/0	0/0	0/0	0/0	0/0	0/0	0/0	0/0	0/0	0/0	0/0	0/0	0/0	0/0	0/0	0/0
cpar_Chr_4	330944	0	C	T	0.048	-0.333	0.151	28.6	100000	100000	0.0331	0.028	0.0389	CPAR2_301430	NONSYNONYMOUS	L	S	343	0	DELETERIOUS	Ortholog of C. albicans SC5314 : C7_00880C_A, C. dubliniensis CD36 : Cd36_70820, C. auris B8441 : B9J08_003279 and Candida tenuis NRRL Y-1498 : CANTEDRAFT_132919		0/0	0/0	0/0	0/0	0/0	0/0	0/0	1/1	0/0	0/0	0/0	0/0	0/0	0/0	0/0	0/0	0/0	0/0	0/0	0/0	0/0	0/0	0/0	0/0	0/0	0/0	0/0
cpar_Chr_4	419681	0	T	C	0.024	-0.665	0.301	28.6	100000	100000	0.0331	0.028	0.0389	CPAR2_301790	NONSYNONYMOUS	A	T	213	0.23	TOLERATED	Ortholog of C. albicans SC5314 : C1_06380C_A, C. dubliniensis CD36 : Cd36_05960, C. auris B8441 : B9J08_000597 and Candida tenuis NRRL Y-1498 : CANTEDRAFT_112420		0/0	0/0	0/0	0/0	0/0	0/0	0/0	0/1	0/0	0/0	0/0	0/0	0/0	0/0	0/0	0/0	0/0	0/0	0/0	0/0	0/0	0/0	0/0	0/0	0/0	0/0	0/0
cpar_Chr_4	421124	0	G	A	0.024	-0.665	0.301	28.6	100000	100000	0.0331	0.028	0.0389	CPAR2_301800	NONSYNONYMOUS	S	P	538	0.24	TOLERATED	Ortholog(s) have lanosterol synthase activity, role in ergosterol biosynthetic process and lipid droplet localization	ERG7	0/0	0/0	0/0	0/0	0/0	0/0	0/0	0/1	0/0	0/0	0/0	0/0	0/0	0/0	0/0	0/0	0/0	0/0	0/0	0/0	0/0	0/0	0/0	0/0	0/0	0/0	0/0
cpar_Chr_4	519787	0	A	G	0.024	-0.665	0.301	28.6	100000	100000	0.0331	0.028	0.0389	CPAR2_404270	NONSYNONYMOUS	S	F	78	0	DELETERIOUS	Has domain(s) with predicted hydrolase activity, acting on ester bonds, nucleic acid binding activity, role in gene silencing by RNA and RISC complex localization		0/0	0/0	0/0	0/0	0/0	0/0	0/0	0/1	0/0	0/0	0/0	0/0	0/0	0/0	0/0	0/0	0/0	0/0	0/0	0/0	0/0	0/0	0/0	0/0	0/0	0/0	0/0
cpar_Chr_4	614582	0	A	G	0.024	-0.665	0.301	28.6	100000	100000	0.0331	0.028	0.0389	CPAR2_404750	NONSYNONYMOUS	A	V	176	0.67	TOLERATED	Ortholog of C. albicans SC5314 : C3_03500W_A/SKN2, C. dubliniensis CD36 : Cd36_83510, Pichia stipitis Pignal : PICST_65263, Candida tropicalis MYA-3404 : CTRG_02540 and Candida albicans WO-1 : CAWG_02646		0/0	0/0	0/0	0/0	0/0	0/0	0/0	0/1	0/0	0/0	0/0	0/0	0/0	0/0	0/0	0/0	0/0	0/0	0/0	0/0	0/0	0/0	0/0	0/0	0/0	0/0	0/0
cpar_Chr_4	692354	0	T	C	0.024	-0.665	0.301	28.6	100000	100000	0.0331	0.028	0.0389	CPAR2_405040	NONSYNONYMOUS	A	V	99	0.04	DELETERIOUS	Has domain(s) with predicted role in ubiquitin-dependent protein catabolic process		0/0	0/0	0/0	0/0	0/0	0/0	0/0	0/1	0/0	0/0	0/0	0/0	0/0	0/0	0/0	0/0	0/0	0/0	0/0	0/0	0/0	0/0	0/0	0/0	0/0	0/0	0/0
cpar_Chr_4	903814	0	T	C	0.048	-0.333	0.151	28.6	100000	100000	0.0331	0.028	0.0389	CPAR2_405830	NONSYNONYMOUS	S	L	728	0.15	TOLERATED	Ortholog(s) have role in cellular response to cold, positive regulation of transcription by RNA polymerase II, silent mating-type cassette heterochromatin assembly	SPT23	0/0	0/0	0/0	0/0	0/0	0/0	0/0	1/1	0/0	0/0	0/0	0/0	0/0	0/0	0/0	0/0	0/0	0/0	0/0	0/0	0/0	0/0	0/0	0/0	0/0	0/0	0/0
cpar_Chr_4	1114254	0	T	C	0.048	-0.333	0.151	28.6	100000	100000	0.0331	0.028	0.0389	CPAR2_406960	NONSYNONYMOUS	D	N	1152	0	DELETERIOUS	Ortholog of C. albicans SC5314 : C2_08450W_A, C. dubliniensis CD36 : Cd36_22580, C. auris B8441 : B9J08_005066 and Candida tenuis NRRL Y-1498 : CANTEDRAFT_113677		0/0	0/0	0/0	0/0	0/0	0/0	0/0	1/1	0/0	0/0	0/0	0/0	0/0	0/0	0/0	0/0	0/0	0/0	0/0	0/0	0/0	0/0	0/0	0/0	0/0	0/0	0/0
cpar_Chr_4	1179667	0	A	G	0.048	-0.333	0.151	28.6	100000	100000	0.0331	0.028	0.0389	CPAR2_407270	NONSYNONYMOUS	H	Y	406	0	DELETERIOUS	Has domain(s) with predicted hydrolase activity, hydrolase activity, acting on carbon-nitrogen (but not peptide) bonds, in linear amidines activity and role in metabolic process		0/0	0/0	0/0	0/0	0/0	0/0	0/0	1/1	0/0	0/0	0/0	0/0	0/0	0/0	0/0	0/0	0/0	0/0	0/0	0/0	0/0	0/0	0/0	0/0	0/0	0/0	0/0
cpar_Chr_8	109371	0	T	C	0.048	-0.333	0.151	28.6	100000	100000	0.0331	0.028	0.0389	CPAR2_800430	NONSYNONYMOUS	S	N	426	0.22	TOLERATED	Ortholog(s) have H3 histone acetyltransferase activity	RTT109	0/0	0/0	0/0	0/0	0/0	0/0	0/0	1/1	0/0	0/0	0/0	0/0	0/0	0/0	0/0	0/0	0/0	0/0	0/0	0/0	0/0	0/0	0/0	0/0	0/0	0/0	0/0
cpar_Chr_8	135189	0	A	G	0.048	-0.333	0.151	28.6	100000	100000	0.0331	0.028	0.0389	CPAR2_800520	NONSYNONYMOUS	S	F	90	0.61	TOLERATED	Has domain(s) with predicted electron transfer activity, heme binding, iron ion binding, monooxygenase activity, oxidoreductase activity and acting on paired donors, more		0/0	0/0	0/0	0/0	0/0	0/0	0/0	1/1	0/0	0/0	0/0	0/0	0/0	0/0	0/0	0/0	0/0	0/0	0/0	0/0	0/0	0/0	0/0	0/0	0/0	0/0	0/0
cpar_Chr_8	142423	0	A	T	0.048	-0.333	0.151	28.6	100000	100000	0.0331	0.028	0.0389	CPAR2_800540	NONSYNONYMOUS	Q	H	74	0.01	DELETERIOUS	Has domain(s) with predicted hydrolase activity, hydrolyzing O-glycosyl compounds activity and role in carbohydrate metabolic process		0/0	0/0	0/0	0/0	0/0	0/0	0/0	1/1	0/0	0/0	0/0	0/0	0/0	0/0	0/0	0/0	0/0	0/0	0/0	0/0	0/0	0/0	0/0	0/0	0/0	0/0	0/0
cpar_Chr_8	401358	0	T	G	0.048	-0.333	0.151	28.6	100000	100000	0.0331	0.028	0.0389	CPAR2_801730	NONSYNONYMOUS	V	F	64	0.02	DELETERIOUS	Ortholog(s) have G-protein beta/gamma-subunit complex binding, palmitoyltransferase activity	AKR1	0/0	0/0	0/0	0/0	0/0	0/0	0/0	1/1	0/0	0/0	0/0	0/0	0/0	0/0	0/0	0/0	0/0	0/0	0/0	0/0	0/0	0/0	0/0	0/0	0/0	0/0	0/0
cpar_Chr_8	538746	0	G	A	0.048	-0.333	0.151	28.6	100000	100000	0.0331	0.028	0.0389	CPAR2_802400	NONSYNONYMOUS	R	G	507	0.01	DELETERIOUS	Ortholog(s) have RNA binding, aspartate-tRNA ligase activity, role in aspartyl-tRNA aminoacylation and cytoplasm, nucleus localization	DPS1	0/0	0/0	0/0	0/0	0/0	0/0	0/0	1/1	0/0	0/0	0/0	0/0	0/0	0/0	0/0	0/0	0/0	0/0	0/0	0/0	0/0	0/0	0/0	0/0	0/0	0/0	0/0
cpar_Chr_8	716090	0	T	C	0.048	-0.333	0.151	28.6	100000	100000	0.0331	0.028	0.0389	CPAR2_803220	NONSYNONYMOUS	S	N	185	0.24	TOLERATED	Ortholog of C. albicans SC5314 : CR_01070W_A, C. dubliniensis CD36 : Cd36_26070, C. auris B8441 : B9J08_002999 and Candida tenuis NRRL Y-1498 : CANTEDRAFT_131795		0/0	0/0	0/0	0/0	0/0	0/0	0/0	1/1	0/0	0/0	0/0	0/0	0/0	0/0	0/0	0/0	0/0	0/0	0/0	0/0	0/0	0/0	0/0	0/0	0/0	0/0	0/0
cpar_Chr_8	931615	0	G	C	0.048	-0.333	0.151	28.6	100000	100000	0.0331	0.028	0.0389	CPAR2_804160	NONSYNONYMOUS	E	D	230	0.76	TOLERATED	Ortholog(s) have DNA-binding transcription factor activity, RNA polymerase II-specific activity	RTG3	0/0	0/0	0/0	0/0	0/0	0/0	0/0	1/1	0/0	0/0	0/0	0/0	0/0	0/0	0/0	0/0	0/0	0/0	0/0	0/0	0/0	0/0	0/0	0/0	0/0	0/0	0/0
cpar_Chr_8	1076384	0	A	G	0.024	-0.665	0.301	28.6	100000	100000	0.0331	0.028	0.0389	CPAR2_804790	NONSYNONYMOUS	A	V	55	0.17	TOLERATED	Ortholog(s) have phosphatidylinositol transfer activity	SFH5	0/0	0/0	0/0	0/0	0/0	0/0	0/0	0/1	0/0	0/0	0/0	0/0	0/0	0/0	0/0	0/0	0/0	0/0	0/0	0/0	0/0	0/0	0/0	0/0	0/0	0/0	0/0
cpar_Chr_8	1089045	0	G	C	0.024	-0.665	0.301	28.6	100000	100000	0.0331	0.028	0.0389	CPAR2_804900	NONSYNONYMOUS	R	P	260	0	DELETERIOUS	Ortholog(s) have dihydroorotate dehydrogenase activity, role in 'de novo' UMP biosynthetic process, 'de novo' pyrimidine nucleobase biosynthetic process and cytoplasm, extrinsic component of membrane, mitochondrion localization	URA1	0/0	0/0	0/0	0/0	0/0	0/0	0/0	0/1	0/0	0/0	0/0	0/0	0/0	0/0	0/0	0/0	0/0	0/0	0/0	0/0	0/0	0/0	0/0	0/0	0/0	0/0	0/0
cpar_Chr_8	1139619	0	A	G	0.048	-0.333	0.151	28.6	100000	100000	0.0331	0.028	0.0389	CPAR2_805080	NONSYNONYMOUS	V	I	565	0	DELETERIOUS (*WARNING! Low confidence)	Ortholog of C. albicans SC5314 : C1_10230C_A, C. dubliniensis CD36 : Cd36_09630, C. auris B8441 : B9J08_004031 and Candida tenuis NRRL Y-1498 : CANTEDRAFT_136811		0/0	0/0	0/0	0/0	0/0	0/0	0/0	1/1	0/0	0/0	0/0	0/0	0/0	0/0	0/0	0/0	0/0	0/0	0/0	0/0	0/0	0/0	0/0	0/0	0/0	0/0	0/0
cpar_Chr_8	1189808	0	T	C	0.024	-0.665	0.301	28.6	100000	100000	0.0331	0.028	0.0389	CPAR2_805310	NONSYNONYMOUS	R	Q	619	0	DELETERIOUS	Ortholog(s) have GTPase activator activity and cytosol localization	NEL1	0/0	0/0	0/0	0/0	0/0	0/0	0/0	0/1	0/0	0/0	0/0	0/0	0/0	0/0	0/0	0/0	0/0	0/0	0/0	0/0	0/0	0/0	0/0	0/0	0/0	0/0	0/0
cpar_Chr_8	1487410	0	C	G	0.024	-0.665	0.301	28.6	100000	100000	0.0331	0.028	0.0389	CPAR2_806450	NONSYNONYMOUS	G	R	151	0.49	TOLERATED	Ortholog(s) have protein-containing complex binding activity	VPS28	0/0	0/0	0/0	0/0	0/0	0/0	0/0	0/1	0/0	0/0	0/0	0/0	0/0	0/0	0/0	0/0	0/0	0/0	0/0	0/0	0/0	0/0	0/0	0/0	0/0	0/0	0/0
cpar_Chr_8	2026904	0	A	G	0.048	-0.333	0.151	28.6	100000	100000	0.0331	0.028	0.0389	CPAR2_808760	NONSYNONYMOUS	A	T	91	0.36	TOLERATED	Ortholog(s) have role in SRP-dependent cotranslational protein targeting to membrane and signal recognition particle, endoplasmic reticulum targeting localization	SRP68	0/0	0/0	0/0	0/0	0/0	0/0	0/0	1/1	0/0	0/0	0/0	0/0	0/0	0/0	0/0	0/0	0/0	0/0	0/0	0/0	0/0	0/0	0/0	0/0	0/0	0/0	0/0
cpar_Chr_8	2059884	0	A	G	0.048	-0.333	0.151	28.6	100000	100000	0.0331	0.028	0.0389	CPAR2_808940	NONSYNONYMOUS	S	L	553	0.89	TOLERATED	Ortholog(s) have Rab geranylgeranyltransferase activity and role in activation of GTPase activity, endoplasmic reticulum to Golgi vesicle-mediated transport, protein geranylgeranylation, protein targeting to membrane	MRS6	0/0	0/0	0/0	0/0	0/0	0/0	0/0	1/1	0/0	0/0	0/0	0/0	0/0	0/0	0/0	0/0	0/0	0/0	0/0	0/0	0/0	0/0	0/0	0/0	0/0	0/0	0/0
cpar_Chr_2	119467	0	G	A	0.048	-0.333	0.151	28.6	100000	100000	0.0331	0.028	0.0389	CPAR2_200730	NONSYNONYMOUS	I	V	361	0.43	TOLERATED	Ortholog(s) have translation regulator activity, role in mitochondrial cytochrome c oxidase assembly, positive regulation of mitochondrial translation and extrinsic component of mitochondrial inner membrane, vacuolar membrane localization	MSS51	0/0	0/0	0/0	0/0	0/0	0/0	0/0	1/1	0/0	0/0	0/0	0/0	0/0	0/0	0/0	0/0	0/0	0/0	0/0	0/0	0/0	0/0	0/0	0/0	0/0	0/0	0/0
cpar_Chr_2	295261	0	A	G	0.048	-0.333	0.151	28.6	100000	100000	0.0331	0.028	0.0389	CPAR2_201590	NONSYNONYMOUS	G	S	627	0.12	TOLERATED	Ortholog of S. cerevisiae : KEL3, C. albicans SC5314 : C1_13720W_A, C. glabrata CBS138 : CAGL0A01067g, C. dubliniensis CD36 : Cd36_12710 and C. auris B8441 : B9J08_002506	KEL3	0/0	0/0	0/0	0/0	0/0	0/0	0/0	1/1	0/0	0/0	0/0	0/0	0/0	0/0	0/0	0/0	0/0	0/0	0/0	0/0	0/0	0/0	0/0	0/0	0/0	0/0	0/0
cpar_Chr_2	295283	0	T	C	0.048	-0.333	0.151	28.6	100000	100000	0.0331	0.028	0.0389	CPAR2_201590	NONSYNONYMOUS	T	I	634	0.16	TOLERATED	Ortholog of S. cerevisiae : KEL3, C. albicans SC5314 : C1_13720W_A, C. glabrata CBS138 : CAGL0A01067g, C. dubliniensis CD36 : Cd36_12710 and C. auris B8441 : B9J08_002506	KEL3	0/0	0/0	0/0	0/0	0/0	0/0	0/0	1/1	0/0	0/0	0/0	0/0	0/0	0/0	0/0	0/0	0/0	0/0	0/0	0/0	0/0	0/0	0/0	0/0	0/0	0/0	0/0
cpar_Chr_2	370515	0	T	C	0.048	-0.333	0.151	28.6	100000	100000	0.0331	0.028	0.0389	CPAR2_201940	NONSYNONYMOUS	A	V	850	0.22	TOLERATED	Ortholog(s) have role in TORC2 signaling, cellular response to glucose starvation, establishment or maintenance of actin cytoskeleton polarity, fungal-type cell wall organization and regulation of cell growth, more	TSC11	0/0	0/0	0/0	0/0	0/0	0/0	0/0	1|1	0/0	0/0	0/0	0/0	0/0	0/0	0/0	0/0	0/0	0/0	0/0	0/0	0/0	0/0	0/0	0/0	0/0	0/0	0/0
cpar_Chr_2	439537	0	G	A	0.048	-0.333	0.151	28.6	100000	100000	0.0331	0.028	0.0389	CPAR2_202340	NONSYNONYMOUS	L	S	81	0.06	TOLERATED	Ortholog(s) have protein domain specific binding, ubiquitin protein ligase binding activity	RPT4	0/0	0/0	0/0	0/0	0/0	0/0	0/0	1/1	0/0	0/0	0/0	0/0	0/0	0/0	0/0	0/0	0/0	0/0	0/0	0/0	0/0	0/0	0/0	0/0	0/0	0/0	0/0
cpar_Chr_2	913310	0	T	C	0.048	-0.333	0.151	28.6	100000	100000	0.0331	0.028	0.0389	CPAR2_204480	NONSYNONYMOUS	A	V	268	0.15	TOLERATED	Ortholog(s) have role in positive regulation of cellular response to hypoxia, regulation of protein glycosylation, sterol regulatory element binding protein cleavage	DSC3	0/0	0/0	0/0	0/0	0/0	0/0	0/0	1/1	0/0	0/0	0/0	0/0	0/0	0/0	0/0	0/0	0/0	0/0	0/0	0/0	0/0	0/0	0/0	0/0	0/0	0/0	0/0
cpar_Chr_2	1246810	0	C	A	0.024	-0.665	0.301	28.6	100000	100000	0.0331	0.028	0.0389	CPAR2_205980	NONSYNONYMOUS	S	R	446	0	DELETERIOUS	Protein of unknown function; expression increased in fluconazole and voriconazole resistant strains; ortholog(s) have mitochondrion localization		0/0	0/0	0/0	0/0	0/0	0/0	0/0	0/1	0/0	0/0	0/0	0/0	0/0	0/0	0/0	0/0	0/0	0/0	0/0	0/0	0/0	0/0	0/0	0/0	0/0	0/0	0/0
cpar_Chr_2	1281748	0	T	C	0.024	-0.665	0.301	28.6	100000	100000	0.0331	0.028	0.0389	CPAR2_206090	NONSYNONYMOUS	P	S	24	0.58	TOLERATED	Ortholog(s) have dolichyl pyrophosphate Man9GlcNAc2 alpha-1,3-glucosyltransferase activity, hexosyltransferase activity	ALG6	0/0	0/0	0/0	0/0	0/0	0/0	0/0	0/1	0/0	0/0	0/0	0/0	0/0	0/0	0/0	0/0	0/0	0/0	0/0	0/0	0/0	0/0	0/0	0/0	0/0	0/0	0/0
cpar_Chr_2	1293626	0	T	C	0.024	-0.665	0.301	28.6	100000	100000	0.0331	0.028	0.0389	CPAR2_206130	NONSYNONYMOUS	T	I	739	0	DELETERIOUS	Ortholog(s) have structural constituent of cytoskeleton activity, role in fungal-type cell wall organization, negative regulation of microtubule depolymerization and microtubule localization	MHP1	0/0	0/0	0/0	0/0	0/0	0/0	0/0	0/1	0/0	0/0	0/0	0/0	0/0	0/0	0/0	0/0	0/0	0/0	0/0	0/0	0/0	0/0	0/0	0/0	0/0	0/0	0/0
cpar_Chr_2	1329864	0	T	TAA	0.024	-0.665	0.301	28.6	100000	100000	0.0331	0.028	0.0389	CPAR2_206280	FRAMESHIFT DELETION						Has domain(s) with predicted mannosyltransferase activity		0/0	0/0	0/0	0/0	0/0	0/0	0/0	0/1	0/0	0/0	0/0	0/0	0/0	0/0	0/0	0/0	0/0	0/0	0/0	0/0	0/0	0/0	0/0	0/0	0/0	0/0	0/0
cpar_Chr_2	1335484	0	C	CA	0.024	-0.665	0.301	28.6	100000	100000	0.0331	0.028	0.0389	CPAR2_206310	FRAMESHIFT DELETION						Ortholog(s) have NEDD8-specific protease activity, thiol-dependent deubiquitinase activity and role in protein deneddylation	YUH1	0/0	0/0	0/0	0/0	0/0	0/0	0/0	0|1	0/0	0/0	0/0	0/0	0/0	0/0	0/0	0/0	0/0	0/0	0/0	0/0	0/0	0/0	0/0	0/0	0/0	0/0	0/0
cpar_Chr_2	1335487	0	G	A	0.024	-0.665	0.301	28.6	100000	100000	0.0331	0.028	0.0389	CPAR2_206310	NONSYNONYMOUS	Y	H	100	0	DELETERIOUS	Ortholog(s) have NEDD8-specific protease activity, thiol-dependent deubiquitinase activity and role in protein deneddylation	YUH1	0/0	0/0	0/0	0/0	0/0	0/0	0/0	0|1	0/0	0/0	0/0	0/0	0/0	0/0	0/0	0/0	0/0	0/0	0/0	0/0	0/0	0/0	0/0	0/0	0/0	0/0	0/0
cpar_Chr_2	1487904	0	T	G	0.024	-0.665	0.301	28.6	100000	100000	0.0331	0.028	0.0389	CPAR2_206990	NONSYNONYMOUS	A	E	417	0.29	TOLERATED	Has domain(s) with predicted electron transfer activity, heme binding, iron ion binding, monooxygenase activity, oxidoreductase activity and acting on paired donors, more		0/0	0/0	0/0	0/0	0/0	0/0	0/0	0/1	0/0	0/0	0/0	0/0	0/0	0/0	0/0	0/0	0/0	0/0	0/0	0/0	0/0	0/0	0/0	0/0	0/0	0/0	0/0
cpar_Chr_2	1514814	0	C	T	0.048	-0.333	0.151	28.6	100000	100000	0.0331	0.028	0.0389	CPAR2_207100	NONSYNONYMOUS	D	G	100	0	DELETERIOUS	Ortholog of C. albicans SC5314 : C2_03620W_A/IFK2, C. dubliniensis CD36 : Cd36_18330, C. auris B8441 : B9J08_003709 and Candida tenuis NRRL Y-1498 : CANTEDRAFT_112921		0/0	0/0	0/0	0/0	0/0	0/0	0/0	1/1	0/0	0/0	0/0	0/0	0/0	0/0	0/0	0/0	0/0	0/0	0/0	0/0	0/0	0/0	0/0	0/0	0/0	0/0	0/0
cpar_Chr_2	2184936	0	GCAGCAA	G	0.048	-0.333	0.151	28.6	100000	100000	0.0331	0.028	0.0389	CPAR2_210200	NONFRAMESHIFT INSERTION						Ortholog(s) have role in long-chain fatty acid catabolic process, positive regulation of transcription by RNA polymerase II, short-chain fatty acid catabolic process		0/0	0/0	0/0	0/0	0/0	0/0	0/0	1/1	0/0	0/0	0/0	0/0	0/0	0/0	0/0	0/0	0/0	0/0	0/0	0/0	0/0	0/0	0/0	0/0	0/0	0/0	0/0
cpar_Chr_2	2287476	0	A	G	0.048	-0.333	0.151	28.6	100000	100000	0.0331	0.028	0.0389	CPAR2_210660	NONSYNONYMOUS	V	I	71	0	DELETERIOUS (*WARNING! Low confidence)	Ortholog of Candida metapsilosis : CMET_2516, Candida orthopsilosis Co 90-125 : CORT_0A09990 and Candida orthopsilosis NEW ASSEMBLY : CORT1A09990		0/0	0/0	0/0	0/0	0/0	0/0	0/0	1/1	0/0	0/0	0/0	0/0	0/0	0/0	0/0	0/0	0/0	0/0	0/0	0/0	0/0	0/0	0/0	0/0	0/0	0/0	0/0
cpar_Chr_2	2661275	0	G	C	0.048	-0.333	0.151	28.6	100000	100000	0.0331	0.028	0.0389	CPAR2_212350	NONSYNONYMOUS	W	S	87	0	DELETERIOUS	Has domain(s) with predicted amino acid transmembrane transporter activity, role in amino acid transmembrane transport and membrane localization		0/0	0/0	0/0	0/0	0/0	0/0	0/0	1/1	0/0	0/0	0/0	0/0	0/0	0/0	0/0	0/0	0/0	0/0	0/0	0/0	0/0	0/0	0/0	0/0	0/0	0/0	0/0
cpar_Chr_2	2880650	0	A	C	0.048	-0.333	0.151	28.6	100000	100000	0.0331	0.028	0.0389	CPAR2_213490	NONSYNONYMOUS	R	S	20	0.05	TOLERATED	Ortholog(s) have ATPase activator activity, chaperone binding activity	JAC1	0/0	0/0	0/0	0/0	0/0	0/0	0/0	1/1	0/0	0/0	0/0	0/0	0/0	0/0	0/0	0/0	0/0	0/0	0/0	0/0	0/0	0/0	0/0	0/0	0/0	0/0	0/0
cpar_Chr_2	2928276	0	C	T	0.048	-0.333	0.151	28.6	100000	100000	0.0331	0.028	0.0389	CPAR2_213730	NONSYNONYMOUS	T	A	33	0.34	TOLERATED	Ortholog(s) have RNA polymerase I core binding, RNA polymerase I general transcription initiation factor activity, RNA polymerase I general transcription initiation factor binding, rDNA binding activity	RRN3	0/0	0/0	0/0	0/0	0/0	0/0	0/0	1/1	0/0	0/0	0/0	0/0	0/0	0/0	0/0	0/0	0/0	0/0	0/0	0/0	0/0	0/0	0/0	0/0	0/0	0/0	0/0
cpar_Chr_7	72965	0	A	G	0.048	-0.333	0.151	28.6	100000	100000	0.0331	0.028	0.0389	CPAR2_700370	NONSYNONYMOUS	V	I	501	0.46	TOLERATED	Ortholog(s) have role in cellular calcium ion homeostasis, regulation of G0 to G1 transition	ECM27	0/0	0/0	0/0	0/0	0/0	0/0	0/0	1|1	0/0	0/0	0/0	0/0	0/0	0/0	0/0	0/0	0/0	0/0	0/0	0/0	0/0	0/0	0/0	0/0	0/0	0/0	0/0
cpar_Chr_7	79227	0	A	G	0.048	-0.333	0.151	28.6	100000	100000	0.0331	0.028	0.0389	CPAR2_700410	NONSYNONYMOUS	V	I	162	0	DELETERIOUS (*WARNING! Low confidence)	Ortholog(s) have role in mRNA metabolic process, mitochondrial translational initiation and extrinsic component of membrane, mitochondrial inner membrane localization	AEP3	0/0	0/0	0/0	0/0	0/0	0/0	0/0	1/1	0/0	0/0	0/0	0/0	0/0	0/0	0/0	0/0	0/0	0/0	0/0	0/0	0/0	0/0	0/0	0/0	0/0	0/0	0/0
cpar_Chr_7	97443	0	A	G	0.048	-0.333	0.151	28.6	100000	100000	0.0331	0.028	0.0389	CPAR2_700490	NONSYNONYMOUS	S	N	506	1	TOLERATED	Ortholog(s) have sterol binding activity, role in sphingolipid metabolic process, sterol transport and extracellular region, fungal-type vacuole membrane localization	NCR1	0/0	0/0	0/0	0/0	0/0	0/0	0/0	1/1	0/0	0/0	0/0	0/0	0/0	0/0	0/0	0/0	0/0	0/0	0/0	0/0	0/0	0/0	0/0	0/0	0/0	0/0	0/0
cpar_Chr_7	280597	0	A	G	0.048	-0.333	0.151	28.6	100000	100000	0.0331	0.028	0.0389	CPAR2_701340	NONSYNONYMOUS	V	I	360	0.05	TOLERATED	Ortholog(s) have ATP binding, ATPase, ribosome binding, translation termination factor activity and role in poly(A)+ mRNA export from nucleus, regulation of translational termination, ribosomal small subunit biogenesis	NEW1	0/0	0/0	0/0	0/0	0/0	0/0	0/0	1/1	0/0	0/0	0/0	0/0	0/0	0/0	0/0	0/0	0/0	0/0	0/0	0/0	0/0	0/0	0/0	0/0	0/0	0/0	0/0
cpar_Chr_7	530660	0	C	T	0.024	-0.665	0.301	28.6	100000	100000	0.0331	0.028	0.0389	CPAR2_702500	NONSYNONYMOUS	M	T	306	0.2	TOLERATED	Ortholog(s) have role in lipid homeostasis, mitochondrion organization and integral component of mitochondrial membrane, mitochondrial outer membrane localization	MCP1	0/0	0/0	0/0	0/0	0/0	0/0	0/0	0/1	0/0	0/0	0/0	0/0	0/0	0/0	0/0	0/0	0/0	0/0	0/0	0/0	0/0	0/0	0/0	0/0	0/0	0/0	0/0
cpar_Chr_7	542887	0	CGCAGCAGCA	C	0.024	-0.665	0.301	28.6	100000	100000	0.0331	0.028	0.0389	CPAR2_702550	NONFRAMESHIFT INSERTION						Ortholog(s) have protein phosphatase 1 binding, protein phosphatase regulator activity and role in chromosome segregation, regulation of phosphoprotein phosphatase activity	GIP3	0/0	0/0	0/0	0/0	0/0	0/0	0/0	0/1	0/0	0/0	0/0	0/0	0/0	0/0	0/0	0/0	0/0	0/0	0/0	0/0	0/0	0/0	0/0	0/0	0/0	0/0	0/0
cpar_Chr_7	686625	0	T	G	0.024	-0.665	0.301	28.6	100000	100000	0.0331	0.028	0.0389	CPAR2_703200	NONSYNONYMOUS	L	I	368	1	TOLERATED	Lipase; demonstrates activity in vivo; glycosylated		0/0	0/0	0/0	0/0	0/0	0/0	0/0	0/1	0/0	0/0	0/0	0/0	0/0	0/0	0/0	0/0	0/0	0/0	0/0	0/0	0/0	0/0	0/0	0/0	0/0	0/0	0/0
cpar_Chr_3	2986	0	G	T	0.048	-0.333	0.151	28.6	100000	100000	0.0331	0.028	0.0389	CPAR2_400010	NONSYNONYMOUS	Y	D	480	0.52	TOLERATED	Ortholog(s) have ATP binding, ATP:3'-cytidine-cytidine-tRNA adenylyltransferase activity, CTP:3'-cytidine-tRNA cytidylyltransferase activity, tRNA adenylyltransferase activity, tRNA binding activity	CCA1	0/0	0/0	0/0	0/0	0/0	0/0	0/0	1/1	0/0	0/0	0/0	0/0	0/0	0/0	0/0	0/0	0/0	0/0	0/0	0/0	0/0	0/0	0/0	0/0	0/0	0/0	0/0
cpar_Chr_3	117151	0	T	A	0.048	-0.333	0.151	28.6	100000	100000	0.0331	0.028	0.0389	CPAR2_400510	NONSYNONYMOUS	I	L	118	0.08	TOLERATED	Ortholog(s) have sodium:inorganic phosphate symporter activity, role in phosphate ion transmembrane transport, phosphate ion transport, transmembrane transport and plasma membrane localization	PHO89	0/0	0/0	0/0	0/0	0/0	0/0	0/0	1/1	0/0	0/0	0/0	0/0	0/0	0/0	0/0	0/0	0/0	0/0	0/0	0/0	0/0	0/0	0/0	0/0	0/0	0/0	0/0
cpar_Chr_3	536679	0	T	C	0.048	-0.333	0.151	28.6	100000	100000	0.0331	0.028	0.0389	CPAR2_402460	NONSYNONYMOUS	R	C	98	0	DELETERIOUS	Has domain(s) with predicted zinc ion binding activity	MAG2	0/0	0/0	0/0	0/0	0/0	0/0	0/0	1/1	0/0	0/0	0/0	0/0	0/0	0/0	0/0	0/0	0/0	0/0	0/0	0/0	0/0	0/0	0/0	0/0	0/0	0/0	0/0
cpar_Chr_3	671956	0	A	G	0.048	-0.333	0.151	28.6	100000	100000	0.0331	0.028	0.0389	CPAR2_403080	NONSYNONYMOUS	S	L	49	0.28	TOLERATED	Ortholog(s) have DNA-binding transcription factor activity, RNA polymerase II-specific, RNA polymerase II transcription regulatory region sequence-specific DNA binding, zinc ion binding activity	ZAP1	0/0	0/0	0/0	0/0	0/0	0/0	0/0	1/1	0/0	0/0	0/0	0/0	0/0	0/0	0/0	0/0	0/0	0/0	0/0	0/0	0/0	0/0	0/0	0/0	0/0	0/0	0/0
cpar_Chr_3	676588	0	A	T	0.048	-0.333	0.151	28.6	100000	100000	0.0331	0.028	0.0389	CPAR2_403100	NONSYNONYMOUS	Q	H	481	0	DELETERIOUS (*WARNING! Low confidence)	Ortholog(s) have RNA binding, chromatin binding, mRNA binding activity	PAT1	0/0	0/0	0/0	0/0	0/0	0/0	0/0	1/1	0/0	0/0	0/0	0/0	0/0	0/0	0/0	0/0	0/0	0/0	0/0	0/0	0/0	0/0	0/0	0/0	0/0	0/0	0/0
cpar_Chr_3	1143432	0	A	G	0.048	-0.333	0.151	28.6	100000	100000	0.0331	0.028	0.0389	CPAR2_302940	NONSYNONYMOUS	S	N	203	0.52	TOLERATED	Ortholog(s) have role in mitochondrial fusion and integral component of mitochondrial outer membrane localization	UGO1	0/0	0/0	0/0	0/0	0/0	0/0	0/0	1/1	0/0	0/0	0/0	0/0	0/0	0/0	0/0	0/0	0/0	0/0	0/0	0/0	0/0	0/0	0/0	0/0	0/0	0/0	0/0
cpar_Chr_3	1164873	0	T	A	0.048	-0.333	0.151	28.6	100000	100000	0.0331	0.028	0.0389	CPAR2_303040	NONSYNONYMOUS	F	I	8	1	TOLERATED	Ortholog(s) have thiamine diphosphokinase activity and role in thiamine diphosphate biosynthetic process	THI80	0/0	0/0	0/0	0/0	0/0	0/0	0/0	1/1	0/0	0/0	0/0	0/0	0/0	0/0	0/0	0/0	0/0	0/0	0/0	0/0	0/0	0/0	0/0	0/0	0/0	0/0	0/0
cpar_Chr_3	1464835	0	A	G	0.048	-0.333	0.151	28.6	100000	100000	0.0331	0.028	0.0389	CPAR2_304300	NONSYNONYMOUS	P	L	354	0.05	TOLERATED	Ortholog(s) have structural constituent of nuclear pore activity	NUP2	0/0	0/0	0/0	0/0	0/0	0/0	0/0	1/1	0/0	0/0	0/0	0/0	0/0	0/0	0/0	0/0	0/0	0/0	0/0	0/0	0/0	0/0	0/0	0/0	0/0	0/0	0/0
cpar_Chr_5	45946	0	A	G	0.048	-0.333	0.151	28.6	100000	100000	0.0331	0.028	0.0389	CPAR2_500200	NONSYNONYMOUS	S	L	840	0	DELETERIOUS (*WARNING! Low confidence)	Ortholog(s) have role in DNA repair, cellular protein-containing complex assembly and NuA4 histone acetyltransferase complex localization	EAF1	0/0	0/0	0/0	0/0	0/0	0/0	0/0	1/1	0/0	0/0	0/0	0/0	0/0	0/0	0/0	0/0	0/0	0/0	0/0	0/0	0/0	0/0	0/0	0/0	0/0	0/0	0/0
cpar_Chr_5	236581	0	T	C	0.048	-0.333	0.151	28.6	100000	100000	0.0331	0.028	0.0389	CPAR2_501000	NONSYNONYMOUS	R	K	16	1	TOLERATED	Ortholog of C. albicans SC5314 : C4_06510C_A/CSO99, C. dubliniensis CD36 : Cd36_46000, C. auris B8441 : B9J08_002226 and Candida tenuis NRRL Y-1498 : CANTEDRAFT_97291		0/0	0/0	0/0	0/0	0/0	0/0	0/0	1/1	0/0	0/0	0/0	0/0	0/0	0/0	0/0	0/0	0/0	0/0	0/0	0/0	0/0	0/0	0/0	0/0	0/0	0/0	0/0
cpar_Chr_5	533033	0	T	C	0.048	-0.333	0.151	28.6	100000	100000	0.0331	0.028	0.0389	CPAR2_502310	STOP-GAIN	Q	*	17			Ortholog of C. albicans SC5314 : C5_00100C_A, C. dubliniensis CD36 : Cd36_50140, C. auris B8441 : B9J08_002777, Debaryomyces hansenii CBS767 : DEHA2B10230g and Pichia stipitis Pignal : PICST_63700		0/0	0/0	0/0	0/0	0/0	0/0	0/0	1/1	0/0	0/0	0/0	0/0	0/0	0/0	0/0	0/0	0/0	0/0	0/0	0/0	0/0	0/0	0/0	0/0	0/0	0/0	0/0
cpar_Chr_5	904244	0	CTGCAGCAGTTGCAGTTGT	C	0.048	-0.333	0.151	28.6	100000	100000	0.0331	0.028	0.0389	CPAR2_503940	NONFRAMESHIFT INSERTION						Ortholog of C. albicans SC5314 : C3_00360W_A, C. dubliniensis CD36 : Cd36_80330, Candida tenuis NRRL Y-1498 : CANTEDRAFT_114402 and Debaryomyces hansenii CBS767 : DEHA2E05258g		0/0	0/0	0/0	0/0	0/0	0/0	0/0	1/1	0/0	0/0	0/0	0/0	0/0	0/0	0/0	0/0	0/0	0/0	0/0	0/0	0/0	0/0	0/0	0/0	0/0	0/0	0/0
cpar_Chr_6	303524	1	CCAACCATCAACCAT	C	0.073	-0.183	0.0828	28.6	100000	100000	0.0332	0.0281	0.039	CPAR2_601170	FRAMESHIFT DELETION						Ortholog(s) have protein-macromolecule adaptor activity, ubiquitin protein ligase binding activity and role in positive regulation of ubiquitin-dependent endocytosis, regulation of intracellular transport	ALY2	0/0	0/0	./.	1/1	1/1	1/1	1/1	1/1	0/0	1/1	1/1	1/1	1/1	1/1	1/1	1/1	1/1	1/1	1/1	1/1	1/1	1/1	1/1	1/1	1/1	1/1	1/1
cpar_Chr_1	2006065	1	GCAACAACAACCACTT	G	0.073	-0.183	0.0828	28.6	100000	100000	0.0332	0.0281	0.039	CPAR2_109520	NONFRAMESHIFT DELETION						Ortholog(s) have histone binding, histone deacetylase binding, mediator complex binding, phosphatidylinositol-3,5-bisphosphate binding, transcription corepressor activity	TUP1	0/0	0/0	./.	1/1	1/1	1/1	1/1	1/1	0/0	1/1	1/1	1/1	1/1	1/1	1/1	1/1	1/1	1/1	1/1	1/1	1/1	1/1	1/1	1/1	1/1	1/1	1/1
cpar_Chr_3	947529	2	A	G	0.037	0.363	0.164	28.6	100000	100000	0.0333	0.0282	0.0391	CPAR2_302100	NONSYNONYMOUS	A	V	839	0	DELETERIOUS (*WARNING! Low confidence)	Ortholog(s) have tubulin binding activity and role in microtubule cytoskeleton organization, mitochondrial fission, mitochondrion inheritance, mitochondrion localization, nuclear migration along microtubule	NUM1	./.	./.	0/0	0/0	0/0	0/0	0/0	0/0	0/0	0/0	0/0	0/0	0/0	0/0	0/0	0/0	0/0	0/0	0/0	0/0	0/0	0/1	0/0	0/0	0/0	0/0	0/0
cpar_Chr_7	634055	1	A	G	0.451	0.45	0.204	28.6	100000	100000	0.0336	0.0284	0.0394	CPAR2_702970	NONSYNONYMOUS	A	V	418	0.55	TOLERATED	Ortholog of C. albicans SC5314 : C7_01990C_A, C. dubliniensis CD36 : Cd36_71800, Pichia stipitis Pignal : PICST_46242, Candida tropicalis MYA-3404 : CTRG_05012 and Candida albicans WO-1 : CAWG_05549		0/0	0/0	0/0	./.	0|1	0|1	0|1	0|1	0/0	0|1	0|1	0|1	0|1	0|1	0|1	0|1	0|1	0|1	0|1	0|1	0|1	0|1	0|1	0|1	0|1	0|1	0|1
cpar_Chr_7	634056	1	T	C	0.451	0.45	0.204	28.6	100000	100000	0.0336	0.0284	0.0394	CPAR2_702970	NONSYNONYMOUS	A	T	418	0.39	TOLERATED	Ortholog of C. albicans SC5314 : C7_01990C_A, C. dubliniensis CD36 : Cd36_71800, Pichia stipitis Pignal : PICST_46242, Candida tropicalis MYA-3404 : CTRG_05012 and Candida albicans WO-1 : CAWG_05549		0/0	0/0	0/0	./.	0|1	0|1	0|1	0|1	0/0	0|1	0|1	0|1	0|1	0|1	0|1	0|1	0|1	0|1	0|1	0|1	0/1	0|1	0|1	0|1	0|1	0|1	0|1
cpar_Chr_7	634059	1	G	C	0.451	0.45	0.204	28.6	100000	100000	0.0336	0.0284	0.0394	CPAR2_702970	NONSYNONYMOUS	E	Q	417	0.28	TOLERATED	Ortholog of C. albicans SC5314 : C7_01990C_A, C. dubliniensis CD36 : Cd36_71800, Pichia stipitis Pignal : PICST_46242, Candida tropicalis MYA-3404 : CTRG_05012 and Candida albicans WO-1 : CAWG_05549		0/0	0/0	0/0	./.	0|1	0|1	0|1	0|1	0/0	0|1	0|1	0|1	0|1	0|1	0|1	0|1	0|1	0|1	0|1	0|1	0|1	0|1	0|1	0|1	0|1	0|1	0|1
cpar_Chr_5	64999	2	A	AAC	0.463	0.428	0.195	28.6	100000	100000	0.0338	0.0287	0.0396	CPAR2_500280	FRAMESHIFT DELETION						Has domain(s) with predicted carbohydrate binding, carbohydrate derivative binding activity and role in carbohydrate derivative metabolic process, carbohydrate metabolic process		0/0	0/0	./.	0/1	0/1	0/1	0/1	0/1	0/1	0/1	0/1	0/1	0/1	0/1	0/1	0/1	0/1	0/1	0/1	0/1	0/1	0/1	0/1	0/1	0/1	0/1	0/1
cpar_Chr_4	626710	1	C	G	0.049	-0.331	0.151	28.6	100000	100000	0.0342	0.029	0.04	CPAR2_404780	NONSYNONYMOUS	V	L	93	0	DELETERIOUS (*WARNING! Low confidence)	Putative cell adhesion protein; binds human plasminogen and high-molecular-mass kininogen at cell surface		0/0	0/0	0/0	0/0	0/0	0/0	0/0	1/1	0/0	./.	0/0	0/0	0/0	0/0	0/0	0/0	0/0	0/0	0/0	0/0	0/0	0/0	0/0	0/0	0/0	0/0	0/0
cpar_Chr_1	709978	1	C	T	0.488	0.412	0.189	28.6	100000	100000	0.0352	0.0299	0.0409	CPAR2_103160	NONSYNONYMOUS	K	R	874	1	TOLERATED	Has domain(s) with predicted ATP binding, ATPase, ATPase-coupled transmembrane transporter activity, nucleoside-triphosphatase activity, nucleotide binding activity and role in transmembrane transport		./.	0/0	0/0	1/1	1/1	1/1	1/1	0/0	0/0	1/1	1/1	1/1	1/1	1/1	1/1	1/1	0/0	0/0	0/0	0/0	0/0	1/1	1/1	1/1	0/0	0/0	0/0
cpar_Chr_8	2054993	1	A	AGGTCCGTTCGAAGTGGTG	0.488	0.412	0.189	28.6	100000	100000	0.0352	0.0299	0.0409	CPAR2_808920	NONFRAMESHIFT DELETION						Has domain(s) with predicted phospholipase activity and role in metabolic process, phospholipid catabolic process		./.	0/0	0/0	1/1	1/1	1/1	1/1	0/0	0/0	1/1	1/1	1/1	1/1	1/1	1/1	1/1	0/0	0/0	0/0	0/0	0/0	1/1	1/1	1/1	0/0	0/0	0/0
cpar_Chr_7	743428	1	C	G	0.488	0.412	0.189	28.6	100000	100000	0.0352	0.0299	0.0409	CPAR2_703390	NONSYNONYMOUS	E	D	1005	0.04	DELETERIOUS	Ortholog(s) have ATPase-coupled monocarboxylic acid transmembrane transporter activity, role in monocarboxylic acid transport and fungal-type vacuole localization	YBT1	./.	0/0	0/0	1/1	1/1	1/1	1/1	0/0	0/0	1/1	1/1	1/1	1/1	1/1	1/1	1/1	0/0	0/0	0/0	0/0	0/0	1/1	1/1	1/1	0/0	0/0	0/0
cpar_Chr_3	1264526	1	T	TGGCAGCGGCAGTGGCAGC	0.488	0.412	0.189	28.6	100000	100000	0.0352	0.0299	0.0409	CPAR2_303520	NONFRAMESHIFT DELETION						Has domain(s) with predicted DNA binding, DNA-binding transcription factor activity, RNA polymerase II-specific, zinc ion binding activity and role in regulation of transcription, DNA-templated, transcription, DNA-templated		./.	0/0	0/0	1/1	1/1	1/1	1/1	0/0	0/0	1/1	1/1	1/1	1/1	1/1	1/1	1/1	0/0	0/0	0/0	0/0	0/0	1/1	1/1	1/1	0/0	0/0	0/0
cpar_Chr_4	498500	1	A	C	0.024	-0.654	0.302	28.6	100000	100000	0.0361	0.0307	0.0418	CPAR2_404190	NONSYNONYMOUS	P	Q	233	0.38	TOLERATED	Ortholog of C. albicans SC5314 : C3_06470W_A/AAF1, C. dubliniensis CD36 : Cd36_86430, C. auris B8441 : B9J08_004831 and Candida tenuis NRRL Y-1498 : CANTEDRAFT_114929		0/0	0/0	./.	0/0	0/0	0/0	0/0	0/1	0/0	0/0	0/0	0/0	0/0	0/0	0/0	0/0	0/0	0/0	0/0	0/0	0/0	0/0	0/0	0/0	0/0	0/0	0/0
cpar_Chr_8	874682	1	GAGA	G	0.049	-0.327	0.151	28.6	100000	100000	0.0361	0.0307	0.0418	CPAR2_803870	NONFRAMESHIFT INSERTION						Ortholog of C. albicans SC5314 : C1_06350W_A, C. dubliniensis CD36 : Cd36_05930, C. auris B8441 : B9J08_000595 and Candida tenuis NRRL Y-1498 : CANTEDRAFT_112418		0/0	0/0	./.	0/0	0/0	0/0	0/0	1/1	0/0	0/0	0/0	0/0	0/0	0/0	0/0	0/0	0/0	0/0	0/0	0/0	0/0	0/0	0/0	0/0	0/0	0/0	0/0
cpar_Chr_8	1312802	1	TTGTTGTTGCAGC	T	0.049	-0.327	0.151	28.6	100000	100000	0.0361	0.0307	0.0418	CPAR2_805800	NONFRAMESHIFT INSERTION						Ortholog(s) have role in negative regulation of gluconeogenesis, proteasome-mediated ubiquitin-dependent protein catabolic process, protein catabolic process in the vacuole, protein targeting to vacuole	VID24	0/0	0/0	./.	0/0	0/0	0/0	0/0	1/1	0/0	0/0	0/0	0/0	0/0	0/0	0/0	0/0	0/0	0/0	0/0	0/0	0/0	0/0	0/0	0/0	0/0	0/0	0/0
cpar_Chr_2	2377066	0	G	A	0.417	-0.348	0.161	28.5	100000	100000	0.0368	0.0313	0.0426	CPAR2_211160	NONSYNONYMOUS	I	T	624	0	DELETERIOUS	Ortholog(s) have DNA ligase (ATP) activity, role in double-strand break repair via nonhomologous end joining and DNA ligase IV complex, nucleolus, nucleus localization	DNL4	0/0	1/1	0/0	0/0	0/0	0/0	0/0	1/1	0/0	0/0	0/0	0/0	0/0	0/0	0/0	0/0	1/1	1/1	1/1	1/1	1/1	0/0	0/0	0/0	1/1	1/1	1/1
cpar_Chr_1	426522	1	T	C	0.037	0.374	0.174	28.5	100000	100000	0.0374	0.0319	0.0432	CPAR2_101890	NONSYNONYMOUS	G	R	125	0.72	TOLERATED	Protein of unknown function		0/0	0/0	./.	0/0	0/0	0/0	0/0	0/0	0/1	0/0	0/0	0/0	0/0	0/0	0/0	0/0	0/0	0/0	0/0	0/0	0/0	0/1	0/0	0/0	0/0	0/0	0/0
cpar_Chr_1	283642	0	T	G	0.214	-0.261	0.123	28.5	100000	100000	0.0392	0.0335	0.0449	CPAR2_101400	NONSYNONYMOUS	G	C	296	0	DELETERIOUS	Ortholog(s) have G-protein beta-subunit binding, GTPase activity, guanyl nucleotide binding activity	GPA1	1/1	0/1	0/0	0/0	0/0	0/0	0/0	0/1	0/0	1/1	0/0	0/0	0/0	0/0	0/0	0/0	0/0	0/0	0/0	0/0	0/0	1/1	0/0	0/0	1/1	0/1	0/0
cpar_Chr_2	2164462	0	G	A	0.5	-0.451	0.213	28.5	100000	100000	0.0401	0.0343	0.0459	CPAR2_210110	NONSYNONYMOUS	I	V	613	0.81	TOLERATED	Has domain(s) with predicted oxidoreductase activity		0/1	1/1	0/0	0/1	0/1	0/1	0/1	0/1	0/0	0/1	0/1	0/1	0/1	0/1	0/1	0/1	0/1	0/1	0/1	0/1	0/1	0/1	0/1	0/1	0/1	0/1	0/1
cpar_Chr_4	470935	0	C	T	0.167	-0.149	0.0705	28.5	100000	100000	0.0402	0.0344	0.0459	CPAR2_404090	NONSYNONYMOUS	F	S	409	0	DELETERIOUS	Putative succinate-semialdehyde dehydrogenase [NAD(P)+]; expression increased in fluconazole and voriconazole resistant strains	UGA2	0/0	0/1	0/0	0/0	0/0	0/0	0/0	0/0	0/0	0/0	0/0	0/0	0/0	0/0	0/0	0/0	0/1	0/0	0/1	0/1	0/1	0/0	0/0	0/0	1/1	0/0	0/1
cpar_Chr_1	171369	0	T	C	0.06	-0.279	0.132	28.4	100000	100000	0.041	0.0351	0.0467	CPAR2_100950	NONSYNONYMOUS	H	Y	5	0	DELETERIOUS (*WARNING! Low confidence)	Protein of unknown function		0/0	1/1	0/0	0/0	0/0	0/0	0/0	0/1	0/0	0/0	0/0	0/0	0/0	0/0	0/0	0/0	0/0	0/0	0/0	0/0	0/0	0/0	0/0	0/0	0/1	0/0	0/0
cpar_Chr_4	335064	0	GTGTCA	G	0.405	0.401	0.194	28.4	100000	100000	0.0454	0.0391	0.051	CPAR2_301450	FRAMESHIFT INSERTION						Ortholog of C. albicans SC5314 : C6_01070C_A/CIP1, C. dubliniensis CD36 : Cd36_61180, C. auris B8441 : B9J08_003024 and Candida tenuis NRRL Y-1498 : CANTEDRAFT_126428		0/0	0/0	0/0	0|1	0/1	0|1	0|1	0|1	0/0	0/1	0|1	0|1	0|1	0|1	0|1	0|1	0|1	0|1	0|1	0|1	0|1	0|1	0|1	0|1	0/0	0/0	0|1
cpar_Chr_4	335066	0	C	G	0.405	0.401	0.194	28.4	100000	100000	0.0454	0.0391	0.051	CPAR2_301450	NONSYNONYMOUS	N	K	115	0.33	TOLERATED	Ortholog of C. albicans SC5314 : C6_01070C_A/CIP1, C. dubliniensis CD36 : Cd36_61180, C. auris B8441 : B9J08_003024 and Candida tenuis NRRL Y-1498 : CANTEDRAFT_126428		0/0	0/0	0/0	0|1	0|1	0|1	0|1	0|1	0/0	0/1	0|1	0|1	0|1	0|1	0|1	0|1	0|1	0|1	0|1	0|1	0|1	0|1	0|1	0|1	0/0	0/0	0|1
cpar_Chr_4	335072	0	C	CT	0.405	0.401	0.194	28.4	100000	100000	0.0454	0.0391	0.051	CPAR2_301450	FRAMESHIFT DELETION						Ortholog of C. albicans SC5314 : C6_01070C_A/CIP1, C. dubliniensis CD36 : Cd36_61180, C. auris B8441 : B9J08_003024 and Candida tenuis NRRL Y-1498 : CANTEDRAFT_126428		0/0	0/0	0/0	0/1	0|1	0/1	0/1	0/1	0/0	0/1	0/1	0/1	0/1	0/1	0/1	0/1	0/1	0/1	0/1	0/1	0/1	0/1	0/1	0/1	0/0	0/0	0/1
cpar_Chr_4	335075	0	A	AGC	0.405	0.401	0.194	28.4	100000	100000	0.0454	0.0391	0.051	CPAR2_301450	FRAMESHIFT DELETION						Ortholog of C. albicans SC5314 : C6_01070C_A/CIP1, C. dubliniensis CD36 : Cd36_61180, C. auris B8441 : B9J08_003024 and Candida tenuis NRRL Y-1498 : CANTEDRAFT_126428		0/0	0/0	0/0	0/1	0|1	0/1	0/1	0/1	0/0	0/1	0/1	0/1	0/1	0/1	0/1	0/1	0/1	0/1	0/1	0/1	0/1	0/1	0/1	0/1	0/0	0/0	0/1
cpar_Chr_4	335080	0	TCA	T	0.405	0.401	0.194	28.4	100000	100000	0.0454	0.0391	0.051	CPAR2_301450	FRAMESHIFT INSERTION						Ortholog of C. albicans SC5314 : C6_01070C_A/CIP1, C. dubliniensis CD36 : Cd36_61180, C. auris B8441 : B9J08_003024 and Candida tenuis NRRL Y-1498 : CANTEDRAFT_126428		0/0	0/0	0/0	0/1	0|1	0/1	0/1	0/1	0/0	0/1	0/1	0/1	0/1	0/1	0/1	0/1	0/1	0/1	0/1	0/1	0/1	0/1	0/1	0/1	0/0	0/0	0/1
cpar_Chr_4	335082	0	T	TCGAC	0.405	0.401	0.194	28.4	100000	100000	0.0454	0.0391	0.051	CPAR2_301450	FRAMESHIFT DELETION						Ortholog of C. albicans SC5314 : C6_01070C_A/CIP1, C. dubliniensis CD36 : Cd36_61180, C. auris B8441 : B9J08_003024 and Candida tenuis NRRL Y-1498 : CANTEDRAFT_126428		0/0	0/0	0/0	0/1	0|1	0/1	0/1	0/1	0/0	0/1	0/1	0/1	0/1	0/1	0/1	0/1	0/1	0/1	0/1	0/1	0/1	0/1	0/1	0/1	0/0	0/0	0/1
cpar_Chr_5	515215	1	ACAACAACATCAACATCAACATCACCAACAACATCAC	A	0.146	0.589	0.287	28.3	100000	100000	0.0463	0.04	0.0519	CPAR2_502250	NONFRAMESHIFT INSERTION						Ortholog of C. albicans SC5314 : C5_04030W_A, C. dubliniensis CD36 : Cd36_53740, C. auris B8441 : B9J08_003112 and Candida tenuis NRRL Y-1498 : CANTEDRAFT_115404		0/0	0/0	./.	0/0	0/0	0/0	0/0	0/0	0/0	0/0	0/0	0/0	0/0	0/0	0/0	0/0	0/1	0/1	0/1	0/1	0/1	0/0	0/0	0/0	0/0	0/0	0/1
cpar_Chr_2	1252255	1	A	AAAAG	0.012	0.473	0.232	28.3	100000	100000	0.0481	0.0415	0.0536	CPAR2_205990	FRAMESHIFT DELETION						Transcription factor involved in biofilm formation; has domain(s) with predicted nucleic acid binding, zinc ion binding activity and intracellular localization	USV1	0/0	0/0	0/0	0/0	0/0	0/0	0/0	0/0	0/0	0/0	0/0	0/0	0/0	0/0	0/0	0/0	0/0	0/0	0/0	0/0	0/0	0/0	0/0	0/0	0/0	0/1	0/0
cpar_Chr_6	70772	0	C	T	0.286	0.316	0.155	28.3	100000	100000	0.0482	0.0417	0.0538	CPAR2_600300	NONSYNONYMOUS	S	P	257	0.23	TOLERATED	Has domain(s) with predicted DNA-binding transcription factor activity, RNA polymerase II-specific, zinc ion binding activity, role in regulation of transcription, DNA-templated and nucleus localization		0/0	0/0	0/0	0/0	0/0	0/0	0/0	0/0	0/0	0/0	0/0	0/0	0/0	0/0	0/0	0/0	1/1	1/1	1/1	1/1	1/1	0/0	0/0	0/0	0/0	0/0	1/1
cpar_Chr_6	178900	0	A	G	0.143	0.633	0.31	28.3	100000	100000	0.0482	0.0417	0.0538	CPAR2_600670	NONSYNONYMOUS	G	D	698	0	DELETERIOUS	Ortholog(s) have chromatin binding, double-stranded DNA binding activity	SRC1	0/0	0/0	0/0	0/0	0/0	0/0	0/0	0/0	0/0	0/0	0/0	0/0	0/0	0/0	0/0	0/0	0/1	0/1	0/1	0/1	0/1	0/0	0/0	0/0	0/0	0/0	0/1
cpar_Chr_6	197346	0	T	C	0.143	0.633	0.31	28.3	100000	100000	0.0482	0.0417	0.0538	CPAR2_600740	STOP-GAIN	Q	*	232			Ortholog(s) have cyclin-dependent protein serine/threonine kinase regulator activity	PHO80	0/0	0/0	0/0	0/0	0/0	0/0	0/0	0/0	0/0	0/0	0/0	0/0	0/0	0/0	0/0	0/0	0/1	0/1	0/1	0/1	0/1	0/0	0/0	0/0	0/0	0/0	0/1
cpar_Chr_6	271808	0	TGGTATTGCCGGTGCCGGAGCAGCA	T	0.286	0.316	0.155	28.3	100000	100000	0.0482	0.0417	0.0538	CPAR2_600980	NONFRAMESHIFT INSERTION						Ortholog(s) have FFAT motif binding, phosphatidylinositol binding activity	SCS2	0/0	0/0	0/0	0/0	0/0	0/0	0/0	0/0	0/0	0/0	0/0	0/0	0/0	0/0	0/0	0/0	1/1	1/1	1/1	1/1	1/1	0/0	0/0	0/0	0/0	0/0	1/1
cpar_Chr_6	460333	0	T	C	0.143	0.633	0.31	28.3	100000	100000	0.0482	0.0417	0.0538	CPAR2_601920	NONSYNONYMOUS	S	F	185	0	DELETERIOUS (*WARNING! Low confidence)	Ortholog(s) have transmembrane signaling receptor activity, role in Rho protein signal transduction, fungal-type cell wall organization, response to heat and cellular bud, site of polarized growth localization	WSC2	0/0	0/0	0/0	0/0	0/0	0/0	0/0	0/0	0/0	0/0	0/0	0/0	0/0	0/0	0/0	0/0	0/1	0/1	0/1	0/1	0/1	0/0	0/0	0/0	0/0	0/0	0/1
cpar_Chr_6	478900	0	T	C	0.143	0.633	0.31	28.3	100000	100000	0.0482	0.0417	0.0538	CPAR2_602020	NONSYNONYMOUS	D	N	548	0.25	TOLERATED	Ortholog(s) have role in chromatin silencing at telomere, negative regulation of transcription from RNA polymerase II promoter by pheromones and CHRAC localization	ITC1	0/0	0/0	0/0	0/0	0/0	0/0	0/0	0/0	0/0	0/0	0/0	0/0	0/0	0/0	0/0	0/0	0/1	0/1	0/1	0/1	0/1	0/0	0/0	0/0	0/0	0/0	0/1
cpar_Chr_6	480504	0	T	G	0.143	0.633	0.31	28.3	100000	100000	0.0482	0.0417	0.0538	CPAR2_602020	NONSYNONYMOUS	P	H	13	0.12	TOLERATED	Ortholog(s) have role in chromatin silencing at telomere, negative regulation of transcription from RNA polymerase II promoter by pheromones and CHRAC localization	ITC1	0/0	0/0	0/0	0/0	0/0	0/0	0/0	0/0	0/0	0/0	0/0	0/0	0/0	0/0	0/0	0/0	0/1	0/1	0/1	0/1	0/1	0/0	0/0	0/0	0/0	0/0	0/1
cpar_Chr_6	530054	0	G	A	0.143	0.633	0.31	28.3	100000	100000	0.0482	0.0417	0.0538	CPAR2_602250	NONSYNONYMOUS	H	R	254	0	DELETERIOUS (*WARNING! Low confidence)	Ortholog(s) have Rho GDP-dissociation inhibitor activity and role in maintenance of cell polarity, regulation of Rho protein signal transduction	PXL1	0/0	0/0	0/0	0/0	0/0	0/0	0/0	0/0	0/0	0/0	0/0	0/0	0/0	0/0	0/0	0/0	0/1	0/1	0/1	0/1	0/1	0/0	0/0	0/0	0/0	0/0	0/1
cpar_Chr_6	584932	0	A	G	0.143	0.633	0.31	28.3	100000	100000	0.0482	0.0417	0.0538	CPAR2_602490	NONSYNONYMOUS	S	F	146	0.03	DELETERIOUS	Mitochondrial DNA polymerase; role in maintenance of mitochondrial genome	MIP1	0/0	0/0	0/0	0/0	0/0	0/0	0/0	0/0	0/0	0/0	0/0	0/0	0/0	0/0	0/0	0/0	0/1	0/1	0/1	0/1	0/1	0/0	0/0	0/0	0/0	0/0	0/1
cpar_Chr_6	585456	0	A	AGT	0.143	0.633	0.31	28.3	100000	100000	0.0482	0.0417	0.0538	CPAR2_602490	FRAMESHIFT DELETION						Mitochondrial DNA polymerase; role in maintenance of mitochondrial genome	MIP1	0/0	0/0	0/0	0/0	0/0	0/0	0/0	0/0	0/0	0/0	0/0	0/0	0/0	0/0	0/0	0/0	0/1	0/1	0/1	0/1	0/1	0/0	0/0	0/0	0/0	0/0	0/1
cpar_Chr_6	664739	0	A	C	0.143	0.633	0.31	28.3	100000	100000	0.0482	0.0417	0.0538	CPAR2_602770	NONSYNONYMOUS	G	V	474	0.24	TOLERATED	Ortholog(s) have role in Golgi to plasma membrane transport, exocyst assembly, exocyst localization, exocytosis, spliceosomal complex assembly and cellular bud neck, cellular bud tip, exocyst, incipient cellular bud site localization	EXO84	0/0	0/0	0/0	0/0	0/0	0/0	0/0	0/0	0/0	0/0	0/0	0/0	0/0	0/0	0/0	0/0	0/1	0/1	0/1	0/1	0/1	0/0	0/0	0/0	0/0	0/0	0/1
cpar_Chr_6	696261	0	T	G	0.143	0.633	0.31	28.3	100000	100000	0.0482	0.0417	0.0538	CPAR2_602960	STOP-GAIN	E	*	240			Ortholog(s) have adenyl-nucleotide exchange factor activity, role in cytoplasm protein quality control by the ubiquitin-proteasome system and cytosol localization	FES1	0/0	0/0	0/0	0/0	0/0	0/0	0/0	0/0	0/0	0/0	0/0	0/0	0/0	0/0	0/0	0/0	0/1	0/1	0/1	0/1	0/1	0/0	0/0	0/0	0/0	0/0	0/1
cpar_Chr_1	18104	0	C	T	0.286	0.316	0.155	28.3	100000	100000	0.0482	0.0417	0.0538	CPAR2_100100	NONSYNONYMOUS	I	V	8	0.11	TOLERATED	Ortholog(s) have ubiquitin-protein transferase activity, role in peroxisome organization, protein autoubiquitination, protein import into peroxisome matrix, receptor recycling, protein monoubiquitination and peroxisome localization	PEX4	0/0	0/0	0/0	0/0	0/0	0/0	0/0	0/0	0/0	0/0	0/0	0/0	0/0	0/0	0/0	0/0	1/1	1/1	1/1	1/1	1/1	0/0	0/0	0/0	0/0	0/0	1/1
cpar_Chr_1	128712	0	A	G	0.286	0.316	0.155	28.3	100000	100000	0.0482	0.0417	0.0538	CPAR2_100700	NONSYNONYMOUS	A	V	300	0.01	DELETERIOUS	Ortholog(s) have GTP binding activity, role in axial cellular bud site selection, protein localization to bud neck, septin ring organization and cellular bud neck, cellular bud neck contractile ring, cellular bud scar localization	BUD4	0/0	0/0	0/0	0/0	0/0	0/0	0/0	0/0	0/0	0/0	0/0	0/0	0/0	0/0	0/0	0/0	1/1	1/1	1/1	1/1	1/1	0/0	0/0	0/0	0/0	0/0	1/1
cpar_Chr_1	441723	0	T	G	0.143	0.633	0.31	28.3	100000	100000	0.0482	0.0417	0.0538	CPAR2_101940	NONSYNONYMOUS	N	K	483	0.02	DELETERIOUS	Ortholog(s) have role in endonucleolytic cleavage in 5'-ETS of tricistronic rRNA transcript (SSU-rRNA, 5.8S rRNA and LSU-rRNA), more	UTP20	0/0	0/0	0/0	0/0	0/0	0/0	0/0	0/0	0/0	0/0	0/0	0/0	0/0	0/0	0/0	0/0	0/1	0/1	0/1	0/1	0/1	0/0	0/0	0/0	0/0	0/0	0/1
cpar_Chr_1	454664	0	T	C	0.286	0.316	0.155	28.3	100000	100000	0.0482	0.0417	0.0538	CPAR2_102000	NONSYNONYMOUS	G	E	694	0	DELETERIOUS (*WARNING! Low confidence)	Has domain(s) with predicted DNA-binding transcription factor activity, RNA polymerase II-specific, zinc ion binding activity, role in regulation of transcription, DNA-templated and nucleus localization		0/0	0/0	0/0	0/0	0/0	0/0	0/0	0/0	0/0	0/0	0/0	0/0	0/0	0/0	0/0	0/0	1|1	1|1	1|1	1|1	1|1	0/0	0/0	0/0	0/0	0/0	1|1
cpar_Chr_1	454665	0	T	C	0.286	0.316	0.155	28.3	100000	100000	0.0482	0.0417	0.0538	CPAR2_102000	NONSYNONYMOUS	G	R	694	0	DELETERIOUS (*WARNING! Low confidence)	Has domain(s) with predicted DNA-binding transcription factor activity, RNA polymerase II-specific, zinc ion binding activity, role in regulation of transcription, DNA-templated and nucleus localization		0/0	0/0	0/0	0/0	0/0	0/0	0/0	0/0	0/0	0/0	0/0	0/0	0/0	0/0	0/0	0/0	1|1	1|1	1|1	1|1	1|1	0/0	0/0	0/0	0/0	0/0	1|1
cpar_Chr_1	618336	0	GA	G	0.286	0.316	0.155	28.3	100000	100000	0.0482	0.0417	0.0538	CPAR2_102700	FRAMESHIFT INSERTION						Has domain(s) with predicted ATP binding, ATPase-coupled cation transmembrane transporter activity, ATPase-coupled intramembrane lipid transporter activity, magnesium ion binding, metal ion binding, nucleotide binding activity		0/0	0/0	0/0	0/0	0/0	0/0	0/0	0/0	0/0	0/0	0/0	0/0	0/0	0/0	0/0	0/0	1/1	1/1	1/1	1/1	1/1	0/0	0/0	0/0	0/0	0/0	1/1
cpar_Chr_1	675418	0	T	C	0.286	0.316	0.155	28.3	100000	100000	0.0482	0.0417	0.0538	CPAR2_102970	NONSYNONYMOUS	P	S	477	0	DELETERIOUS	Ortholog of S. cerevisiae : YIL108W, C. albicans SC5314 : C3_02570W_A, C. glabrata CBS138 : CAGL0C01375g, C. dubliniensis CD36 : Cd36_82530 and C. auris B8441 : B9J08_005051	YIL108W	0/0	0/0	0/0	0/0	0/0	0/0	0/0	0/0	0/0	0/0	0/0	0/0	0/0	0/0	0/0	0/0	1|1	1|1	1|1	1|1	1|1	0/0	0/0	0/0	0/0	0/0	1|1
cpar_Chr_1	675419	0	T	C	0.286	0.316	0.155	28.3	100000	100000	0.0482	0.0417	0.0538	CPAR2_102970	NONSYNONYMOUS	P	L	477	0	DELETERIOUS	Ortholog of S. cerevisiae : YIL108W, C. albicans SC5314 : C3_02570W_A, C. glabrata CBS138 : CAGL0C01375g, C. dubliniensis CD36 : Cd36_82530 and C. auris B8441 : B9J08_005051	YIL108W	0/0	0/0	0/0	0/0	0/0	0/0	0/0	0/0	0/0	0/0	0/0	0/0	0/0	0/0	0/0	0/0	1|1	1|1	1|1	1|1	1|1	0/0	0/0	0/0	0/0	0/0	1|1
cpar_Chr_1	683517	0	C	T	0.143	0.633	0.31	28.3	100000	100000	0.0482	0.0417	0.0538	CPAR2_103020	NONSYNONYMOUS	Q	R	831	0	DELETERIOUS	Ortholog(s) have role in protein folding, tubulin complex assembly	CIN1	0/0	0/0	0/0	0/0	0/0	0/0	0/0	0/0	0/0	0/0	0/0	0/0	0/0	0/0	0/0	0/0	0/1	0/1	0/1	0/1	0/1	0/0	0/0	0/0	0/0	0/0	0/1
cpar_Chr_1	762426	0	C	T	0.143	0.633	0.31	28.3	100000	100000	0.0482	0.0417	0.0538	CPAR2_103370	NONSYNONYMOUS	I	T	182	0.43	TOLERATED	Ortholog of C. albicans SC5314 : C3_03090W_A/USO5, C. dubliniensis CD36 : Cd36_83070, C. auris B8441 : B9J08_001321 and Candida tenuis NRRL Y-1498 : CANTEDRAFT_116534		0/0	0/0	0/0	0/0	0/0	0/0	0/0	0/0	0/0	0/0	0/0	0/0	0/0	0/0	0/0	0/0	0/1	0/1	0/1	0/1	0/1	0/0	0/0	0/0	0/0	0/0	0/1
cpar_Chr_1	765249	0	A	G	0.143	0.633	0.31	28.3	100000	100000	0.0482	0.0417	0.0538	CPAR2_103380	NONSYNONYMOUS	A	V	19	0.29	TOLERATED	Ortholog(s) have transcription coactivator activity, transcription coregulator activity and role in chromatin organization, histone acetylation, transcription by RNA polymerase II	HFI1	0/0	0/0	0/0	0/0	0/0	0/0	0/0	0/0	0/0	0/0	0/0	0/0	0/0	0/0	0/0	0/0	0/1	0/1	0/1	0/1	0/1	0/0	0/0	0/0	0/0	0/0	0/1
cpar_Chr_1	829171	0	A	G	0.143	0.633	0.31	28.3	100000	100000	0.0482	0.0417	0.0538	CPAR2_103690	NONSYNONYMOUS	S	F	503	0	DELETERIOUS (*WARNING! Low confidence)	Ortholog of C. albicans SC5314 : C1_05960W_A/PGA45, C. dubliniensis CD36 : Cd36_05620, C. auris B8441 : B9J08_001830 and Candida tenuis NRRL Y-1498 : CANTEDRAFT_115709		0/0	0/0	0/0	0/0	0/0	0/0	0/0	0/0	0/0	0/0	0/0	0/0	0/0	0/0	0/0	0/0	0/1	0/1	0/1	0/1	0/1	0/0	0/0	0/0	0/0	0/0	0/1
cpar_Chr_1	834843	0	T	C	0.143	0.633	0.31	28.3	100000	100000	0.0482	0.0417	0.0538	CPAR2_103710	NONSYNONYMOUS	V	I	177	0.47	TOLERATED	Ortholog(s) have role in pyridoxal phosphate biosynthetic process	BUD16	0/0	0/0	0/0	0/0	0/0	0/0	0/0	0/0	0/0	0/0	0/0	0/0	0/0	0/0	0/0	0/0	0/1	0/1	0/1	0/1	0/1	0/0	0/0	0/0	0/0	0/0	0/1
cpar_Chr_1	910548	0	T	G	0.143	0.633	0.31	28.3	100000	100000	0.0482	0.0417	0.0538	CPAR2_104090	NONSYNONYMOUS	K	N	106	0.02	DELETERIOUS	Ortholog(s) have U1 snRNA binding, mRNA binding activity, role in mRNA splicing, via spliceosome and U1 snRNP, U2-type prespliceosome, commitment complex localization	SNP1	0/0	0/0	0/0	0/0	0/0	0/0	0/0	0/0	0/0	0/0	0/0	0/0	0/0	0/0	0/0	0/0	0/1	0/1	0/1	0/1	0/1	0/0	0/0	0/0	0/0	0/0	0/1
cpar_Chr_1	1395014	0	T	G	0.286	0.316	0.155	28.3	100000	100000	0.0482	0.0417	0.0538	CPAR2_106500	NONSYNONYMOUS	A	S	407	0.42	TOLERATED	Has domain(s) with predicted catalytic activity, hydrolase activity, hydrolyzing O-glycosyl compounds activity and role in carbohydrate metabolic process		0/0	0/0	0/0	0/0	0/0	0/0	0/0	0/0	0/0	0/0	0/0	0/0	0/0	0/0	0/0	0/0	1/1	1/1	1/1	1/1	1/1	0/0	0/0	0/0	0/0	0/0	1/1
cpar_Chr_1	1398167	0	C	G	0.143	0.633	0.31	28.3	100000	100000	0.0482	0.0417	0.0538	CPAR2_106510	NONSYNONYMOUS	E	Q	816	0.48	TOLERATED	Ortholog(s) have DNA translocase activity	RSC2	0/0	0/0	0/0	0/0	0/0	0/0	0/0	0/0	0/0	0/0	0/0	0/0	0/0	0/0	0/0	0/0	0/1	0/1	0/1	0/1	0/1	0/0	0/0	0/0	0/0	0/0	0/1
cpar_Chr_1	1644026	0	A	G	0.286	0.316	0.155	28.3	100000	100000	0.0482	0.0417	0.0538	CPAR2_107770	NONSYNONYMOUS	T	I	514	0.01	DELETERIOUS	Ortholog(s) have 3'-5' RNA helicase activity, 5'-deoxyribose-5-phosphate lyase activity, polynucleotide adenylyltransferase activity	PAP2	0/0	0/0	0/0	0/0	0/0	0/0	0/0	0/0	0/0	0/0	0/0	0/0	0/0	0/0	0/0	0/0	1/1	1/1	1/1	1/1	1/1	0/0	0/0	0/0	0/0	0/0	1/1
cpar_Chr_1	1658071	0	G	C	0.143	0.633	0.31	28.3	100000	100000	0.0482	0.0417	0.0538	CPAR2_107840	NONSYNONYMOUS	Q	E	632	0.9	TOLERATED	Has domain(s) with predicted DNA binding, DNA-binding transcription factor activity, RNA polymerase II-specific, zinc ion binding activity and role in regulation of transcription, DNA-templated, transcription, DNA-templated		0/0	0/0	0/0	0/0	0/0	0/0	0/0	0/0	0/0	0/0	0/0	0/0	0/0	0/0	0/0	0/0	0/1	0/1	0/1	0/1	0/1	0/0	0/0	0/0	0/0	0/0	0/1
cpar_Chr_1	1755017	0	C	T	0.286	0.316	0.155	28.3	100000	100000	0.0482	0.0417	0.0538	CPAR2_108340	NONSYNONYMOUS	H	R	526	0.08	TOLERATED	Has domain(s) with predicted transmembrane transporter activity, role in transmembrane transport and integral component of membrane, membrane localization		0/0	0/0	0/0	0/0	0/0	0/0	0/0	0/0	0/0	0/0	0/0	0/0	0/0	0/0	0/0	0/0	1/1	1/1	1/1	1/1	1/1	0/0	0/0	0/0	0/0	0/0	1/1
cpar_Chr_1	1883875	0	T	C	0.286	0.316	0.155	28.3	100000	100000	0.0482	0.0417	0.0538	CPAR2_108930	NONSYNONYMOUS	P	L	202	0.1	TOLERATED	Ortholog(s) have DNA polymerase processivity factor activity, double-stranded DNA binding, single-stranded DNA 3'-5' exodeoxyribonuclease activity, single-stranded DNA binding activity	DPB3	0/0	0/0	0/0	0/0	0/0	0/0	0/0	0/0	0/0	0/0	0/0	0/0	0/0	0/0	0/0	0/0	1/1	1/1	1/1	1/1	1/1	0/0	0/0	0/0	0/0	0/0	1/1
cpar_Chr_1	2096810	0	T	C	0.286	0.316	0.155	28.3	100000	100000	0.0482	0.0417	0.0538	CPAR2_109860	NONSYNONYMOUS	V	I	172	0.24	TOLERATED	Ortholog(s) have calcium channel activity, role in calcium ion import across plasma membrane, calcium ion transport, conidium formation, fungal-type cell wall organization, unidimensional cell growth and plasma membrane localization	CCH1	0/0	0/0	0/0	0/0	0/0	0/0	0/0	0/0	0/0	0/0	0/0	0/0	0/0	0/0	0/0	0/0	1/1	1/1	1/1	1/1	1/1	0/0	0/0	0/0	0/0	0/0	1/1
cpar_Chr_1	2152716	0	C	T	0.286	0.316	0.155	28.3	100000	100000	0.0482	0.0417	0.0538	CPAR2_110140	NONSYNONYMOUS	N	S	30	0	DELETERIOUS	Ortholog(s) have structural constituent of ribosome activity and mitochondrial small ribosomal subunit localization	RSM27	0/0	0/0	0/0	0/0	0/0	0/0	0/0	0/0	0/0	0/0	0/0	0/0	0/0	0/0	0/0	0/0	1/1	1/1	1/1	1/1	1/1	0/0	0/0	0/0	0/0	0/0	1/1
cpar_Chr_1	2166502	0	T	C	0.286	0.316	0.155	28.3	100000	100000	0.0482	0.0417	0.0538	CPAR2_110200	NONSYNONYMOUS	T	I	23	0	DELETERIOUS (*WARNING! Low confidence)	Ortholog(s) have phosphatidylinositol-3-phosphate binding, ubiquitin binding activity	VPS27	0/0	0/0	0/0	0/0	0/0	0/0	0/0	0/0	0/0	0/0	0/0	0/0	0/0	0/0	0/0	0/0	1/1	1/1	1/1	1/1	1/1	0/0	0/0	0/0	0/0	0/0	1/1
cpar_Chr_4	116079	0	T	C	0.286	0.316	0.155	28.3	100000	100000	0.0482	0.0417	0.0538	CPAR2_300630	NONSYNONYMOUS	R	K	548	0.21	TOLERATED	Has domain(s) with predicted oxidoreductase activity		0/0	0/0	0/0	0/0	0/0	0/0	0/0	0/0	0/0	0/0	0/0	0/0	0/0	0/0	0/0	0/0	1/1	1/1	1/1	1/1	1/1	0/0	0/0	0/0	0/0	0/0	1/1
cpar_Chr_4	340527	0	A	G	0.286	0.316	0.155	28.3	100000	100000	0.0482	0.0417	0.0538	CPAR2_301470	NONSYNONYMOUS	A	T	362	0.76	TOLERATED	Has domain(s) with predicted transmembrane transporter activity, role in transmembrane transport and integral component of membrane localization		0/0	0/0	0/0	0/0	0/0	0/0	0/0	0/0	0/0	0/0	0/0	0/0	0/0	0/0	0/0	0/0	1/1	1/1	1/1	1/1	1/1	0/0	0/0	0/0	0/0	0/0	1/1
cpar_Chr_4	820017	0	A	G	0.286	0.316	0.155	28.3	100000	100000	0.0482	0.0417	0.0538	CPAR2_405500	NONSYNONYMOUS	E	K	221	0.01	DELETERIOUS	Ortholog(s) have U3 snoRNA binding activity	NOP14	0/0	0/0	0/0	0/0	0/0	0/0	0/0	0/0	0/0	0/0	0/0	0/0	0/0	0/0	0/0	0/0	1/1	1/1	1/1	1/1	1/1	0/0	0/0	0/0	0/0	0/0	1/1
cpar_Chr_4	914917	0	T	C	0.286	0.316	0.155	28.3	100000	100000	0.0482	0.0417	0.0538	CPAR2_405870	NONSYNONYMOUS	E	K	428	0.92	TOLERATED	Ortholog(s) have ATPase, microtubule binding, plus-end-directed microtubule motor activity	KIP2	0/0	0/0	0/0	0/0	0/0	0/0	0/0	0/0	0/0	0/0	0/0	0/0	0/0	0/0	0/0	0/0	1/1	1/1	1/1	1/1	1/1	0/0	0/0	0/0	0/0	0/0	1/1
cpar_Chr_4	952716	0	A	G	0.286	0.316	0.155	28.3	100000	100000	0.0482	0.0417	0.0538	CPAR2_406110	NONSYNONYMOUS	P	S	313	0.04	DELETERIOUS	Ortholog(s) have GTPase activator activity and role in endoplasmic reticulum to Golgi vesicle-mediated transport, intra-Golgi vesicle-mediated transport	AGE2	0/0	0/0	0/0	0/0	0/0	0/0	0/0	0/0	0/0	0/0	0/0	0/0	0/0	0/0	0/0	0/0	1/1	1/1	1/1	1/1	1/1	0/0	0/0	0/0	0/0	0/0	1/1
cpar_Chr_4	981874	0	T	C	0.286	0.316	0.155	28.3	100000	100000	0.0482	0.0417	0.0538	CPAR2_406250	NONSYNONYMOUS	G	E	165	0.04	DELETERIOUS	Has domain(s) with predicted role in transmembrane transport and integral component of membrane localization		0/0	0/0	0/0	0/0	0/0	0/0	0/0	0/0	0/0	0/0	0/0	0/0	0/0	0/0	0/0	0/0	1/1	1/1	1/1	1/1	1/1	0/0	0/0	0/0	0/0	0/0	1/1
cpar_Chr_4	1038272	0	T	C	0.286	0.316	0.155	28.3	100000	100000	0.0482	0.0417	0.0538	CPAR2_406520	NONSYNONYMOUS	A	T	252	0.2	TOLERATED	Ortholog(s) have inorganic cation transmembrane transporter activity, solute:proton symporter activity	SMF1	0/0	0/0	0/0	0/0	0/0	0/0	0/0	0/0	0/0	0/0	0/0	0/0	0/0	0/0	0/0	0/0	1/1	1/1	1/1	1/1	1/1	0/0	0/0	0/0	0/0	0/0	1/1
cpar_Chr_4	1070457	0	T	C	0.286	0.316	0.155	28.3	100000	100000	0.0482	0.0417	0.0538	CPAR2_406690	STOP-GAIN	W	*	359			Ortholog of C. albicans SC5314 : C2_06980W_A, C. dubliniensis CD36 : Cd36_21270, Pichia stipitis Pignal : PICST_33114, Candida tropicalis MYA-3404 : CTRG_01759 and Candida albicans WO-1 : CAWG_05796		0/0	0/0	0/0	0/0	0/0	0/0	0/0	0/0	0/0	0/0	0/0	0/0	0/0	0/0	0/0	0/0	1/1	1/1	1/1	1/1	1/1	0/0	0/0	0/0	0/0	0/0	1/1
cpar_Chr_4	1320098	0	G	GGAA	0.286	0.316	0.155	28.3	100000	100000	0.0482	0.0417	0.0538	CPAR2_407910	NONFRAMESHIFT DELETION						Ortholog(s) have proteasome binding activity and role in proteasome assembly	SPG5	0/0	0/0	0/0	0/0	0/0	0/0	0/0	0/0	0/0	0/0	0/0	0/0	0/0	0/0	0/0	0/0	1/1	1/1	1/1	1/1	1/1	0/0	0/0	0/0	0/0	0/0	1/1
cpar_Chr_8	146565	0	G	A	0.286	0.316	0.155	28.3	100000	100000	0.0482	0.0417	0.0538	CPAR2_800560	NONSYNONYMOUS	K	E	450	0.51	TOLERATED	Ortholog(s) have ribosomal large subunit binding, ubiquitin-protein transferase activity	RKR1	0/0	0/0	0/0	0/0	0/0	0/0	0/0	0/0	0/0	0/0	0/0	0/0	0/0	0/0	0/0	0/0	1/1	1/1	1/1	1/1	1/1	0/0	0/0	0/0	0/0	0/0	1/1
cpar_Chr_8	261818	0	A	G	0.286	0.316	0.155	28.3	100000	100000	0.0482	0.0417	0.0538	CPAR2_801120	NONSYNONYMOUS	T	I	307	0.01	DELETERIOUS	Ortholog(s) have 2 iron, 2 sulfur cluster binding, 4 iron, 4 sulfur cluster binding, electron transfer activity	DRE2	0/0	0/0	0/0	0/0	0/0	0/0	0/0	0/0	0/0	0/0	0/0	0/0	0/0	0/0	0/0	0/0	1/1	1/1	1/1	1/1	1/1	0/0	0/0	0/0	0/0	0/0	1/1
cpar_Chr_8	424781	0	A	G	0.286	0.316	0.155	28.3	100000	100000	0.0482	0.0417	0.0538	CPAR2_801820	NONSYNONYMOUS	A	V	404	0.38	TOLERATED	Has domain(s) with predicted amino acid transmembrane transporter activity, role in amino acid transmembrane transport, amino acid transport, transmembrane transport and integral component of membrane, membrane localization		0/0	0/0	0/0	0/0	0/0	0/0	0/0	0/0	0/0	0/0	0/0	0/0	0/0	0/0	0/0	0/0	1/1	1/1	1/1	1/1	1/1	0/0	0/0	0/0	0/0	0/0	1/1
cpar_Chr_8	475543	0	T	TAC	0.286	0.316	0.155	28.3	100000	100000	0.0482	0.0417	0.0538	CPAR2_802010	FRAMESHIFT DELETION						Citrate synthase; role in citrate metabolism and the tricarboxylic acid cycle; expression increased in fluconazole and voriconazole resistant strains	CIT1	0/0	0/0	0/0	0/0	0/0	0/0	0/0	0/0	0/0	0/0	0/0	0/0	0/0	0/0	0/0	0/0	1/1	1/1	1/1	1/1	1/1	0/0	0/0	0/0	0/0	0/0	1/1
cpar_Chr_8	505955	0	T	C	0.286	0.316	0.155	28.3	100000	100000	0.0482	0.0417	0.0538	CPAR2_802220	NONSYNONYMOUS	T	I	29	0	DELETERIOUS	Ortholog(s) have intracellular anatomical structure localization	YGR127W	0/0	0/0	0/0	0/0	0/0	0/0	0/0	0/0	0/0	0/0	0/0	0/0	0/0	0/0	0/0	0/0	1/1	1/1	1/1	1/1	1/1	0/0	0/0	0/0	0/0	0/0	1/1
cpar_Chr_8	548798	0	C	G	0.286	0.316	0.155	28.3	100000	100000	0.0482	0.0417	0.0538	CPAR2_802440	NONSYNONYMOUS	P	R	247	0.09	TOLERATED	Ortholog(s) have DNA-binding transcription activator activity, RNA polymerase II-specific, RNA polymerase II cis-regulatory region sequence-specific DNA binding activity	AZF1	0/0	0/0	0/0	0/0	0/0	0/0	0/0	0/0	0/0	0/0	0/0	0/0	0/0	0/0	0/0	0/0	1/1	1/1	1/1	1/1	1/1	0/0	0/0	0/0	0/0	0/0	1/1
cpar_Chr_8	646143	0	T	C	0.143	0.633	0.31	28.3	100000	100000	0.0482	0.0417	0.0538	CPAR2_802900	NONSYNONYMOUS	R	H	49	0	DELETERIOUS	Ortholog(s) have ATPase activator activity, soluble NSF attachment protein activity and role in SNARE complex disassembly, autophagy, vacuole fusion, non-autophagic, vesicle fusion with Golgi apparatus	SEC17	0/0	0/0	0/0	0/0	0/0	0/0	0/0	0/0	0/0	0/0	0/0	0/0	0/0	0/0	0/0	0/0	0/1	0/1	0/1	0/1	0/1	0/0	0/0	0/0	0/0	0/0	0/1
cpar_Chr_8	661122	0	A	G	0.286	0.316	0.155	28.3	100000	100000	0.0482	0.0417	0.0538	CPAR2_803010	NONSYNONYMOUS	A	T	377	0	DELETERIOUS	Ortholog(s) have carbamoyl-phosphate synthase (glutamine-hydrolyzing) activity, role in arginine biosynthetic process and carbamoyl-phosphate synthase complex localization	CPA2	0/0	0/0	0/0	0/0	0/0	0/0	0/0	0/0	0/0	0/0	0/0	0/0	0/0	0/0	0/0	0/0	1/1	1/1	1/1	1/1	1/1	0/0	0/0	0/0	0/0	0/0	1/1
cpar_Chr_8	764409	0	G	A	0.143	0.633	0.31	28.3	100000	100000	0.0482	0.0417	0.0538	CPAR2_803450	NONSYNONYMOUS	S	P	59	0.31	TOLERATED	Ortholog of S. cerevisiae : CUB1, C. albicans SC5314 : C1_09850C_A, C. dubliniensis CD36 : Cd36_09270, C. auris B8441 : B9J08_002739 and Candida tenuis NRRL Y-1498 : CANTEDRAFT_131760	CUB1	0/0	0/0	0/0	0/0	0/0	0/0	0/0	0/0	0/0	0/0	0/0	0/0	0/0	0/0	0/0	0/0	0/1	0/1	0/1	0/1	0/1	0/0	0/0	0/0	0/0	0/0	0/1
cpar_Chr_8	785919	0	G	A	0.143	0.633	0.31	28.3	100000	100000	0.0482	0.0417	0.0538	CPAR2_803540	NONSYNONYMOUS	V	A	9	0.42	TOLERATED	Has domain(s) with predicted cation transmembrane transporter activity, role in cation transport, transmembrane transport and membrane localization	FSF1	0/0	0/0	0/0	0/0	0/0	0/0	0/0	0/0	0/0	0/0	0/0	0/0	0/0	0/0	0/0	0/0	0/1	0/1	0/1	0/1	0/1	0/0	0/0	0/0	0/0	0/0	0/1
cpar_Chr_8	845088	0	A	G	0.286	0.316	0.155	28.3	100000	100000	0.0482	0.0417	0.0538	CPAR2_803810	NONSYNONYMOUS	V	I	7	0.35	TOLERATED	Has domain(s) with predicted membrane localization		0/0	0/0	0/0	0/0	0/0	0/0	0/0	0/0	0/0	0/0	0/0	0/0	0/0	0/0	0/0	0/0	1/1	1/1	1/1	1/1	1/1	0/0	0/0	0/0	0/0	0/0	1/1
cpar_Chr_8	902321	0	C	T	0.286	0.316	0.155	28.3	100000	100000	0.0482	0.0417	0.0538	CPAR2_804030	NONSYNONYMOUS	N	S	436	0.74	TOLERATED	Putative 1,3-beta-glucan synthase component; may have functional redundance with Fks1p		0/0	0/0	0/0	0/0	0/0	0/0	0/0	0/0	0/0	0/0	0/0	0/0	0/0	0/0	0/0	0/0	1/1	1/1	1/1	1/1	1/1	0/0	0/0	0/0	0/0	0/0	1/1
cpar_Chr_8	1038722	0	T	C	0.143	0.633	0.31	28.3	100000	100000	0.0482	0.0417	0.0538	CPAR2_804660	NONSYNONYMOUS	P	L	15	0	DELETERIOUS (*WARNING! Low confidence)	Ortholog(s) have 3'-5'-exoribonuclease activity, poly(A)-specific ribonuclease activity	CCR4	0/0	0/0	0/0	0/0	0/0	0/0	0/0	0/0	0/0	0/0	0/0	0/0	0/0	0/0	0/0	0/0	0/1	0/1	0/1	0/1	0/1	0/0	0/0	0/0	0/0	0/0	0/1
cpar_Chr_8	1040522	0	T	G	0.143	0.633	0.31	28.3	100000	100000	0.0482	0.0417	0.0538	CPAR2_804660	NONSYNONYMOUS	C	F	615	0	DELETERIOUS (*WARNING! Low confidence)	Ortholog(s) have 3'-5'-exoribonuclease activity, poly(A)-specific ribonuclease activity	CCR4	0/0	0/0	0/0	0/0	0/0	0/0	0/0	0/0	0/0	0/0	0/0	0/0	0/0	0/0	0/0	0/0	0/1	0/1	0/1	0/1	0/1	0/0	0/0	0/0	0/0	0/0	0/1
cpar_Chr_8	1057378	0	C	A	0.143	0.633	0.31	28.3	100000	100000	0.0482	0.0417	0.0538	CPAR2_804730	NONSYNONYMOUS	T	P	449	0.27	TOLERATED	Ortholog(s) have role in mitotic cell cycle G1 arrest in response to pheromone and osmosensory signaling pathway, more	OPY2	0/0	0/0	0/0	0/0	0/0	0/0	0/0	0/0	0/0	0/0	0/0	0/0	0/0	0/0	0/0	0/0	0/1	0/1	0/1	0/1	0/1	0/0	0/0	0/0	0/0	0/0	0/1
cpar_Chr_8	1077108	0	T	C	0.143	0.633	0.31	28.3	100000	100000	0.0482	0.0417	0.0538	CPAR2_804800	NONSYNONYMOUS	G	S	156	0	DELETERIOUS	Ortholog of S. cerevisiae : FMP52, C. albicans SC5314 : C1_10280C_A, C. glabrata CBS138 : CAGL0H09768g, C. dubliniensis CD36 : Cd36_09680 and C. auris B8441 : B9J08_001853	FMP52	0/0	0/0	0/0	0/0	0/0	0/0	0/0	0/0	0/0	0/0	0/0	0/0	0/0	0/0	0/0	0/0	0/1	0/1	0/1	0/1	0/1	0/0	0/0	0/0	0/0	0/0	0/1
cpar_Chr_8	1086160	0	A	G	0.143	0.633	0.31	28.3	100000	100000	0.0482	0.0417	0.0538	CPAR2_804860	NONSYNONYMOUS	V	I	242	0.21	TOLERATED	Ortholog(s) have unfolded protein binding activity, role in mitochondrial cytochrome c oxidase assembly and integral component of membrane, mitochondrial inner membrane localization	SHY1	0/0	0/0	0/0	0/0	0/0	0/0	0/0	0/0	0/0	0/0	0/0	0/0	0/0	0/0	0/0	0/0	0/1	0/1	0/1	0/1	0/1	0/0	0/0	0/0	0/0	0/0	0/1
cpar_Chr_8	1114739	0	T	G	0.143	0.633	0.31	28.3	100000	100000	0.0482	0.0417	0.0538	CPAR2_804990	NONSYNONYMOUS	R	L	656	0	DELETERIOUS (*WARNING! Low confidence)	Ortholog(s) have role in G1/S transition of mitotic cell cycle, positive regulation of gene expression, regulation of cell cycle	BCK2	0/0	0/0	0/0	0/0	0/0	0/0	0/0	0/0	0/0	0/0	0/0	0/0	0/0	0/0	0/0	0/0	0/1	0/1	0|1	0/1	0/1	0/0	0/0	0/0	0/0	0/0	0/1
cpar_Chr_8	1265500	0	A	C	0.143	0.633	0.31	28.3	100000	100000	0.0482	0.0417	0.0538	CPAR2_805640	NONSYNONYMOUS	A	S	755	0.01	DELETERIOUS	Ortholog(s) have chitin synthase activity	CHS2	0/0	0/0	0/0	0/0	0/0	0/0	0/0	0/0	0/0	0/0	0/0	0/0	0/0	0/0	0/0	0/0	0/1	0/1	0/1	0/1	0/1	0/0	0/0	0/0	0/0	0/0	0/1
cpar_Chr_8	1267447	0	A	T	0.143	0.633	0.31	28.3	100000	100000	0.0482	0.0417	0.0538	CPAR2_805640	NONSYNONYMOUS	T	S	106	0.2	TOLERATED	Ortholog(s) have chitin synthase activity	CHS2	0/0	0/0	0/0	0/0	0/0	0/0	0/0	0/0	0/0	0/0	0/0	0/0	0/0	0/0	0/0	0/0	0/1	0/1	0/1	0/1	0/1	0/0	0/0	0/0	0/0	0/0	0/1
cpar_Chr_8	1271299	0	A	G	0.143	0.633	0.31	28.3	100000	100000	0.0482	0.0417	0.0538	CPAR2_805660	NONSYNONYMOUS	D	N	24	0.03	DELETERIOUS	Ortholog(s) have chromatin binding activity, role in RNA polymerase II preinitiation complex assembly, transcription by RNA polymerase II and transcription factor TFIID complex localization	TAF11	0/0	0/0	0/0	0/0	0/0	0/0	0/0	0/0	0/0	0/0	0/0	0/0	0/0	0/0	0/0	0/0	0/1	0/1	0/1	0/1	0/1	0/0	0/0	0/0	0/0	0/0	0/1
cpar_Chr_8	1355024	0	T	C	0.143	0.633	0.31	28.3	100000	100000	0.0482	0.0417	0.0538	CPAR2_805930	NONSYNONYMOUS	P	S	700	0.46	TOLERATED	Ortholog(s) have DNA-binding transcription activator activity, RNA polymerase II-specific, RNA polymerase II cis-regulatory region sequence-specific DNA binding activity	TEC1	0/0	0/0	0/0	0/0	0/0	0/0	0/0	0/0	0/0	0/0	0/0	0/0	0/0	0/0	0/0	0/0	0/1	0/1	0/1	0/1	0/1	0/0	0/0	0/0	0/0	0/0	0/1
cpar_Chr_8	1388593	0	G	A	0.143	0.633	0.31	28.3	100000	100000	0.0482	0.0417	0.0538	CPAR2_806070	NONSYNONYMOUS	L	S	761	0	DELETERIOUS (*WARNING! Low confidence)	Ortholog of C. albicans SC5314 : C3_04410C_A, C. dubliniensis CD36 : Cd36_84350, C. auris B8441 : B9J08_005507 and Candida tenuis NRRL Y-1498 : CANTEDRAFT_133308		0/0	0/0	0/0	0/0	0/0	0/0	0/0	0/0	0/0	0/0	0/0	0/0	0/0	0/0	0/0	0/0	0/1	0/1	0/1	0/1	0/1	0/0	0/0	0/0	0/0	0/0	0/1
cpar_Chr_8	1421591	0	T	C	0.143	0.633	0.31	28.3	100000	100000	0.0482	0.0417	0.0538	CPAR2_806250	NONSYNONYMOUS	D	N	266	0.15	TOLERATED	Ortholog(s) have tRNA dihydrouridine synthase activity and role in tRNA modification	DUS1	0/0	0/0	0/0	0/0	0/0	0/0	0/0	0/0	0/0	0/0	0/0	0/0	0/0	0/0	0/0	0/0	0/1	0/1	0/1	0/1	0/1	0/0	0/0	0/0	0/0	0/0	0/1
cpar_Chr_8	1535055	0	T	C	0.143	0.633	0.31	28.3	100000	100000	0.0482	0.0417	0.0538	CPAR2_806660	NONSYNONYMOUS	A	T	509	0.04	DELETERIOUS (*WARNING! Low confidence)	Ortholog of Candida metapsilosis : CMET_5733, Candida orthopsilosis Co 90-125 : CORT_0C02520 and Candida orthopsilosis NEW ASSEMBLY : CORT1C02520		0/0	0/0	0/0	0/0	0/0	0/0	0/0	0/0	0/0	0/0	0/0	0/0	0/0	0/0	0/0	0/0	0/1	0/1	0/1	0/1	0/1	0/0	0/0	0/0	0/0	0/0	0/1
cpar_Chr_8	2023617	0	T	C	0.286	0.316	0.155	28.3	100000	100000	0.0482	0.0417	0.0538	CPAR2_808740	NONSYNONYMOUS	G	D	243	0.09	TOLERATED	Ortholog of C. albicans SC5314 : C1_14520W_A, C. dubliniensis CD36 : Cd36_70220, C. auris B8441 : B9J08_001350 and Candida tenuis NRRL Y-1498 : CANTEDRAFT_95761		0/0	0/0	0/0	0/0	0/0	0/0	0/0	0/0	0/0	0/0	0/0	0/0	0/0	0/0	0/0	0/0	1/1	1/1	1/1	1/1	1/1	0/0	0/0	0/0	0/0	0/0	1/1
cpar_Chr_8	2047097	0	A	G	0.286	0.316	0.155	28.3	100000	100000	0.0482	0.0417	0.0538	CPAR2_808880	NONSYNONYMOUS	P	S	387	0.07	TOLERATED	Ortholog(s) have mRNA binding activity, role in 3'-UTR-mediated mRNA destabilization, mitochondrion organization and P-body, cytoplasmic stress granule, perinuclear region of cytoplasm localization	NGR1	0/0	0/0	0/0	0/0	0/0	0/0	0/0	0/0	0/0	0/0	0/0	0/0	0/0	0/0	0/0	0/0	1/1	1/1	1/1	1/1	1/1	0/0	0/0	0/0	0/0	0/0	1/1
cpar_Chr_2	92189	0	A	G	0.286	0.316	0.155	28.3	100000	100000	0.0482	0.0417	0.0538	CPAR2_200600	NONSYNONYMOUS	M	I	1089	0.16	TOLERATED	Ortholog(s) have role in early endosome to Golgi transport, establishment or maintenance of cell polarity, hyphal growth, intra-Golgi vesicle-mediated transport, regulation of GTPase activity	TRS120	0/0	0/0	0/0	0/0	0/0	0/0	0/0	0/0	0/0	0/0	0/0	0/0	0/0	0/0	0/0	0/0	1/1	1/1	1/1	1/1	1/1	0/0	0/0	0/0	0/0	0/0	1/1
cpar_Chr_2	114815	0	C	T	0.286	0.316	0.155	28.3	100000	100000	0.0482	0.0417	0.0538	CPAR2_200700	NONSYNONYMOUS	T	A	431	0.56	TOLERATED	Ortholog(s) have role in mRNA splicing, via spliceosome, spliceosomal complex assembly and U2 snRNP, U2-type prespliceosome localization	CUS1	0/0	0/0	0/0	0/0	0/0	0/0	0/0	0/0	0/0	0/0	0/0	0/0	0/0	0/0	0/0	0/0	1/1	1/1	1/1	1/1	1/1	0/0	0/0	0/0	0/0	0/0	1/1
cpar_Chr_2	249070	0	A	G	0.286	0.316	0.155	28.3	100000	100000	0.0482	0.0417	0.0538	CPAR2_201380	NONSYNONYMOUS	P	S	311	0	DELETERIOUS	Ortholog(s) have role in protein export from nucleus, ribosomal large subunit export from nucleus	BCP1	0/0	0/0	0/0	0/0	0/0	0/0	0/0	0/0	0/0	0/0	0/0	0/0	0/0	0/0	0/0	0/0	1/1	1/1	1/1	1/1	1/1	0/0	0/0	0/0	0/0	0/0	1/1
cpar_Chr_2	253631	0	T	C	0.286	0.316	0.155	28.3	100000	100000	0.0482	0.0417	0.0538	CPAR2_201400	NONSYNONYMOUS	S	N	108	0.01	DELETERIOUS	Putative ubiquitin thiolesterase; predicted role in ubiquitin-dependent protein catabolism; expression increased in fluconazole and voriconazole resistant strains		0/0	0/0	0/0	0/0	0/0	0/0	0/0	0/0	0/0	0/0	0/0	0/0	0/0	0/0	0/0	0/0	1/1	1/1	1/1	1/1	1/1	0/0	0/0	0/0	0/0	0/0	1/1
cpar_Chr_2	266276	0	A	G	0.286	0.316	0.155	28.3	100000	100000	0.0482	0.0417	0.0538	CPAR2_201450	NONSYNONYMOUS	D	N	102	0.03	DELETERIOUS	Ortholog(s) have hydrolase activity, acting on carbon-nitrogen (but not peptide) bonds, in linear amides activity and role in cellular amide catabolic process	NIT3	0/0	0/0	0/0	0/0	0/0	0/0	0/0	0/0	0/0	0/0	0/0	0/0	0/0	0/0	0/0	0/0	1/1	1/1	1/1	1/1	1/1	0/0	0/0	0/0	0/0	0/0	1/1
cpar_Chr_2	280443	0	T	C	0.286	0.316	0.155	28.3	100000	100000	0.0482	0.0417	0.0538	CPAR2_201510	NONSYNONYMOUS	A	V	547	0.29	TOLERATED	Ortholog(s) have DNA-binding transcription factor activity, RNA polymerase II-specific activity	HAA1	0/0	0/0	0/0	0/0	0/0	0/0	0/0	0/0	0/0	0/0	0/0	0/0	0/0	0/0	0/0	0/0	1/1	1/1	1/1	1/1	1/1	0/0	0/0	0/0	0/0	0/0	1/1
cpar_Chr_2	319179	0	G	A	0.286	0.316	0.155	28.3	100000	100000	0.0482	0.0417	0.0538	CPAR2_201760	NONSYNONYMOUS	K	R	888	0.24	TOLERATED	Ortholog(s) have signal sequence binding activity and role in Golgi to endosome transport, Golgi to vacuole transport, mitophagy, pexophagy, protein targeting to vacuole, vacuolar transport	PEP1	0/0	0/0	0/0	0/0	0/0	0/0	0/0	0/0	0/0	0/0	0/0	0/0	0/0	0/0	0/0	0/0	1/1	1/1	1/1	1/1	1/1	0/0	0/0	0/0	0/0	0/0	1/1
cpar_Chr_2	363322	0	T	G	0.286	0.316	0.155	28.3	100000	100000	0.0482	0.0417	0.0538	CPAR2_201920	NONSYNONYMOUS	D	Y	363	0.86	TOLERATED	Ortholog(s) have alpha-1,3-mannosyltransferase activity, role in protein O-linked glycosylation and Golgi apparatus localization	MNT2	0/0	0/0	0/0	0/0	0/0	0/0	0/0	0/0	0/0	0/0	0/0	0/0	0/0	0/0	0/0	0/0	1/1	1/1	1/1	1/1	1/1	0/0	0/0	0/0	0/0	0/0	1/1
cpar_Chr_2	496739	0	T	G	0.286	0.316	0.155	28.3	100000	100000	0.0482	0.0417	0.0538	CPAR2_202610	NONSYNONYMOUS	V	F	3	0	DELETERIOUS (*WARNING! Low confidence)	Ortholog of C. albicans SC5314 : C1_13240W_A, C. dubliniensis CD36 : Cd36_12280, C. auris B8441 : B9J08_002036 and Candida tenuis NRRL Y-1498 : CANTEDRAFT_135398		0/0	0/0	0/0	0/0	0/0	0/0	0/0	0/0	0/0	0/0	0/0	0/0	0/0	0/0	0/0	0/0	1/1	1/1	1/1	1/1	1/1	0/0	0/0	0/0	0/0	0/0	1/1
cpar_Chr_2	539683	0	A	C	0.286	0.316	0.155	28.3	100000	100000	0.0482	0.0417	0.0538	CPAR2_202800	NONSYNONYMOUS	L	F	341	0	DELETERIOUS	Ortholog(s) have mRNA binding, protein-macromolecule adaptor activity	MPT5	0/0	0/0	0/0	0/0	0/0	0/0	0/0	0/0	0/0	0/0	0/0	0/0	0/0	0/0	0/0	0/0	1/1	1/1	1/1	1/1	1/1	0/0	0/0	0/0	0/0	0/0	1/1
cpar_Chr_2	602154	0	T	C	0.286	0.316	0.155	28.3	100000	100000	0.0482	0.0417	0.0538	CPAR2_203050	NONSYNONYMOUS	S	N	409	0.48	TOLERATED	Has domain(s) with predicted nucleic acid binding, zinc ion binding activity		0/0	0/0	0/0	0/0	0/0	0/0	0/0	0/0	0/0	0/0	0/0	0/0	0/0	0/0	0/0	0/0	1/1	1/1	1/1	1/1	1/1	0/0	0/0	0/0	0/0	0/0	1/1
cpar_Chr_2	696343	0	T	C	0.286	0.316	0.155	28.3	100000	100000	0.0482	0.0417	0.0538	CPAR2_203490	NONSYNONYMOUS	A	V	87	0.17	TOLERATED	Ortholog(s) have inorganic cation transmembrane transporter activity and role in cellular cobalt ion homeostasis, cellular manganese ion homeostasis, cobalt ion transport, manganese ion transport	SMF2	0/0	0/0	0/0	0/0	0/0	0/0	0/0	0/0	0/0	0/0	0/0	0/0	0/0	0/0	0/0	0/0	1/1	1/1	1/1	1/1	1/1	0/0	0/0	0/0	0/0	0/0	1/1
cpar_Chr_2	794604	0	T	C	0.286	0.316	0.155	28.3	100000	100000	0.0482	0.0417	0.0538	CPAR2_203920	NONSYNONYMOUS	G	S	215	0	DELETERIOUS	Ortholog(s) have glycine transmembrane transporter activity, role in glycine import into mitochondrion, heme biosynthetic process and mitochondrion localization	HEM25	0/0	0/0	0/0	0/0	0/0	0/0	0/0	0/0	0/0	0/0	0/0	0/0	0/0	0/0	0/0	0/0	1/1	1/1	1/1	1/1	1/1	0/0	0/0	0/0	0/0	0/0	1/1
cpar_Chr_2	976685	0	T	C	0.286	0.316	0.155	28.3	100000	100000	0.0482	0.0417	0.0538	CPAR2_204820	NONSYNONYMOUS	P	S	458	1	TOLERATED	Ortholog(s) have DNA helicase activity, role in regulation of translational termination and cytoplasmic stress granule, polysome localization	ECM32	0/0	0/0	0/0	0/0	0/0	0/0	0/0	0/0	0/0	0/0	0/0	0/0	0/0	0/0	0/0	0/0	1/1	1/1	1/1	1/1	1/1	0/0	0/0	0/0	0/0	0/0	1/1
cpar_Chr_2	1126466	0	A	G	0.286	0.316	0.155	28.3	100000	100000	0.0482	0.0417	0.0538	CPAR2_205440	NONSYNONYMOUS	G	E	1103	0.05	TOLERATED	Has domain(s) with predicted ATP binding, ATPase, ATPase-coupled transmembrane transporter activity, nucleoside-triphosphatase activity, nucleotide binding activity and role in transmembrane transport		0/0	0/0	0/0	0/0	0/0	0/0	0/0	0/0	0/0	0/0	0/0	0/0	0/0	0/0	0/0	0/0	1/1	1/1	1/1	1/1	1/1	0/0	0/0	0/0	0/0	0/0	1/1
cpar_Chr_2	1232196	0	A	T	0.286	0.316	0.155	28.3	100000	100000	0.0482	0.0417	0.0538	CPAR2_205930	NONSYNONYMOUS	I	N	409	0	DELETERIOUS	Ortholog of C. albicans SC5314 : CR_07200W_A, C. dubliniensis CD36 : Cd36_32830, C. auris B8441 : B9J08_003982 and Candida tenuis NRRL Y-1498 : CANTEDRAFT_115846		0/0	0/0	0/0	0/0	0/0	0/0	0/0	0/0	0/0	0/0	0/0	0/0	0/0	0/0	0/0	0/0	1/1	1/1	1/1	1/1	1/1	0/0	0/0	0/0	0/0	0/0	1/1
cpar_Chr_2	1271560	0	C	T	0.143	0.633	0.31	28.3	100000	100000	0.0482	0.0417	0.0538	CPAR2_206050	NONSYNONYMOUS	K	E	22	0	DELETERIOUS	Ortholog(s) have inositol phosphosphingolipid phospholipase activity, mannosyl-inositol phosphorylceramide phospholipase activity	ISC1	0/0	0/0	0/0	0/0	0/0	0/0	0/0	0/0	0/0	0/0	0/0	0/0	0/0	0/0	0/0	0/0	0/1	0/1	0/1	0/1	0/1	0/0	0/0	0/0	0/0	0/0	0/1
cpar_Chr_2	1631861	0	T	C	0.286	0.316	0.155	28.3	100000	100000	0.0482	0.0417	0.0538	CPAR2_207610	NONSYNONYMOUS	A	V	214	0.01	DELETERIOUS	Putative N-acetyl-gamma-glutamyl-phosphate reductase, acetylglutamate kinase; role in arginine biosynthesis	ARG5,6	0/0	0/0	0/0	0/0	0/0	0/0	0/0	0/0	0/0	0/0	0/0	0/0	0/0	0/0	0/0	0/0	1/1	1/1	1/1	1/1	1/1	0/0	0/0	0/0	0/0	0/0	1/1
cpar_Chr_2	1683691	0	A	G	0.286	0.316	0.155	28.3	100000	100000	0.0482	0.0417	0.0538	CPAR2_207830	NONSYNONYMOUS	D	N	274	0	DELETERIOUS (*WARNING! Low confidence)	Has domain(s) with predicted FMN binding, catalytic activity, oxidoreductase activity		0/0	0/0	0/0	0/0	0/0	0/0	0/0	0/0	0/0	0/0	0/0	0/0	0/0	0/0	0/0	0/0	1|1	1|1	1|1	1|1	1|1	0/0	0/0	0/0	0/0	0/0	1|1
cpar_Chr_2	1869000	0	A	G	0.286	0.316	0.155	28.3	100000	100000	0.0482	0.0417	0.0538	CPAR2_208710	NONSYNONYMOUS	A	V	258	1	TOLERATED	Has domain(s) with predicted RNA binding, pseudouridine synthase activity and role in pseudouridine synthesis		0/0	0/0	0/0	0/0	0/0	0/0	0/0	0/0	0/0	0/0	0/0	0/0	0/0	0/0	0/0	0/0	1/1	1/1	1/1	1/1	1/1	0/0	0/0	0/0	0/0	0/0	1/1
cpar_Chr_2	1946776	0	C	T	0.286	0.316	0.155	28.3	100000	100000	0.0482	0.0417	0.0538	CPAR2_209050	NONSYNONYMOUS	E	G	425	0.01	DELETERIOUS	Ortholog(s) have microtubule plus-end binding activity	BIM1	0/0	0/0	0/0	0/0	0/0	0/0	0/0	0/0	0/0	0/0	0/0	0/0	0/0	0/0	0/0	0/0	1/1	1/1	1/1	1/1	1/1	0/0	0/0	0/0	0/0	0/0	1/1
cpar_Chr_2	2031299	0	A	G	0.286	0.316	0.155	28.3	100000	100000	0.0482	0.0417	0.0538	CPAR2_209500	NONSYNONYMOUS	V	I	235	0.18	TOLERATED	Ortholog(s) have rRNA binding activity and role in maturation of LSU-rRNA from tricistronic rRNA transcript (SSU-rRNA, 5.8S rRNA, LSU-rRNA), rRNA processing, ribosomal large subunit export from nucleus	NOP53	0/0	0/0	0/0	0/0	0/0	0/0	0/0	0/0	0/0	0/0	0/0	0/0	0/0	0/0	0/0	0/0	1/1	1/1	1/1	1/1	1/1	0/0	0/0	0/0	0/0	0/0	1/1
cpar_Chr_2	2063789	0	A	G	0.286	0.316	0.155	28.3	100000	100000	0.0482	0.0417	0.0538	CPAR2_209660	NONSYNONYMOUS	P	S	600	0.86	TOLERATED	Ortholog(s) have protein kinase activity, role in budding cell apical bud growth, fungal-type cell wall organization and cellular bud, incipient cellular bud site, mating projection tip localization	KIC1	0/0	0/0	0/0	0/0	0/0	0/0	0/0	0/0	0/0	0/0	0/0	0/0	0/0	0/0	0/0	0/0	1/1	1/1	1/1	1/1	1/1	0/0	0/0	0/0	0/0	0/0	1/1
cpar_Chr_2	2069837	0	T	A	0.286	0.316	0.155	28.3	100000	100000	0.0482	0.0417	0.0538	CPAR2_209680	NONSYNONYMOUS	K	M	298	0.2	TOLERATED	Has domain(s) with predicted transmembrane transporter activity, role in transmembrane transport and integral component of membrane localization		0/0	0/0	0/0	0/0	0/0	0/0	0/0	0/0	0/0	0/0	0/0	0/0	0/0	0/0	0/0	0/0	1/1	1/1	1/1	1/1	1/1	0/0	0/0	0/0	0/0	0/0	1/1
cpar_Chr_2	2310290	0	A	G	0.286	0.316	0.155	28.3	100000	100000	0.0482	0.0417	0.0538	CPAR2_210840	NONSYNONYMOUS	T	I	1106	0.11	TOLERATED	Ortholog(s) have role in actin filament-based process, mRNA 3'-end processing, mRNA export from nucleus, mitotic cell cycle and nuclear retention of pre-mRNA at the site of transcription, more	SAC3	0/0	0/0	0/0	0/0	0/0	0/0	0/0	0/0	0/0	0/0	0/0	0/0	0/0	0/0	0/0	0/0	1/1	1/1	1/1	1/1	1/1	0/0	0/0	0/0	0/0	0/0	1/1
cpar_Chr_2	2439079	0	A	G	0.286	0.316	0.155	28.3	100000	100000	0.0482	0.0417	0.0538	CPAR2_211420	NONSYNONYMOUS	S	F	235	0	DELETERIOUS	Has domain(s) with predicted DNA binding, methyltransferase activity, zinc ion binding activity and role in DNA repair, regulation of transcription, DNA-templated		0/0	0/0	0/0	0/0	0/0	0/0	0/0	0/0	0/0	0/0	0/0	0/0	0/0	0/0	0/0	0/0	1/1	1/1	1/1	1/1	1/1	0/0	0/0	0/0	0/0	0/0	1/1
cpar_Chr_2	2468768	0	A	C	0.286	0.316	0.155	28.3	100000	100000	0.0482	0.0417	0.0538	CPAR2_211540	NONSYNONYMOUS	G	V	450	0	DELETERIOUS	Ortholog(s) have role in COPII-coated vesicle cargo loading and COPII vesicle coat localization	SFB3	0/0	0/0	0/0	0/0	0/0	0/0	0/0	0/0	0/0	0/0	0/0	0/0	0/0	0/0	0/0	0/0	1/1	1/1	1/1	1/1	1/1	0/0	0/0	0/0	0/0	0/0	1/1
cpar_Chr_2	2503972	0	TCTAGTCTCTTACTTCACTCTTGG	T	0.286	0.316	0.155	28.3	100000	100000	0.0482	0.0417	0.0538	CPAR2_211710	FRAMESHIFT INSERTION						Ortholog(s) have role in mRNA cis splicing, via spliceosome, spliceosomal snRNP assembly and U4/U6 x U5 tri-snRNP complex localization	PRP3	0/0	0/0	0/0	0/0	0/0	0/0	0/0	0/0	0/0	0/0	0/0	0/0	0/0	0/0	0/0	0/0	1/1	1/1	1/1	1/1	1/1	0/0	0/0	0/0	0/0	0/0	1/1
cpar_Chr_2	2506586	0	A	G	0.286	0.316	0.155	28.3	100000	100000	0.0482	0.0417	0.0538	CPAR2_211720	NONSYNONYMOUS	E	K	262	0.01	DELETERIOUS	Ortholog(s) have ubiquitin-protein transferase activity	TOM1	0/0	0/0	0/0	0/0	0/0	0/0	0/0	0/0	0/0	0/0	0/0	0/0	0/0	0/0	0/0	0/0	1/1	1/1	1/1	1/1	1/1	0/0	0/0	0/0	0/0	0/0	1/1
cpar_Chr_2	2580348	0	T	G	0.286	0.316	0.155	28.3	100000	100000	0.0482	0.0417	0.0538	CPAR2_211970	NONSYNONYMOUS	K	N	326	0	DELETERIOUS	Ortholog(s) have 3-deoxy-7-phosphoheptulonate synthase activity	ARO3	0/0	0/0	0/0	0/0	0/0	0/0	0/0	0/0	0/0	0/0	0/0	0/0	0/0	0/0	0/0	0/0	1/1	1/1	1/1	1/1	1/1	0/0	0/0	0/0	0/0	0/0	1/1
cpar_Chr_2	2688770	0	A	C	0.286	0.316	0.155	28.3	100000	100000	0.0482	0.0417	0.0538	CPAR2_212470	STOP-GAIN	S	*	440			Ortholog of C. albicans SC5314 : C2_01970C_A/ROD1, C. dubliniensis CD36 : Cd36_16770, C. auris B8441 : B9J08_002178 and Candida tenuis NRRL Y-1498 : CANTEDRAFT_119083		0/0	0/0	0/0	0/0	0/0	0/0	0/0	0/0	0/0	0/0	0/0	0/0	0/0	0/0	0/0	0/0	1/1	1/1	1/1	1/1	1/1	0/0	0/0	0/0	0/0	0/0	1/1
cpar_Chr_2	2865372	0	G	A	0.286	0.316	0.155	28.3	100000	100000	0.0482	0.0417	0.0538	CPAR2_213420	NONSYNONYMOUS	F	S	184	0	DELETERIOUS	Ortholog(s) have role in protein import into nucleus and cytoplasm, nuclear periphery, nucleus localization	KAP122	0/0	0/0	0/0	0/0	0/0	0/0	0/0	0/0	0/0	0/0	0/0	0/0	0/0	0/0	0/0	0/0	1/1	1/1	1/1	1/1	1/1	0/0	0/0	0/0	0/0	0/0	1/1
cpar_Chr_2	2867249	0	T	C	0.286	0.316	0.155	28.3	100000	100000	0.0482	0.0417	0.0538	CPAR2_213430	NONSYNONYMOUS	P	S	249	0	DELETERIOUS	Ortholog(s) have role in negative regulation of transcription from RNA polymerase II promoter in response to iron and cytosol localization	FRA1	0/0	0/0	0/0	0/0	0/0	0/0	0/0	0/0	0/0	0/0	0/0	0/0	0/0	0/0	0/0	0/0	1/1	1/1	1/1	1/1	1/1	0/0	0/0	0/0	0/0	0/0	1/1
cpar_Chr_2	2932076	0	A	T	0.286	0.316	0.155	28.3	100000	100000	0.0482	0.0417	0.0538	CPAR2_213760	NONSYNONYMOUS	E	D	208	0	DELETERIOUS	Ortholog(s) have cAMP binding, cAMP-dependent protein kinase inhibitor activity, cAMP-dependent protein kinase regulator activity	BCY1	0/0	0/0	0/0	0/0	0/0	0/0	0/0	0/0	0/0	0/0	0/0	0/0	0/0	0/0	0/0	0/0	1/1	1/1	1/1	1/1	1/1	0/0	0/0	0/0	0/0	0/0	1/1
cpar_Chr_7	228453	0	C	T	0.286	0.316	0.155	28.3	100000	100000	0.0482	0.0417	0.0538	CPAR2_701020	NONSYNONYMOUS	K	R	16	0.25	TOLERATED	Ortholog(s) have dehydrodolichyl diphosphate synthase activity, prenyltransferase activity, role in dolichol biosynthetic process, protein glycosylation and dehydrodolichyl diphosphate synthase complex, lipid droplet localization	SRT1	0/0	0/0	0/0	0/0	0/0	0/0	0/0	0/0	0/0	0/0	0/0	0/0	0/0	0/0	0/0	0/0	1/1	1/1	1/1	1/1	1/1	0/0	0/0	0/0	0/0	0/0	1/1
cpar_Chr_7	815302	0	C	T	0.286	0.316	0.155	28.3	100000	100000	0.0482	0.0417	0.0538	CPAR2_703710	NONSYNONYMOUS	D	G	462	0	DELETERIOUS	Ortholog(s) have carboxypeptidase activity, serine-type carboxypeptidase activity and role in macroautophagy, phytochelatin biosynthetic process, zymogen activation	PRC1	0/0	0/0	0/0	0/0	0/0	0/0	0/0	0/0	0/0	0/0	0/0	0/0	0/0	0/0	0/0	0/0	1/1	1/1	1/1	1/1	1/1	0/0	0/0	0/0	0/0	0/0	1/1
cpar_Chr_3	41048	0	A	G	0.286	0.316	0.155	28.3	100000	100000	0.0482	0.0417	0.0538	CPAR2_400120	NONSYNONYMOUS	P	S	44	0.82	TOLERATED	Ortholog(s) have sulfate transmembrane transporter activity, role in sulfate transport, transmembrane transport and plasma membrane localization	SUL1	0/0	0/0	0/0	0/0	0/0	0/0	0/0	0/0	0/0	0/0	0/0	0/0	0/0	0/0	0/0	0/0	1/1	1/1	1/1	1/1	1/1	0/0	0/0	0/0	0/0	0/0	1/1
cpar_Chr_3	118373	0	G	C	0.286	0.316	0.155	28.3	100000	100000	0.0482	0.0417	0.0538	CPAR2_400510	NONSYNONYMOUS	T	S	525	0.02	DELETERIOUS	Ortholog(s) have sodium:inorganic phosphate symporter activity, role in phosphate ion transmembrane transport, phosphate ion transport, transmembrane transport and plasma membrane localization	PHO89	0/0	0/0	0/0	0/0	0/0	0/0	0/0	0/0	0/0	0/0	0/0	0/0	0/0	0/0	0/0	0/0	1/1	1/1	1/1	1/1	1/1	0/0	0/0	0/0	0/0	0/0	1/1
cpar_Chr_3	240949	0	A	G	0.286	0.316	0.155	28.3	100000	100000	0.0482	0.0417	0.0538	CPAR2_401170	NONSYNONYMOUS	A	T	90	0.24	TOLERATED	Has domain(s) with predicted translation initiation factor activity and role in translational initiation	TMA22	0/0	0/0	0/0	0/0	0/0	0/0	0/0	0/0	0/0	0/0	0/0	0/0	0/0	0/0	0/0	0/0	1/1	1/1	1/1	1/1	1/1	0/0	0/0	0/0	0/0	0/0	1/1
cpar_Chr_3	590610	0	T	C	0.143	0.633	0.31	28.3	100000	100000	0.0482	0.0417	0.0538	CPAR2_402720	NONSYNONYMOUS	S	L	688	0.01	DELETERIOUS	Ortholog(s) have histidinol dehydrogenase activity, phosphoribosyl-AMP cyclohydrolase activity, phosphoribosyl-ATP diphosphatase activity and role in histidine biosynthetic process	HIS4	0/0	0/0	0/0	0/0	0/0	0/0	0/0	0/0	0/0	0/0	0/0	0/0	0/0	0/0	0/0	0/0	0/1	0/1	0/1	0/1	0/1	0/0	0/0	0/0	0/0	0/0	0/1
cpar_Chr_3	596902	0	C	T	0.286	0.316	0.155	28.3	100000	100000	0.0482	0.0417	0.0538	CPAR2_402740	NONSYNONYMOUS	N	S	245	0	DELETERIOUS (*WARNING! Low confidence)	Ortholog(s) have DNA translocase activity	SWI1	0/0	0/0	0/0	0/0	0/0	0/0	0/0	0/0	0/0	0/0	0/0	0/0	0/0	0/0	0/0	0/0	1/1	1/1	1/1	1/1	1/1	0/0	0/0	0/0	0/0	0/0	1/1
cpar_Chr_3	640259	0	T	C	0.143	0.633	0.31	28.3	100000	100000	0.0482	0.0417	0.0538	CPAR2_402940	NONSYNONYMOUS	P	L	385	0	DELETERIOUS	Ortholog of C. albicans SC5314 : C4_04160W_A, C. dubliniensis CD36 : Cd36_43710, C. auris B8441 : B9J08_005206 and Candida tenuis NRRL Y-1498 : CANTEDRAFT_114940		0/0	0/0	0/0	0/0	0/0	0/0	0/0	0/0	0/0	0/0	0/0	0/0	0/0	0/0	0/0	0/0	0/1	0/1	0/1	0/1	0/1	0/0	0/0	0/0	0/0	0/0	0/1
cpar_Chr_3	643631	0	G	A	0.143	0.633	0.31	28.3	100000	100000	0.0482	0.0417	0.0538	CPAR2_402960	NONSYNONYMOUS	D	G	280	0.02	DELETERIOUS	Has domain(s) with predicted acetyl-CoA transmembrane transporter activity and integral component of membrane localization	YBR220C	0/0	0/0	0/0	0/0	0/0	0/0	0/0	0/0	0/0	0/0	0/0	0/0	0/0	0/0	0/0	0/0	0/1	0/1	0/1	0/1	0/1	0/0	0/0	0/0	0/0	0/0	0/1
cpar_Chr_3	652149	0	C	G	0.143	0.633	0.31	28.3	100000	100000	0.0482	0.0417	0.0538	CPAR2_403000	NONSYNONYMOUS	S	R	359	0.14	TOLERATED	Ortholog of Candida orthopsilosis Co 90-125 : CORT_0E03030 and Candida orthopsilosis NEW ASSEMBLY : CORT1E03030		0/0	0/0	0/0	0/0	0/0	0/0	0/0	0/0	0/0	0/0	0/0	0/0	0/0	0/0	0/0	0/0	0/1	0/1	0/1	0/1	0/1	0/0	0/0	0/0	0/0	0/0	0/1
cpar_Chr_3	667481	0	T	C	0.286	0.316	0.155	28.3	100000	100000	0.0482	0.0417	0.0538	CPAR2_403060	NONSYNONYMOUS	P	S	899	0.49	TOLERATED	Ortholog(s) have MAP kinase kinase kinase activity, actin binding, protein kinase activity	SSK2	0/0	0/0	0/0	0/0	0/0	0/0	0/0	0/0	0/0	0/0	0/0	0/0	0/0	0/0	0/0	0/0	1|1	1|1	1|1	1|1	1|1	0/0	0/0	0/0	0/0	0/0	1|1
cpar_Chr_3	667482	0	T	C	0.286	0.316	0.155	28.3	100000	100000	0.0482	0.0417	0.0538	CPAR2_403060	NONSYNONYMOUS	P	S	899	0.49	TOLERATED	Ortholog(s) have MAP kinase kinase kinase activity, actin binding, protein kinase activity	SSK2	0/0	0/0	0/0	0/0	0/0	0/0	0/0	0/0	0/0	0/0	0/0	0/0	0/0	0/0	0/0	0/0	1|1	1|1	1|1	1|1	1|1	0/0	0/0	0/0	0/0	0/0	1|1
cpar_Chr_3	668613	0	C	G	0.286	0.316	0.155	28.3	100000	100000	0.0482	0.0417	0.0538	CPAR2_403060	NONSYNONYMOUS	G	A	1276	0	DELETERIOUS	Ortholog(s) have MAP kinase kinase kinase activity, actin binding, protein kinase activity	SSK2	0/0	0/0	0/0	0/0	0/0	0/0	0/0	0/0	0/0	0/0	0/0	0/0	0/0	0/0	0/0	0/0	1/1	1/1	1/1	1/1	1/1	0/0	0/0	0/0	0/0	0/0	1/1
cpar_Chr_3	690204	0	G	T	0.286	0.316	0.155	28.3	100000	100000	0.0482	0.0417	0.0538	CPAR2_403140	NONSYNONYMOUS	S	R	64	0.03	DELETERIOUS	Ortholog(s) have tRNA binding activity	IKI3	0/0	0/0	0/0	0/0	0/0	0/0	0/0	0/0	0/0	0/0	0/0	0/0	0/0	0/0	0/0	0/0	1/1	1/1	1/1	1/1	1/1	0/0	0/0	0/0	0/0	0/0	1/1
cpar_Chr_3	696374	0	G	GT	0.143	0.633	0.31	28.3	100000	100000	0.0482	0.0417	0.0538	CPAR2_403170	FRAMESHIFT DELETION						Ortholog(s) have phosphatidylinositol-3,5-bisphosphate binding, proton-transporting ATPase activity, rotational mechanism activity	VPH1	0/0	0/0	0/0	0/0	0/0	0/0	0/0	0/0	0/0	0/0	0/0	0/0	0/0	0/0	0/0	0/0	0/1	0/1	0/1	0/1	0/1	0/0	0/0	0/0	0/0	0/0	0/1
cpar_Chr_3	717723	0	A	G	0.143	0.633	0.31	28.3	100000	100000	0.0482	0.0417	0.0538	CPAR2_403250	NONSYNONYMOUS	G	D	1125	0	DELETERIOUS (*WARNING! Low confidence)	Ortholog(s) have RNA binding activity and role in mRNA polyadenylation, pre-mRNA cleavage required for polyadenylation, regulation of termination of RNA polymerase II transcription, termination of RNA polymerase II transcription	CFT1	0/0	0/0	0/0	0/0	0/0	0/0	0/0	0/0	0/0	0/0	0/0	0/0	0/0	0/0	0/0	0/0	0/1	0/1	0/1	0/1	0/1	0/0	0/0	0/0	0/0	0/0	0/1
cpar_Chr_3	748041	0	C	G	0.143	0.633	0.31	28.3	100000	100000	0.0482	0.0417	0.0538	CPAR2_403430	NONSYNONYMOUS	P	A	324	0.97	TOLERATED	Has domain(s) with predicted D-amino-acid oxidase activity, FAD binding, oxidoreductase activity and role in D-amino acid metabolic process		0/0	0/0	0/0	0/0	0/0	0/0	0/0	0/0	0/0	0/0	0/0	0/0	0/0	0/0	0/0	0/0	0/1	0/1	0/1	0/1	0/1	0/0	0/0	0/0	0/0	0/0	0/1
cpar_Chr_3	758354	0	T	G	0.143	0.633	0.31	28.3	100000	100000	0.0482	0.0417	0.0538	CPAR2_403490	NONSYNONYMOUS	T	N	231	0.54	TOLERATED	Ortholog(s) have metalloendopeptidase activity and role in adaptation of signaling pathway by response to pheromone involved in conjugation with cellular fusion, positive regulation of ergosterol biosynthetic process, protein deneddylation	RRI1	0/0	0/0	0/0	0/0	0/0	0/0	0/0	0/0	0/0	0/0	0/0	0/0	0/0	0/0	0/0	0/0	0/1	0/1	0/1	0/1	0/1	0/0	0/0	0/0	0/0	0/0	0/1
cpar_Chr_3	803739	0	A	G	0.286	0.316	0.155	28.3	100000	100000	0.0482	0.0417	0.0538	CPAR2_403610	NONSYNONYMOUS	C	Y	582	0.02	DELETERIOUS	Ortholog(s) have role in ascospore formation, ascospore wall assembly	SPO75	0/0	0/0	0/0	0/0	0/0	0/0	0/0	0/0	0/0	0/0	0/0	0/0	0/0	0/0	0/0	0/0	1/1	1/1	1/1	1/1	1/1	0/0	0/0	0/0	0/0	0/0	1/1
cpar_Chr_3	811603	0	G	T	0.143	0.633	0.31	28.3	100000	100000	0.0482	0.0417	0.0538	CPAR2_403660	NONSYNONYMOUS	S	R	237	0.06	TOLERATED	Has domain(s) with predicted 2-oxoglutarate-dependent dioxygenase activity		0/0	0/0	0/0	0/0	0/0	0/0	0/0	0/0	0/0	0/0	0/0	0/0	0/0	0/0	0/0	0/0	0/1	0/1	0/1	0/1	0/1	0/0	0/0	0/0	0/0	0/0	0/1
cpar_Chr_3	827913	0	T	A	0.143	0.633	0.31	28.3	100000	100000	0.0482	0.0417	0.0538	CPAR2_403750	NONSYNONYMOUS	T	S	250	0.2	TOLERATED	Ortholog(s) have structural molecule activity, role in proteasome assembly, ubiquitin-dependent protein catabolic process and proteasome regulatory particle, lid subcomplex, proteasome storage granule localization	RPN6	0/0	0/0	0/0	0/0	0/0	0/0	0/0	0/0	0/0	0/0	0/0	0/0	0/0	0/0	0/0	0/0	0/1	0/1	0/1	0/1	0/1	0/0	0/0	0/0	0/0	0/0	0/1
cpar_Chr_3	1127705	0	C	T	0.286	0.316	0.155	28.3	100000	100000	0.0482	0.0417	0.0538	CPAR2_302830	NONSYNONYMOUS	N	S	210	0.78	TOLERATED	Ortholog of C. albicans SC5314 : C5_02390C_A, C. dubliniensis CD36 : Cd36_52180, C. auris B8441 : B9J08_001554 and Candida tenuis NRRL Y-1498 : CANTEDRAFT_102578		0/0	0/0	0/0	0/0	0/0	0/0	0/0	0/0	0/0	0/0	0/0	0/0	0/0	0/0	0/0	0/0	1/1	1/1	1/1	1/1	1/1	0/0	0/0	0/0	0/0	0/0	1/1
cpar_Chr_3	1216690	0	T	C	0.286	0.316	0.155	28.3	100000	100000	0.0482	0.0417	0.0538	CPAR2_303280	NONSYNONYMOUS	S	F	236	0.01	DELETERIOUS (*WARNING! Low confidence)	Ortholog(s) have rRNA primary transcript binding activity, role in mRNA processing, plasmid partitioning, rRNA processing and ribonuclease MRP complex localization	SNM1	0/0	0/0	0/0	0/0	0/0	0/0	0/0	0/0	0/0	0/0	0/0	0/0	0/0	0/0	0/0	0/0	1/1	1/1	1/1	1/1	1/1	0/0	0/0	0/0	0/0	0/0	1/1
cpar_Chr_3	1218712	0	GGCAGAA	G	0.286	0.316	0.155	28.3	100000	100000	0.0482	0.0417	0.0538	CPAR2_303290	NONFRAMESHIFT INSERTION						Ortholog(s) have role in ER-dependent peroxisome organization, peroxisome organization and endoplasmic reticulum, peroxisomal membrane, peroxisome localization	PEX29	0/0	0/0	0/0	0/0	0/0	0/0	0/0	0/0	0/0	0/0	0/0	0/0	0/0	0/0	0/0	0/0	1/1	1/1	1/1	1/1	1/1	0/0	0/0	0/0	0/0	0/0	1/1
cpar_Chr_3	1456427	0	T	G	0.286	0.316	0.155	28.3	100000	100000	0.0482	0.0417	0.0538	CPAR2_304250	NONSYNONYMOUS	P	H	206	0.21	TOLERATED	Ortholog(s) have role in microtubule-based process	BER1	0/0	0/0	0/0	0/0	0/0	0/0	0/0	0/0	0/0	0/0	0/0	0/0	0/0	0/0	0/0	0/0	1/1	1/1	1/1	1/1	1/1	0/0	0/0	0/0	0/0	0/0	1/1
cpar_Chr_5	45999	0	A	T	0.143	0.633	0.31	28.3	100000	100000	0.0482	0.0417	0.0538	CPAR2_500200	NONSYNONYMOUS	Q	S	822	0	DELETERIOUS (*WARNING! Low confidence)	Ortholog(s) have role in DNA repair, cellular protein-containing complex assembly and NuA4 histone acetyltransferase complex localization	EAF1	0/0	0/0	0/0	0/0	0/0	0/0	0/0	0/0	0/0	0/0	0/0	0/0	0/0	0/0	0/0	0/0	0/1	0/1	0/1	0/1	0/1	0/0	0/0	0/0	0/0	0/0	0/1
cpar_Chr_5	78918	0	T	C	0.286	0.316	0.155	28.3	100000	100000	0.0482	0.0417	0.0538	CPAR2_500360	NONSYNONYMOUS	P	S	179	0.02	DELETERIOUS	Ortholog(s) have alpha-mannosidase activity, role in mannose catabolic process, oligosaccharide catabolic process and Cvt complex, fungal-type vacuole membrane localization	AMS1	0/0	0/0	0/0	0/0	0/0	0/0	0/0	0/0	0/0	0/0	0/0	0/0	0/0	0/0	0/0	0/0	1/1	1/1	1/1	1/1	1/1	0/0	0/0	0/0	0/0	0/0	1/1
cpar_Chr_5	148052	0	AT	A	0.143	0.633	0.31	28.3	100000	100000	0.0482	0.0417	0.0538	CPAR2_500650	FRAMESHIFT INSERTION						Ortholog of S. cerevisiae : CAJ1, C. albicans SC5314 : C4_05810W_A, C. glabrata CBS138 : CAGL0J02750g, C. dubliniensis CD36 : Cd36_45380 and C. auris B8441 : B9J08_005169	CAJ1	0/0	0/0	0/0	0/0	0/0	0/0	0/0	0/0	0/0	0/0	0/0	0/0	0/0	0/0	0/0	0/0	0/1	0/1	0/1	0/1	0/1	0/0	0/0	0/0	0/0	0/0	0/1
cpar_Chr_5	157594	0	T	C	0.143	0.633	0.31	28.3	100000	100000	0.0482	0.0417	0.0538	CPAR2_500670	NONSYNONYMOUS	A	T	387	0.22	TOLERATED	Ortholog(s) have role in cytoplasm to vacuole transport by the Cvt pathway, early endosome to Golgi transport, intra-Golgi vesicle-mediated transport, macroautophagy, regulation of GTPase activity	TRS130	0/0	0/0	0/0	0/0	0/0	0/0	0/0	0/0	0/0	0/0	0/0	0/0	0/0	0/0	0/0	0/0	0/1	0/1	0/1	0/1	0/1	0/0	0/0	0/0	0/0	0/0	0/1
cpar_Chr_5	327480	0	A	AG	0.143	0.633	0.31	28.3	100000	100000	0.0482	0.0417	0.0538	CPAR2_501410	FRAMESHIFT DELETION						Ortholog(s) have RNA polymerase I general transcription initiation factor binding activity, role in nucleolar large rRNA transcription by RNA polymerase I and RNA polymerase I core factor complex localization	RRN6	0/0	0/0	0/0	0/0	0/0	0/0	0/0	0/0	0/0	0/0	0/0	0/0	0/0	0/0	0/0	0/0	0/1	0/1	0/1	0/1	0/1	0/0	0/0	0/0	0/0	0/0	0/1
cpar_Chr_5	346684	0	T	C	0.143	0.633	0.31	28.3	100000	100000	0.0482	0.0417	0.0538	CPAR2_501470	NONSYNONYMOUS	P	S	961	0.74	TOLERATED	Ortholog(s) have DNA-directed DNA polymerase activity, deoxycytidyl transferase activity and role in cellular response to DNA damage stimulus, error-free translesion synthesis, error-prone translesion synthesis	REV1	0/0	0/0	0/0	0/0	0/0	0/0	0/0	0/0	0/0	0/0	0/0	0/0	0/0	0/0	0/0	0/0	0/1	0/1	0/1	0/1	0/1	0/0	0/0	0/0	0/0	0/0	0/1
cpar_Chr_5	457698	0	A	G	0.143	0.633	0.31	28.3	100000	100000	0.0482	0.0417	0.0538	CPAR2_502010	NONSYNONYMOUS	S	F	136	0.03	DELETERIOUS	Ortholog(s) have myosin II heavy chain binding activity, role in mitotic actomyosin contractile ring disassembly and cellular bud neck contractile ring, incipient cellular bud site, myosin II complex localization	MLC2	0/0	0/0	0/0	0/0	0/0	0/0	0/0	0/0	0/0	0/0	0/0	0/0	0/0	0/0	0/0	0/0	0/1	0/1	0/1	0/1	0/1	0/0	0/0	0/0	0/0	0/0	0/1
cpar_Chr_5	488105	0	T	C	0.286	0.316	0.155	28.3	100000	100000	0.0482	0.0417	0.0538	CPAR2_502140	NONSYNONYMOUS	A	V	508	0.86	TOLERATED	Has domain(s) with predicted catalytic activity, hydrolase activity, hydrolyzing O-glycosyl compounds activity and role in carbohydrate metabolic process		0/0	0/0	0/0	0/0	0/0	0/0	0/0	0/0	0/0	0/0	0/0	0/0	0/0	0/0	0/0	0/0	1/1	1/1	1/1	1/1	1/1	0/0	0/0	0/0	0/0	0/0	1/1
cpar_Chr_5	507495	0	T	C	0.143	0.633	0.31	28.3	100000	100000	0.0482	0.0417	0.0538	CPAR2_502220	NONSYNONYMOUS	P	S	585	0.65	TOLERATED	Ortholog of S. cerevisiae : JIP4, C. albicans SC5314 : C5_03980W_A, C. glabrata CBS138 : CAGL0M08954g, C. dubliniensis CD36 : Cd36_53700 and C. auris B8441 : B9J08_002726	JIP4	0/0	0/0	0/0	0/0	0/0	0/0	0/0	0/0	0/0	0/0	0/0	0/0	0/0	0/0	0/0	0/0	0/1	0/1	0/1	0/1	0/1	0/0	0/0	0/0	0/0	0/0	0/1
cpar_Chr_5	539001	0	G	GCCATTGCCATTA	0.143	0.633	0.31	28.3	100000	100000	0.0482	0.0417	0.0538	CPAR2_502350	NONFRAMESHIFT DELETION						Ortholog(s) have GTP binding, phosphatidylinositol-4-phosphate binding, phosphatidylinositol-5-phosphate binding, structural constituent of cytoskeleton activity	CDC11	0/0	0/0	0/0	0/0	0/0	0/0	0/0	0/0	0/0	0/0	0/0	0/0	0/0	0/0	0/0	0/0	0/1	0/1	0/1	0/1	0/1	0/0	0/0	0/0	0/0	0/0	0/1
cpar_Chr_5	577379	0	A	T	0.143	0.633	0.31	28.3	100000	100000	0.0482	0.0417	0.0538	CPAR2_502550	NONSYNONYMOUS	V	D	218	0	DELETERIOUS (*WARNING! Low confidence)	Ortholog of Candida metapsilosis : CMET_327		0/0	0/0	0/0	0/0	0/0	0/0	0/0	0/0	0/0	0/0	0/0	0/0	0/0	0/0	0/0	0/0	0/1	0/1	0/1	0/1	0/1	0/0	0/0	0/0	0/0	0/0	0/1
cpar_Chr_5	650876	0	G	A	0.143	0.633	0.31	28.3	100000	100000	0.0482	0.0417	0.0538	CPAR2_502840	NONSYNONYMOUS	K	E	530	0.76	TOLERATED	Ortholog(s) have role in Ras protein signal transduction, conjugation with cellular fusion, pheromone-dependent signal transduction involved in conjugation with cellular fusion and regulation of cell cycle, more	CDC25	0/0	0/0	0/0	0/0	0/0	0/0	0/0	0/0	0/0	0/0	0/0	0/0	0/0	0/0	0/0	0/0	0/1	0/1	0/1	0/1	0/1	0/0	0/0	0/0	0/0	0/0	0/1
cpar_Chr_5	669415	0	T	G	0.143	0.633	0.31	28.3	100000	100000	0.0482	0.0417	0.0538	CPAR2_502900	NONSYNONYMOUS	F	L	823	0.1	TOLERATED	Ortholog(s) have role in Golgi to plasma membrane protein transport, actin cytoskeleton organization, endoplasmic reticulum to Golgi vesicle-mediated transport and intra-Golgi vesicle-mediated transport, more	GEA2	0/0	0/0	0/0	0/0	0/0	0/0	0/0	0/0	0/0	0/0	0/0	0/0	0/0	0/0	0/0	0/0	0/1	0/1	0/1	0/1	0/1	0/0	0/0	0/0	0/0	0/0	0/1
cpar_Chr_5	951568	0	C	T	0.286	0.316	0.155	28.3	100000	100000	0.0482	0.0417	0.0538	CPAR2_504170	NONSYNONYMOUS	K	R	117	0.01	DELETERIOUS	Ortholog(s) have role in maturation of SSU-rRNA from tricistronic rRNA transcript (SSU-rRNA, 5.8S rRNA, LSU-rRNA)	RPS24B	0/0	0/0	0/0	0/0	0/0	0/0	0/0	0/0	0/0	0/0	0/0	0/0	0/0	0/0	0/0	0/0	1/1	1/1	1/1	1/1	1/1	0/0	0/0	0/0	0/0	0/0	1/1
cpar_Chr_5	865950	1	TACCACAACCACAACCACA	T	0.073	-0.161	0.0792	28.3	100000	100000	0.0485	0.0419	0.054	CPAR2_503780	NONFRAMESHIFT DELETION						Ortholog(s) have role in protein maturation by iron-sulfur cluster transfer and CIA complex, nucleus localization	MET18	0/0	0/0	0/0	1/1	1/1	1/1	1/1	1/1	1/1	1/1	1/1	1/1	1/1	1/1	1/1	1/1	1/1	1/1	1/1	1/1	1/1	1/1	1/1	1/1	1/1	1/1	1/1
cpar_Chr_2	168680	0	AATTACCACCACACCCACAGTAT	A	0.048	-0.305	0.15	28.3	100000	100000	0.0489	0.0423	0.0544	CPAR2_200930	FRAMESHIFT INSERTION						Has domain(s) with predicted DNA binding, chromatin binding activity		0/0	0/0	0/0	0/0	0/0	0/0	0/0	0/0	0/0	0/0	0/0	0/0	0/0	0/0	0/0	0/0	0/0	0/0	0/0	0/0	0/0	0/0	0/0	0/0	1/1	0/1	0/0
cpar_Chr_1	203551	0	G	GGGGCTTGTCTGAGTTGGGCTTGTCTGAGTTGGGCTTGTCTGAGTT	0.095	0.237	0.117	28.3	100000	100000	0.0496	0.0429	0.0551	CPAR2_101080	NONFRAMESHIFT DELETION						Has domain(s) with predicted hydrolase activity, hydrolyzing O-glycosyl compounds activity and role in carbohydrate metabolic process		0/0	0/0	0/0	0/0	0/0	0/0	0/0	0/0	0/0	1/1	0/0	0/0	0/0	0/0	0/0	0/0	0/0	0/0	0/0	0/0	0/0	1/1	0/0	0/0	0/0	0/0	0/0
cpar_Chr_7	204828	1	A	AT	0.098	-0.167	0.0827	28.3	100000	100000	0.0504	0.0437	0.0559	CPAR2_700930	FRAMESHIFT DELETION						Ortholog(s) have RNA polymerase II cis-regulatory region sequence-specific DNA binding activity	LYS14	./.	0/0	0/0	0/0	0/0	0/0	0/0	0/0	0/0	1|1	0/0	0/0	0/0	0/0	0/0	0/0	0/0	0/0	0/0	0/0	0/0	0/0	0/0	0/0	1|1	0/0	0/0
cpar_Chr_7	204831	1	A	T	0.098	-0.167	0.0827	28.3	100000	100000	0.0504	0.0437	0.0559	CPAR2_700930	STOP-GAIN	K	*	514			Ortholog(s) have RNA polymerase II cis-regulatory region sequence-specific DNA binding activity	LYS14	./.	0/0	0/0	0/0	0/0	0/0	0/0	0/0	0/0	1|1	0/0	0/0	0/0	0/0	0/0	0/0	0/0	0/0	0/0	0/0	0/0	0/0	0/0	0/0	1|1	0/0	0/0
cpar_Chr_7	204833	1	GA	G	0.098	-0.167	0.0827	28.3	100000	100000	0.0504	0.0437	0.0559	CPAR2_700930	FRAMESHIFT INSERTION						Ortholog(s) have RNA polymerase II cis-regulatory region sequence-specific DNA binding activity	LYS14	./.	0/0	0/0	0/0	0/0	0/0	0/0	0/0	0/0	1|1	0/0	0/0	0/0	0/0	0/0	0/0	0/0	0/0	0/0	0/0	0/0	0/0	0/0	0/0	1|1	0/0	0/0
cpar_Chr_7	204834	1	A	T	0.098	-0.167	0.0827	28.3	100000	100000	0.0504	0.0437	0.0559	CPAR2_700930	NONSYNONYMOUS	T	S	513	0.28	TOLERATED	Ortholog(s) have RNA polymerase II cis-regulatory region sequence-specific DNA binding activity	LYS14	./.	0/0	0/0	0/0	0/0	0/0	0/0	0/0	0/0	1|1	0/0	0/0	0/0	0/0	0/0	0/0	0/0	0/0	0/0	0/0	0/0	0/0	0/0	0/0	1|1	0/0	0/0
cpar_Chr_2	2073310	0	T	TGTATC	0.369	-0.34	0.169	28.2	100000	100000	0.0513	0.0445	0.0567	CPAR2_209690	FRAMESHIFT INSERTION						Has domain(s) with predicted transmembrane transporter activity, role in transmembrane transport and integral component of membrane localization		0/0	0/0	0|1	1|1	1|1	1|1	1|1	0|1	0|1	0/0	1|1	1|1	1|1	1|1	1|1	1|1	0|1	0|1	0|1	0|1	0|1	0/0	1|1	1|1	0|1	0|1	0|1
cpar_Chr_2	2073315	0	C	G	0.369	-0.34	0.169	28.2	100000	100000	0.0513	0.0445	0.0567	CPAR2_209690	NONSYNONYMOUS	A	G	476	0.15	TOLERATED	Has domain(s) with predicted transmembrane transporter activity, role in transmembrane transport and integral component of membrane localization		0/0	0/0	0|1	1|1	1|1	1|1	1|1	0|1	0|1	0/0	1|1	1|1	1|1	1|1	1|1	1|1	0|1	0|1	0|1	0|1	0|1	0/0	1|1	1|1	0|1	0|1	0|1
cpar_Chr_2	2073318	0	TAA	T	0.369	-0.34	0.169	28.2	100000	100000	0.0513	0.0445	0.0567	CPAR2_209690	FRAMESHIFT DELETION						Has domain(s) with predicted transmembrane transporter activity, role in transmembrane transport and integral component of membrane localization		0/0	0/0	0|1	1|1	1|1	1|1	1|1	0|1	0|1	0/0	1|1	1|1	1|1	1|1	1|1	1|1	0|1	0|1	0|1	0|1	0|1	0/0	1|1	1|1	0|1	0|1	0|1
cpar_Chr_2	2073323	0	TGCC	T	0.369	-0.34	0.169	28.2	100000	100000	0.0513	0.0445	0.0567	CPAR2_209690	NONFRAMESHIFT DELETION						Has domain(s) with predicted transmembrane transporter activity, role in transmembrane transport and integral component of membrane localization		0/0	0/0	0|1	1|1	1|1	1|1	1|1	0|1	0|1	0/0	1|1	1|1	1|1	1|1	1|1	1|1	0|1	0|1	0|1	0|1	0|1	0/0	1|1	1|1	0|1	0|1	0|1
cpar_Chr_2	2982305	2	T	TTGCTGCTGCTGC	0.075	-0.254	0.127	28.2	100000	100000	0.0516	0.0448	0.057	CPAR2_214000	NONFRAMESHIFT INSERTION						Ortholog(s) have phosphatidylinositol binding, phosphatidylinositol-3-phosphate binding activity, role in retrograde transport, endosome to Golgi and endosome localization	SNX41	0/0	./.	0/0	1/1	1/1	1/1	1/1	1/1	0/0	1/1	1/1	1/1	1/1	1/1	1/1	1/1	1/1	1/1	1/1	1/1	1/1	1/1	1/1	1/1	1/1	1/1	1/1
cpar_Chr_2	1702393	0	A	G	0.06	-0.248	0.124	28.2	100000	100000	0.0518	0.045	0.0573	CPAR2_207930	NONSYNONYMOUS	G	D	118	0.02	DELETERIOUS	Ortholog(s) have rRNA (pseudouridine) methyltransferase activity	EMG1	0/0	0/1	0/0	0/0	0/0	0/0	0/0	1/1	0/0	0/0	0/0	0/0	0/0	0/0	0/0	0/0	0/0	0/0	0/0	0/0	0/0	0/0	0/0	0/0	0/1	0/0	0/0
cpar_Chr_5	736631	0	A	G	0.048	-0.334	0.167	28.2	100000	100000	0.0526	0.0457	0.058	CPAR2_503150	NONSYNONYMOUS	T	I	294	0	DELETERIOUS (*WARNING! Low confidence)	Ortholog(s) have transcription factor binding activity	DIG2	0/0	0/1	0/0	0/0	0/0	0/0	0/0	0/0	0/0	0/0	0/0	0/0	0/0	0/0	0/0	0/0	0/0	0/0	0/0	0/0	0/0	0/0	0/0	0/0	0/1	0/0	0/0
cpar_Chr_1	275271	0	A	G	0.071	-0.545	0.274	28.2	100000	100000	0.0532	0.0462	0.0586	CPAR2_101370	NONSYNONYMOUS	S	N	29	0.26	TOLERATED	Ortholog(s) have GTPase activator activity, role in vesicle-mediated transport and cytoplasm localization	GYP8	0/0	0/1	0/0	0/0	0/0	0/0	0/0	0/1	0/0	0/0	0/0	0/0	0/0	0/0	0/0	0/0	0/0	0/0	0/0	0/0	0/0	0/0	0/0	0/0	0/1	0/1	0/0
cpar_Chr_1	326761	0	T	C	0.071	-0.545	0.274	28.2	100000	100000	0.0532	0.0462	0.0586	CPAR2_101560	NONSYNONYMOUS	D	N	841	0	DELETERIOUS (*WARNING! Low confidence)	Ortholog(s) have role in cell morphogenesis, cleistothecium development, conidium formation, positive regulation of cleistothecium development and positive regulation of conidium formation, more	DOP1	0/0	0/1	0/0	0/0	0/0	0/0	0/0	0/1	0/0	0/0	0/0	0/0	0/0	0/0	0/0	0/0	0/0	0/0	0/0	0/0	0/0	0/0	0/0	0/0	0/1	0/1	0/0
cpar_Chr_2	188654	0	A	C	0.143	-0.273	0.137	28.2	100000	100000	0.0532	0.0462	0.0586	CPAR2_201000	NONSYNONYMOUS	V	F	260	0.01	DELETERIOUS	Ortholog of C. albicans SC5314 : CR_09440C_A, C. dubliniensis CD36 : Cd36_34720, C. auris B8441 : B9J08_001663 and Candida tenuis NRRL Y-1498 : CANTEDRAFT_134276		0/0	1/1	0/0	0/0	0/0	0/0	0/0	1/1	0/0	0/0	0/0	0/0	0/0	0/0	0/0	0/0	0/0	0/0	0/0	0/0	0/0	0/0	0/0	0/0	1/1	1/1	0/0
cpar_Chr_2	930538	0	A	G	0.143	-0.273	0.137	28.2	100000	100000	0.0532	0.0462	0.0586	CPAR2_204570	NONSYNONYMOUS	S	L	697	0.02	DELETERIOUS	Ortholog(s) have role in ribosomal large subunit biogenesis and Noc1p-Noc2p complex, Noc2p-Noc3p complex, nucleoplasm, nucleus, preribosome, large subunit precursor localization	NOC2	0/0	1/1	0/0	0/0	0/0	0/0	0/0	1/1	0/0	0/0	0/0	0/0	0/0	0/0	0/0	0/0	0/0	0/0	0/0	0/0	0/0	0/0	0/0	0/0	1/1	1/1	0/0
cpar_Chr_2	970240	0	T	C	0.143	-0.273	0.137	28.2	100000	100000	0.0532	0.0462	0.0586	CPAR2_204780	NONSYNONYMOUS	A	T	438	0.17	TOLERATED	Ortholog(s) have large ribosomal subunit rRNA binding, ribosomal large subunit binding activity, role in ribosomal large subunit export from nucleus and cytosol localization	NMD3	0/0	1/1	0/0	0/0	0/0	0/0	0/0	1/1	0/0	0/0	0/0	0/0	0/0	0/0	0/0	0/0	0/0	0/0	0/0	0/0	0/0	0/0	0/0	0/0	1/1	1/1	0/0
cpar_Chr_2	1574529	0	A	C	0.071	-0.545	0.274	28.2	100000	100000	0.0532	0.0462	0.0586	CPAR2_207400	NONSYNONYMOUS	K	N	7	0	DELETERIOUS (*WARNING! Low confidence)	Ortholog(s) have DNA-binding transcription activator activity, RNA polymerase II-specific, DNA-binding transcription factor activity, RNA polymerase II cis-regulatory region sequence-specific DNA binding activity	CAT8	0/0	0/1	0/0	0/0	0/0	0/0	0/0	0/1	0/0	0/0	0/0	0/0	0/0	0/0	0/0	0/0	0/0	0/0	0/0	0/0	0/0	0/0	0/0	0/0	0/1	0/1	0/0
cpar_Chr_6	832442	1	C	G	0.012	0.451	0.23	28.1	100000	100000	0.0575	0.0501	0.0627	CPAR2_603490	NONSYNONYMOUS	E	D	476	0.1	TOLERATED	Ortholog(s) have role in endonucleolytic cleavage in 5'-ETS of tricistronic rRNA transcript (SSU-rRNA, 5.8S rRNA and LSU-rRNA), more	NOP58	0/0	0/0	./.	0/0	0/0	0/0	0/0	0/0	0/0	0/0	0/0	0/0	0/0	0/0	0/0	0/0	0/0	0/0	0/0	0/0	0/0	0/0	0/0	0/0	0/0	0/1	0/0
cpar_Chr_8	212364	1	A	C	0.012	0.451	0.23	28.1	100000	100000	0.0575	0.0501	0.0627	CPAR2_800890	NONSYNONYMOUS	Q	H	879	0.2	TOLERATED	Putative RNA polymerase II transcription coregulator involved in regulation of arginine metabolism	DAL81	0/0	0/0	./.	0/0	0/0	0/0	0/0	0/0	0/0	0/0	0/0	0/0	0/0	0/0	0/0	0/0	0/0	0/0	0/0	0/0	0/0	0/0	0/0	0/0	0/0	0/1	0/0
cpar_Chr_6	344432	0	T	G	0.381	-0.258	0.132	28.1	100000	100000	0.0586	0.0511	0.0637	CPAR2_601380	NONSYNONYMOUS	N	K	79	1	TOLERATED	Ortholog(s) have role in wybutosine biosynthetic process	TYW1	0/0	0/0	0/0	0/0	0/0	0/0	0/0	1/1	0/0	0/0	0/0	0/0	0/0	0/0	0/0	0/0	1/1	1/1	1/1	1/1	1/1	0/0	0/0	0/0	1/1	0/1	1/1
cpar_Chr_6	58443	0	C	T	0.012	0.449	0.231	28.1	100000	100000	0.0589	0.0515	0.0641	CPAR2_600240	NONSYNONYMOUS	N	D	197	0	DELETERIOUS	Ortholog(s) have mRNA binding, sequence-specific mRNA binding activity, role in endoplasmic reticulum inheritance, intracellular mRNA localization, mating type switching and cellular bud tip localization	SHE3	0/0	0/0	0/0	0/0	0/0	0/0	0/0	0/0	0/0	0/0	0/0	0/0	0/0	0/0	0/0	0/0	0/0	0/0	0/0	0/0	0/0	0/0	0/0	0/0	0/0	0/1	0/0
cpar_Chr_6	230679	0	A	C	0.012	0.449	0.231	28.1	100000	100000	0.0589	0.0515	0.0641	CPAR2_600840	NONSYNONYMOUS	G	V	61	0.21	TOLERATED	Ortholog(s) have DNA binding activity, role in rDNA heterochromatin assembly, termination of RNA polymerase I transcription and nucleolus, rDNA heterochromatin localization	NSI1	0/0	0/0	0/0	0/0	0/0	0/0	0/0	0/0	0/0	0/0	0/0	0/0	0/0	0/0	0/0	0/0	0/0	0/0	0/0	0/0	0/0	0/0	0/0	0/0	0/0	0/1	0/0
cpar_Chr_6	347262	0	T	G	0.012	0.449	0.231	28.1	100000	100000	0.0589	0.0515	0.0641	CPAR2_601400	NONSYNONYMOUS	G	W	435	0	DELETERIOUS (*WARNING! Low confidence)	Ortholog(s) have enzyme activator activity, histone acetyltransferase activity, structural molecule activity	SGF73	0/0	0/0	0/0	0/0	0/0	0/0	0/0	0/0	0/0	0/0	0/0	0/0	0/0	0/0	0/0	0/0	0/0	0/0	0/0	0/0	0/0	0/0	0/0	0/0	0/0	0/1	0/0
cpar_Chr_6	559325	0	C	T	0.012	0.449	0.231	28.1	100000	100000	0.0589	0.0515	0.0641	CPAR2_602420	NONSYNONYMOUS	T	A	144	0.49	TOLERATED	Ortholog of C. albicans SC5314 : C6_01450C_A, C. dubliniensis CD36 : Cd36_61560, Candida tropicalis MYA-3404 : CTRG_02841 and Candida albicans WO-1 : CAWG_05219		0/0	0/0	0/0	0/0	0/0	0/0	0/0	0/0	0/0	0/0	0/0	0/0	0/0	0/0	0/0	0/0	0/0	0/0	0/0	0/0	0/0	0/0	0/0	0/0	0/0	0/1	0/0
cpar_Chr_6	583181	0	T	C	0.012	0.449	0.231	28.1	100000	100000	0.0589	0.0515	0.0641	CPAR2_602490	NONSYNONYMOUS	V	I	730	0	DELETERIOUS	Mitochondrial DNA polymerase; role in maintenance of mitochondrial genome	MIP1	0/0	0/0	0/0	0/0	0/0	0/0	0/0	0/0	0/0	0/0	0/0	0/0	0/0	0/0	0/0	0/0	0/0	0/0	0/0	0/0	0/0	0/0	0/0	0/0	0/0	0/1	0/0
cpar_Chr_6	816307	0	T	TA	0.012	0.449	0.231	28.1	100000	100000	0.0589	0.0515	0.0641	CPAR2_603450	FRAMESHIFT DELETION						Ortholog of C. albicans SC5314 : C6_00290W_A, C. dubliniensis CD36 : Cd36_60240, C. auris B8441 : B9J08_001678, Candida tenuis NRRL Y-1498 : CANTEDRAFT_134571 and Pichia stipitis Pignal : PICST_31869		0/0	0/0	0/0	0/0	0/0	0/0	0/0	0/0	0/0	0/0	0/0	0/0	0/0	0/0	0/0	0/0	0/0	0/0	0/0	0/0	0/0	0/0	0/0	0/0	0/0	0/1	0/0
cpar_Chr_1	15605	0	A	AG	0.012	0.449	0.231	28.1	100000	100000	0.0589	0.0515	0.0641	CPAR2_100090	FRAMESHIFT DELETION						Has domain(s) with predicted phospholipid binding activity		0/0	0/0	0/0	0/0	0/0	0/0	0/0	0/0	0/0	0/0	0/0	0/0	0/0	0/0	0/0	0/0	0/0	0/0	0/0	0/0	0/0	0/0	0/0	0/0	0/0	0/1	0/0
cpar_Chr_1	68247	0	T	G	0.024	0.224	0.115	28.1	100000	100000	0.0589	0.0515	0.0641	CPAR2_100410	NONSYNONYMOUS	L	F	216	0.06	TOLERATED	Ortholog(s) have role in posttranslational protein targeting to endoplasmic reticulum membrane and TRC complex localization	GET4	0/0	0/0	0/0	0/0	0/0	0/0	0/0	0/0	0/0	0/0	0/0	0/0	0/0	0/0	0/0	0/0	0/0	0/0	0/0	0/0	0/0	0/0	0/0	0/0	0/0	1/1	0/0
cpar_Chr_1	175749	0	A	C	0.012	0.449	0.231	28.1	100000	100000	0.0589	0.0515	0.0641	CPAR2_100980	NONSYNONYMOUS	K	N	452	0	DELETERIOUS (*WARNING! Low confidence)	Ortholog of C. albicans SC5314 : C5_04310W_A, C. dubliniensis CD36 : Cd36_53980, C. auris B8441 : B9J08_004358 and Candida tenuis NRRL Y-1498 : CANTEDRAFT_116966		0/0	0/0	0/0	0/0	0/0	0/0	0/0	0/0	0/0	0/0	0/0	0/0	0/0	0/0	0/0	0/0	0/0	0/0	0/0	0/0	0/0	0/0	0/0	0/0	0/0	0/1	0/0
cpar_Chr_1	477020	0	CCACCACCACCACTACCACCACCACCAT	C	0.012	0.449	0.231	28.1	100000	100000	0.0589	0.0515	0.0641	CPAR2_102070	NONFRAMESHIFT INSERTION						Ortholog(s) have role in box C/D snoRNP assembly, ribosomal large subunit assembly and nucleoplasm localization	RSA1	0/0	0/0	0/0	0/0	0/0	0/0	0/0	0/0	0/0	0/0	0/0	0/0	0/0	0/0	0/0	0/0	0/0	0/0	0/0	0/0	0/0	0/0	0/0	0/0	0/0	0/1	0/0
cpar_Chr_1	499385	0	A	C	0.012	0.449	0.231	28.1	100000	100000	0.0589	0.0515	0.0641	CPAR2_102190	NONSYNONYMOUS	P	H	143	0	DELETERIOUS (*WARNING! Low confidence)	Ortholog of C. albicans SC5314 : C3_02760C_A, C. dubliniensis CD36 : Cd36_82750, C. auris B8441 : B9J08_005059, Candida tenuis NRRL Y-1498 : cten_CGOB_00208 and Debaryomyces hansenii CBS767 : DEHA2G01738g		0/0	0/0	0/0	0/0	0/0	0/0	0/0	0/0	0/0	0/0	0/0	0/0	0/0	0/0	0/0	0/0	0/0	0/0	0/0	0/0	0/0	0/0	0/0	0/0	0/0	0/1	0/0
cpar_Chr_1	777756	0	A	G	0.024	0.224	0.115	28.1	100000	100000	0.0589	0.0515	0.0641	CPAR2_103450	NONSYNONYMOUS	T	I	11	0.06	TOLERATED	Ortholog(s) have coproporphyrinogen oxidase activity, role in heme biosynthetic process, protoporphyrinogen IX biosynthetic process and cytosol, extracellular region localization	HEM13	0/0	0/0	0/0	0/0	0/0	0/0	0/0	0/0	0/0	0/0	0/0	0/0	0/0	0/0	0/0	0/0	0/0	0/0	0/0	0/0	0/0	0/0	0/0	0/0	0/0	1/1	0/0
cpar_Chr_1	790244	0	T	C	0.024	0.224	0.115	28.1	100000	100000	0.0589	0.0515	0.0641	CPAR2_103510	NONSYNONYMOUS	A	T	231	0.01	DELETERIOUS	Ortholog(s) have DNA binding, bending, RNA polymerase III general transcription initiation factor activity and RNA polymerase III type 1 promoter sequence-specific DNA binding, more	TFC4	0/0	0/0	0/0	0/0	0/0	0/0	0/0	0/0	0/0	0/0	0/0	0/0	0/0	0/0	0/0	0/0	0/0	0/0	0/0	0/0	0/0	0/0	0/0	0/0	0/0	1/1	0/0
cpar_Chr_1	1005620	0	T	C	0.024	0.224	0.115	28.1	100000	100000	0.0589	0.0515	0.0641	CPAR2_104560	NONSYNONYMOUS	P	L	40	0.01	DELETERIOUS	Ortholog(s) have role in ethanol metabolic process and mitochondrial inner membrane localization	SYM1	0/0	0/0	0/0	0/0	0/0	0/0	0/0	0/0	0/0	0/0	0/0	0/0	0/0	0/0	0/0	0/0	0/0	0/0	0/0	0/0	0/0	0/0	0/0	0/0	0/0	1/1	0/0
cpar_Chr_1	1011695	0	C	T	0.024	0.224	0.115	28.1	100000	100000	0.0589	0.0515	0.0641	CPAR2_104590	START-LOST	M	T	1	0	DELETERIOUS (*WARNING! Low confidence)	Ortholog(s) have actin filament binding, protein-macromolecule adaptor activity, role in actin crosslink formation, actin cytoskeleton organization, actin filament organization, mitotic cytokinesis and actin cortical patch localization	SCP1	0/0	0/0	0/0	0/0	0/0	0/0	0/0	0/0	0/0	0/0	0/0	0/0	0/0	0/0	0/0	0/0	0/0	0/0	0/0	0/0	0/0	0/0	0/0	0/0	0/0	1/1	0/0
cpar_Chr_1	1510828	0	A	C	0.024	0.224	0.115	28.1	100000	100000	0.0589	0.0515	0.0641	CPAR2_107130	NONSYNONYMOUS	P	Q	10	0.21	TOLERATED	Ortholog(s) have large ribosomal subunit rRNA binding activity, role in rRNA processing, ribosomal large subunit biogenesis and PeBoW complex, nucleolus, preribosome, large subunit precursor localization	ERB1	0/0	0/0	0/0	0/0	0/0	0/0	0/0	0/0	0/0	0/0	0/0	0/0	0/0	0/0	0/0	0/0	0/0	0/0	0/0	0/0	0/0	0/0	0/0	0/0	0/0	1/1	0/0
cpar_Chr_1	1606702	0	AGCAACAGCAACC	A	0.024	0.224	0.115	28.1	100000	100000	0.0589	0.0515	0.0641	CPAR2_107600	NONFRAMESHIFT INSERTION						Ortholog of C. albicans SC5314 : C1_05540C_A, C. dubliniensis CD36 : Cd36_05260, C. auris B8441 : B9J08_005090 and Candida tenuis NRRL Y-1498 : CANTEDRAFT_113692		0/0	0/0	0/0	0/0	0/0	0/0	0/0	0/0	0/0	0/0	0/0	0/0	0/0	0/0	0/0	0/0	0/0	0/0	0/0	0/0	0/0	0/0	0/0	0/0	0/0	1/1	0/0
cpar_Chr_1	1708385	0	A	C	0.024	0.224	0.115	28.1	100000	100000	0.0589	0.0515	0.0641	CPAR2_108100	NONSYNONYMOUS	D	Y	1105	0	DELETERIOUS	Ortholog(s) have RNA binding activity, role in cellular response to osmotic stress and cytoplasmic stress granule localization	CLU1	0/0	0/0	0/0	0/0	0/0	0/0	0/0	0/0	0/0	0/0	0/0	0/0	0/0	0/0	0/0	0/0	0/0	0/0	0/0	0/0	0/0	0/0	0/0	0/0	0/0	1/1	0/0
cpar_Chr_1	1807497	0	A	T	0.024	0.224	0.115	28.1	100000	100000	0.0589	0.0515	0.0641	CPAR2_108570	NONSYNONYMOUS	D	V	967	0.2	TOLERATED	Ortholog(s) have DNA-binding transcription factor activity, RNA polymerase II-specific activity, role in aromatic amino acid family catabolic process, positive regulation of transcription by RNA polymerase II and nucleus localization	ARO80	0/0	0/0	0/0	0/0	0/0	0/0	0/0	0/0	0/0	0/0	0/0	0/0	0/0	0/0	0/0	0/0	0/0	0/0	0/0	0/0	0/0	0/0	0/0	0/0	0/0	1/1	0/0
cpar_Chr_1	2113176	0	A	C	0.012	0.449	0.231	28.1	100000	100000	0.0589	0.0515	0.0641	CPAR2_109950	NONSYNONYMOUS	V	F	586	0	DELETERIOUS	Ortholog(s) have serine-type endopeptidase activity, serine-type peptidase activity	NMA111	0/0	0/0	0/0	0/0	0/0	0/0	0/0	0/0	0/0	0/0	0/0	0/0	0/0	0/0	0/0	0/0	0/0	0/0	0/0	0/0	0/0	0/0	0/0	0/0	0/0	0/1	0/0
cpar_Chr_4	33579	0	G	C	0.012	0.449	0.231	28.1	100000	100000	0.0589	0.0515	0.0641	CPAR2_300150	NONSYNONYMOUS	A	G	97	0.14	TOLERATED	Ortholog(s) have tRNA-specific adenosine-37 deaminase activity and role in tRNA modification	TAD1	0/0	0/0	0/0	0/0	0/0	0/0	0/0	0/0	0/0	0/0	0/0	0/0	0/0	0/0	0/0	0/0	0/0	0/0	0/0	0/0	0/0	0/0	0/0	0/0	0/0	0/1	0/0
cpar_Chr_4	201879	0	A	C	0.012	0.449	0.231	28.1	100000	100000	0.0589	0.0515	0.0641	CPAR2_300940	NONSYNONYMOUS	M	I	173	0.2	TOLERATED	Ortholog(s) have unfolded protein binding activity and role in mitochondrial cytochrome c oxidase assembly, negative regulation of programmed cell death, positive regulation of response to oxidative stress, protein processing	COX20	0/0	0/0	0/0	0/0	0/0	0/0	0/0	0/0	0/0	0/0	0/0	0/0	0/0	0/0	0/0	0/0	0/0	0/0	0/0	0/0	0/0	0/0	0/0	0/0	0/0	0/1	0/0
cpar_Chr_4	360764	0	A	G	0.012	0.449	0.231	28.1	100000	100000	0.0589	0.0515	0.0641	CPAR2_301570	NONSYNONYMOUS	E	K	93	0	DELETERIOUS	Ortholog(s) have role in cellular hyperosmotic response, cellular response to osmotic stress		0/0	0/0	0/0	0/0	0/0	0/0	0/0	0/0	0/0	0/0	0/0	0/0	0/0	0/0	0/0	0/0	0/0	0/0	0/0	0/0	0/0	0/0	0/0	0/0	0/0	0/1	0/0
cpar_Chr_4	503112	0	A	G	0.012	0.449	0.231	28.1	100000	100000	0.0589	0.0515	0.0641	CPAR2_404220	NONSYNONYMOUS	A	T	413	0.01	DELETERIOUS	Ortholog(s) have ATP binding, magnesium ion binding, ubiquitin activating enzyme activity, role in protein ubiquitination and cytoplasm, nucleus localization	UBA1	0/0	0/0	0/0	0/0	0/0	0/0	0/0	0/0	0/0	0/0	0/0	0/0	0/0	0/0	0/0	0/0	0/0	0/0	0/0	0/0	0/0	0/0	0/0	0/0	0/0	0/1	0/0
cpar_Chr_4	661691	0	C	T	0.012	0.449	0.231	28.1	100000	100000	0.0589	0.0515	0.0641	CPAR2_404900	NONSYNONYMOUS	K	R	83	0.05	TOLERATED	Ortholog(s) have SAM domain binding, protein kinase regulator activity	STE50	0/0	0/0	0/0	0/0	0/0	0/0	0/0	0/0	0/0	0/0	0/0	0/0	0/0	0/0	0/0	0/0	0/0	0/0	0/0	0/0	0/0	0/0	0/0	0/0	0/0	0/1	0/0
cpar_Chr_4	670992	0	A	ACC	0.012	0.449	0.231	28.1	100000	100000	0.0589	0.0515	0.0641	CPAR2_404950	FRAMESHIFT DELETION						Ortholog(s) have NAD+ kinase activity, NADH kinase activity and role in NADP biosynthetic process, cellular iron ion homeostasis	UTR1	0/0	0/0	0/0	0/0	0/0	0/0	0/0	0/0	0/0	0/0	0/0	0/0	0/0	0/0	0/0	0/0	0/0	0/0	0/0	0/0	0/0	0/0	0/0	0/0	0/0	0|1	0/0
cpar_Chr_4	831726	0	T	C	0.012	0.449	0.231	28.1	100000	100000	0.0589	0.0515	0.0641	CPAR2_405540	NONSYNONYMOUS	T	I	78	0.4	TOLERATED	Ortholog(s) have dehydrodolichyl diphosphate synthase activity, role in dolichol biosynthetic process, protein glycosylation and dehydrodolichyl diphosphate synthase complex, endoplasmic reticulum, lipid droplet localization	NUS1	0/0	0/0	0/0	0/0	0/0	0/0	0/0	0/0	0/0	0/0	0/0	0/0	0/0	0/0	0/0	0/0	0/0	0/0	0/0	0/0	0/0	0/0	0/0	0/0	0/0	0/1	0/0
cpar_Chr_4	953630	0	G	A	0.024	0.224	0.115	28.1	100000	100000	0.0589	0.0515	0.0641	CPAR2_406110	NONSYNONYMOUS	L	S	8	0.01	DELETERIOUS	Ortholog(s) have GTPase activator activity and role in endoplasmic reticulum to Golgi vesicle-mediated transport, intra-Golgi vesicle-mediated transport	AGE2	0/0	0/0	0/0	0/0	0/0	0/0	0/0	0/0	0/0	0/0	0/0	0/0	0/0	0/0	0/0	0/0	0/0	0/0	0/0	0/0	0/0	0/0	0/0	0/0	0/0	1/1	0/0
cpar_Chr_4	1149943	0	G	GTGTTGATGTTGATGA	0.024	0.224	0.115	28.1	100000	100000	0.0589	0.0515	0.0641	CPAR2_407150	NONFRAMESHIFT DELETION						Ortholog(s) have role in induction of conjugation upon nitrogen starvation, negative regulation of cAMP-mediated signaling and membrane localization		0/0	0/0	0/0	0/0	0/0	0/0	0/0	0/0	0/0	0/0	0/0	0/0	0/0	0/0	0/0	0/0	0/0	0/0	0/0	0/0	0/0	0/0	0/0	0/0	0/0	1/1	0/0
cpar_Chr_4	1230558	0	A	G	0.024	0.224	0.115	28.1	100000	100000	0.0589	0.0515	0.0641	CPAR2_407480	NONSYNONYMOUS	L	F	795	0	DELETERIOUS (*WARNING! Low confidence)	Ortholog of C. albicans SC5314 : C2_10130W_A, C. dubliniensis CD36 : Cd36_24170, Candida tropicalis MYA-3404 : CTRG_02088, Candida albicans WO-1 : CAWG_06084 and Candida metapsilosis : CMET_2098		0/0	0/0	0/0	0/0	0/0	0/0	0/0	0/0	0/0	0/0	0/0	0/0	0/0	0/0	0/0	0/0	0/0	0/0	0/0	0/0	0/0	0/0	0/0	0/0	0/0	1/1	0/0
cpar_Chr_8	142451	0	A	T	0.012	0.449	0.231	28.1	100000	100000	0.0589	0.0515	0.0641	CPAR2_800540	NONSYNONYMOUS	K	M	65	0	DELETERIOUS	Has domain(s) with predicted hydrolase activity, hydrolyzing O-glycosyl compounds activity and role in carbohydrate metabolic process		0/0	0/0	0/0	0/0	0/0	0/0	0/0	0/0	0/0	0/0	0/0	0/0	0/0	0/0	0/0	0/0	0/0	0/0	0/0	0/0	0/0	0/0	0/0	0/0	0/0	0/1	0/0
cpar_Chr_8	526952	0	T	G	0.012	0.449	0.231	28.1	100000	100000	0.0589	0.0515	0.0641	CPAR2_802330	NONSYNONYMOUS	R	L	419	0.24	TOLERATED	Ortholog(s) have ATPase, SUMO transferase activity, damaged DNA binding, single-stranded DNA binding activity and role in DNA repair, chromosome separation, recombinational repair, resolution of recombination intermediates	SMC5	0/0	0/0	0/0	0/0	0/0	0/0	0/0	0/0	0/0	0/0	0/0	0/0	0/0	0/0	0/0	0/0	0/0	0/0	0/0	0/0	0/0	0/0	0/0	0/0	0/0	0/1	0/0
cpar_Chr_8	555904	0	A	G	0.024	0.224	0.115	28.1	100000	100000	0.0589	0.0515	0.0641	CPAR2_802470	NONSYNONYMOUS	P	S	435	0.05	TOLERATED	Ortholog(s) have dipeptidyl-peptidase activity and fungal-type vacuole membrane localization	DAP2	0/0	0/0	0/0	0/0	0/0	0/0	0/0	0/0	0/0	0/0	0/0	0/0	0/0	0/0	0/0	0/0	0/0	0/0	0/0	0/0	0/0	0/0	0/0	0/0	0/0	1/1	0/0
cpar_Chr_8	910139	0	C	CAG	0.012	0.449	0.231	28.1	100000	100000	0.0589	0.0515	0.0641	CPAR2_804060	FRAMESHIFT DELETION						Ortholog(s) have acetyl-CoA carboxylase activity, biotin carboxylase activity, role in long-chain fatty acid biosynthetic process, protein import into nucleus and endoplasmic reticulum membrane localization	ACC1	0/0	0/0	0/0	0/0	0/0	0/0	0/0	0/0	0/0	0/0	0/0	0/0	0/0	0/0	0/0	0/0	0/0	0/0	0/0	0/0	0/0	0/0	0/0	0/0	0/0	0/1	0/0
cpar_Chr_8	1175889	0	T	C	0.012	0.449	0.231	28.1	100000	100000	0.0589	0.0515	0.0641	CPAR2_805240	NONSYNONYMOUS	T	I	449	0	DELETERIOUS (*WARNING! Low confidence)	Ortholog of C. albicans SC5314 : C1_09540W_A, C. dubliniensis CD36 : Cd36_09000, C. auris B8441 : B9J08_005534 and Candida tenuis NRRL Y-1498 : CANTEDRAFT_116653		0/0	0/0	0/0	0/0	0/0	0/0	0/0	0/0	0/0	0/0	0/0	0/0	0/0	0/0	0/0	0/0	0/0	0/0	0/0	0/0	0/0	0/0	0/0	0/0	0/0	0/1	0/0
cpar_Chr_8	1418487	0	T	C	0.012	0.449	0.231	28.1	100000	100000	0.0589	0.0515	0.0641	CPAR2_806230	NONSYNONYMOUS	P	S	254	0	DELETERIOUS (*WARNING! Low confidence)	Ortholog(s) have RNA polymerase III core binding activity, role in negative regulation of transcription by RNA polymerase III, transfer RNA gene-mediated silencing and cytoplasm, nucleolus, nucleus localization	MAF1	0/0	0/0	0/0	0/0	0/0	0/0	0/0	0/0	0/0	0/0	0/0	0/0	0/0	0/0	0/0	0/0	0/0	0/0	0/0	0/0	0/0	0/0	0/0	0/0	0/0	0/1	0/0
cpar_Chr_8	1494642	0	G	A	0.012	0.449	0.231	28.1	100000	100000	0.0589	0.0515	0.0641	CPAR2_806490	NONSYNONYMOUS	V	A	84	1	TOLERATED	Ortholog(s) have structural constituent of cell wall activity, role in fungal-type cell wall organization, intracellular protein transport and cellular bud scar, fungal-type cell wall, nuclear periphery localization	PIR1	0/0	0/0	0/0	0/0	0/0	0/0	0/0	0/0	0/0	0/0	0/0	0/0	0/0	0/0	0/0	0/0	0/0	0/0	0/0	0/0	0/0	0/0	0/0	0/0	0/0	0/1	0/0
cpar_Chr_8	1509823	0	C	T	0.012	0.449	0.231	28.1	100000	100000	0.0589	0.0515	0.0641	CPAR2_806530	NONSYNONYMOUS	I	T	897	0	DELETERIOUS	Ortholog(s) have DNA insertion or deletion binding, Y-form DNA binding, double-strand/single-strand DNA junction binding, heteroduplex DNA loop binding, mismatched DNA binding activity	MSH3	0/0	0/0	0/0	0/0	0/0	0/0	0/0	0/0	0/0	0/0	0/0	0/0	0/0	0/0	0/0	0/0	0/0	0/0	0/0	0/0	0/0	0/0	0/0	0/0	0/0	0/1	0/0
cpar_Chr_8	1678494	0	A	G	0.024	0.224	0.115	28.1	100000	100000	0.0589	0.0515	0.0641	CPAR2_807270	NONSYNONYMOUS	R	K	479	0	DELETERIOUS	Regulator of MDR1 transcription; gain-of-function mutants show increased expression in fluconazole- and voriconazole-resistant strains		0/0	0/0	0/0	0/0	0/0	0/0	0/0	0/0	0/0	0/0	0/0	0/0	0/0	0/0	0/0	0/0	0/0	0/0	0/0	0/0	0/0	0/0	0/0	0/0	0/0	1/1	0/0
cpar_Chr_8	1705478	0	A	G	0.012	0.449	0.231	28.1	100000	100000	0.0589	0.0515	0.0641	CPAR2_807360	STOP-GAIN	W	*	720			Ortholog(s) have MAP-kinase scaffold activity and role in negative regulation of MAP kinase activity, osmosensory signaling pathway via Sho1 osmosensor	AHK1	0/0	0/0	0/0	0/0	0/0	0/0	0/0	0/0	0/0	0/0	0/0	0/0	0/0	0/0	0/0	0/0	0/0	0/0	0/0	0/0	0/0	0/0	0/0	0/0	0/0	0/1	0/0
cpar_Chr_8	2077806	0	GA	G	0.012	0.449	0.231	28.1	100000	100000	0.0589	0.0515	0.0641	CPAR2_809010	FRAMESHIFT INSERTION						Ortholog of Candida metapsilosis : CMET_4929, Candida orthopsilosis Co 90-125 : CORT_0G00110 and Candida orthopsilosis NEW ASSEMBLY : CORT1G00110		0/0	0/0	0/0	0/0	0/0	0/0	0/0	0/0	0/0	0/0	0/0	0/0	0/0	0/0	0/0	0/0	0/0	0/0	0/0	0/0	0/0	0/0	0/0	0/0	0/0	0/1	0/0
cpar_Chr_2	72479	0	T	C	0.012	0.449	0.231	28.1	100000	100000	0.0589	0.0515	0.0641	CPAR2_200470	NONSYNONYMOUS	G	E	238	0	DELETERIOUS	Ortholog(s) have translation initiation factor activity and role in cytoplasmic translation, maturation of SSU-rRNA from tricistronic rRNA transcript (SSU-rRNA, 5.8S rRNA, LSU-rRNA)	HCR1	0/0	0/0	0/0	0/0	0/0	0/0	0/0	0/0	0/0	0/0	0/0	0/0	0/0	0/0	0/0	0/0	0/0	0/0	0/0	0/0	0/0	0/0	0/0	0/0	0/0	0/1	0/0
cpar_Chr_2	83467	0	T	A	0.012	0.449	0.231	28.1	100000	100000	0.0589	0.0515	0.0641	CPAR2_200550	NONSYNONYMOUS	N	I	424	0.19	TOLERATED	Ortholog(s) have role in maturation of SSU-rRNA from tricistronic rRNA transcript (SSU-rRNA, 5.8S rRNA, LSU-rRNA), positive regulation of transcription by RNA polymerase I	UTP5	0/0	0/0	0/0	0/0	0/0	0/0	0/0	0/0	0/0	0/0	0/0	0/0	0/0	0/0	0/0	0/0	0/0	0/0	0/0	0/0	0/0	0/0	0/0	0/0	0/0	0/1	0/0
cpar_Chr_2	261069	0	A	G	0.012	0.449	0.231	28.1	100000	100000	0.0589	0.0515	0.0641	CPAR2_201430	NONSYNONYMOUS	P	S	469	0.81	TOLERATED	Ortholog of S. cerevisiae : YBL029W, C. albicans SC5314 : C1_13600W_A, C. glabrata CBS138 : CAGL0F04125g, C. auris B8441 : B9J08_000642 and Candida tenuis NRRL Y-1498 : CANTEDRAFT_136724	YBL029W	0/0	0/0	0/0	0/0	0/0	0/0	0/0	0/0	0/0	0/0	0/0	0/0	0/0	0/0	0/0	0/0	0/0	0/0	0/0	0/0	0/0	0/0	0/0	0/0	0/0	0/1	0/0
cpar_Chr_2	291899	0	G	A	0.012	0.449	0.231	28.1	100000	100000	0.0589	0.0515	0.0641	CPAR2_201570	NONSYNONYMOUS	N	S	129	0.01	DELETERIOUS (*WARNING! Low confidence)	Ortholog(s) have histone acetyltransferase activity, structural constituent of cytoskeleton activity	ACT1	0/0	0/0	0/0	0/0	0/0	0/0	0/0	0/0	0/0	0/0	0/0	0/0	0/0	0/0	0/0	0/0	0/0	0/0	0/0	0/0	0/0	0/0	0/0	0/0	0/0	0/1	0/0
cpar_Chr_2	492116	0	T	C	0.024	0.224	0.115	28.1	100000	100000	0.0589	0.0515	0.0641	CPAR2_202580	NONSYNONYMOUS	R	K	176	0.9	TOLERATED	Has domain(s) with predicted role in transmembrane transport and integral component of membrane localization		0/0	0/0	0/0	0/0	0/0	0/0	0/0	0/0	0/0	0/0	0/0	0/0	0/0	0/0	0/0	0/0	0/0	0/0	0/0	0/0	0/0	0/0	0/0	0/0	0/0	1/1	0/0
cpar_Chr_2	577843	0	A	T	0.012	0.449	0.231	28.1	100000	100000	0.0589	0.0515	0.0641	CPAR2_202940	NONSYNONYMOUS	S	Q	20	0.12	TOLERATED	Ortholog(s) have protein serine/threonine kinase activity, protein tyrosine kinase activity	KNS1	0/0	0/0	0/0	0/0	0/0	0/0	0/0	0/0	0/0	0/0	0/0	0/0	0/0	0/0	0/0	0/0	0/0	0/0	0/0	0/0	0/0	0/0	0/0	0/0	0/0	0/1	0/0
cpar_Chr_2	832181	0	T	G	0.024	0.224	0.115	28.1	100000	100000	0.0589	0.0515	0.0641	CPAR2_204120	NONSYNONYMOUS	V	L	467	0	DELETERIOUS	Has domain(s) with predicted glycosyltransferase activity and role in protein glycosylation		0/0	0/0	0/0	0/0	0/0	0/0	0/0	0/0	0/0	0/0	0/0	0/0	0/0	0/0	0/0	0/0	0/0	0/0	0/0	0/0	0/0	0/0	0/0	0/0	0/0	1/1	0/0
cpar_Chr_2	909776	0	T	C	0.012	0.449	0.231	28.1	100000	100000	0.0589	0.0515	0.0641	CPAR2_204450	NONSYNONYMOUS	M	I	237	0	DELETERIOUS (*WARNING! Low confidence)	Ortholog of C. albicans SC5314 : CR_08280W_A, C. dubliniensis CD36 : Cd36_33870, C. auris B8441 : B9J08_000583 and Candida tenuis NRRL Y-1498 : CANTEDRAFT_113827		0/0	0/0	0/0	0/0	0/0	0/0	0/0	0/0	0/0	0/0	0/0	0/0	0/0	0/0	0/0	0/0	0/0	0/0	0/0	0/0	0/0	0/0	0/0	0/0	0/0	0/1	0/0
cpar_Chr_2	943467	0	T	A	0.012	0.449	0.231	28.1	100000	100000	0.0589	0.0515	0.0641	CPAR2_204630	NONSYNONYMOUS	L	I	131	0.2	TOLERATED	Has domain(s) with predicted phosphorelay response regulator activity and role in phosphorelay signal transduction system, regulation of transcription, DNA-templated		0/0	0/0	0/0	0/0	0/0	0/0	0/0	0/0	0/0	0/0	0/0	0/0	0/0	0/0	0/0	0/0	0/0	0/0	0/0	0/0	0/0	0/0	0/0	0/0	0/0	0/1	0/0
cpar_Chr_2	959775	0	G	C	0.012	0.449	0.231	28.1	100000	100000	0.0589	0.0515	0.0641	CPAR2_204710	NONSYNONYMOUS	A	G	914	0.02	DELETERIOUS	Ortholog(s) have formate-tetrahydrofolate ligase activity, methenyltetrahydrofolate cyclohydrolase activity, methylenetetrahydrofolate dehydrogenase (NADP+) activity, single-stranded DNA binding activity	MIS1	0/0	0/0	0/0	0/0	0/0	0/0	0/0	0/0	0/0	0/0	0/0	0/0	0/0	0/0	0/0	0/0	0/0	0/0	0/0	0/0	0/0	0/0	0/0	0/0	0/0	0/1	0/0
cpar_Chr_2	1017197	0	A	G	0.012	0.449	0.231	28.1	100000	100000	0.0589	0.0515	0.0641	CPAR2_205000	NONSYNONYMOUS	V	I	78	0.62	TOLERATED	Ortholog of C. albicans SC5314 : CR_06100C_A, C. dubliniensis CD36 : Cd36_31580, Debaryomyces hansenii CBS767 : DEHA2G10846g and Pichia stipitis Pignal : PICST_32988		0/0	0/0	0/0	0/0	0/0	0/0	0/0	0/0	0/0	0/0	0/0	0/0	0/0	0/0	0/0	0/0	0/0	0/0	0/0	0/0	0/0	0/0	0/0	0/0	0/0	0/1	0/0
cpar_Chr_2	1287263	0	C	T	0.024	0.224	0.115	28.1	100000	100000	0.0589	0.0515	0.0641	CPAR2_206120	NONSYNONYMOUS	N	S	74	0	DELETERIOUS	Ortholog(s) have hypoxanthine DNA N-glycosylase activity, oxanine DNA N-glycosylase activity, uracil DNA N-glycosylase activity, xanthine DNA N-glycosylase activity		0/0	0/0	0/0	0/0	0/0	0/0	0/0	0/0	0/0	0/0	0/0	0/0	0/0	0/0	0/0	0/0	0/0	0/0	0/0	0/0	0/0	0/0	0/0	0/0	0/0	1/1	0/0
cpar_Chr_2	1317121	0	G	T	0.012	0.449	0.231	28.1	100000	100000	0.0589	0.0515	0.0641	CPAR2_206230	NONSYNONYMOUS	F	C	77	0.04	DELETERIOUS (*WARNING! Low confidence)			0/0	0/0	0/0	0/0	0/0	0/0	0/0	0/0	0/0	0/0	0/0	0/0	0/0	0/0	0/0	0/0	0/0	0/0	0/0	0/0	0/0	0/0	0/0	0/0	0/0	0/1	0/0
cpar_Chr_2	1772597	0	C	A	0.024	0.224	0.115	28.1	100000	100000	0.0589	0.0515	0.0641	CPAR2_208260	NONSYNONYMOUS	E	A	478	0.04	DELETERIOUS	Ortholog(s) have amidophosphoribosyltransferase activity and role in 'de novo' IMP biosynthetic process, adenine metabolic process	ADE4	0/0	0/0	0/0	0/0	0/0	0/0	0/0	0/0	0/0	0/0	0/0	0/0	0/0	0/0	0/0	0/0	0/0	0/0	0/0	0/0	0/0	0/0	0/0	0/0	0/0	1/1	0/0
cpar_Chr_2	1819882	0	T	TTC	0.024	0.224	0.115	28.1	100000	100000	0.0589	0.0515	0.0641	CPAR2_208510	FRAMESHIFT DELETION						Ortholog of C. albicans SC5314 : C1_07990C_A, C. dubliniensis CD36 : Cd36_07510, Pichia stipitis Pignal : PICST_32596, Candida tropicalis MYA-3404 : CTRG_04144 and Candida albicans WO-1 : CAWG_00623		0/0	0/0	0/0	0/0	0/0	0/0	0/0	0/0	0/0	0/0	0/0	0/0	0/0	0/0	0/0	0/0	0/0	0/0	0/0	0/0	0/0	0/0	0/0	0/0	0/0	1/1	0/0
cpar_Chr_2	2049972	0	G	GA	0.012	0.449	0.231	28.1	100000	100000	0.0589	0.0515	0.0641	CPAR2_209580	FRAMESHIFT DELETION						Ortholog(s) have actin filament binding activity, role in actin cortical patch localization, actin cytoskeleton organization, actin filament bundle assembly, endocytosis and actin cortical patch localization	YSC84	0/0	0/0	0/0	0/0	0/0	0/0	0/0	0/0	0/0	0/0	0/0	0/0	0/0	0/0	0/0	0/0	0/0	0/0	0/0	0/0	0/0	0/0	0/0	0/0	0/0	0/1	0/0
cpar_Chr_7	182672	0	T	G	0.024	0.224	0.115	28.1	100000	100000	0.0589	0.0515	0.0641	CPAR2_700830	NONSYNONYMOUS	W	L	561	1	TOLERATED	Ortholog(s) have protein disulfide isomerase activity, protein-disulfide reductase activity, thiol oxidase activity, role in protein folding in endoplasmic reticulum and endoplasmic reticulum, endoplasmic reticulum membrane localization	ERO1	0/0	0/0	0/0	0/0	0/0	0/0	0/0	0/0	0/0	0/0	0/0	0/0	0/0	0/0	0/0	0/0	0/0	0/0	0/0	0/0	0/0	0/0	0/0	0/0	0/0	1/1	0/0
cpar_Chr_7	246447	0	G	T	0.024	0.224	0.115	28.1	100000	100000	0.0589	0.0515	0.0641	CPAR2_701130	NONSYNONYMOUS	K	Q	519	0.19	TOLERATED	Has domain(s) with predicted phospholipase activity and role in metabolic process, phospholipid catabolic process		0/0	0/0	0/0	0/0	0/0	0/0	0/0	0/0	0/0	0/0	0/0	0/0	0/0	0/0	0/0	0/0	0/0	0/0	0/0	0/0	0/0	0/0	0/0	0/0	0/0	1/1	0/0
cpar_Chr_7	659490	0	T	G	0.012	0.449	0.231	28.1	100000	100000	0.0589	0.0515	0.0641	CPAR2_703080	NONSYNONYMOUS	R	I	538	0.18	TOLERATED	Ortholog of S. cerevisiae : ART10, C. albicans SC5314 : C7_02630W_A, C. glabrata CBS138 : CAGL0C02673g, C. dubliniensis CD36 : Cd36_72320 and C. auris B8441 : B9J08_001032	ART10	0/0	0/0	0/0	0/0	0/0	0/0	0/0	0/0	0/0	0/0	0/0	0/0	0/0	0/0	0/0	0/0	0/0	0/0	0/0	0/0	0/0	0/0	0/0	0/0	0/0	0/1	0/0
cpar_Chr_7	687196	0	TTTCAAAGTAGCTCTAAGCGAA	T	0.024	0.224	0.115	28.1	100000	100000	0.0589	0.0515	0.0641	CPAR2_703200	NONFRAMESHIFT INSERTION						Lipase; demonstrates activity in vivo; glycosylated		0/0	0/0	0/0	0/0	0/0	0/0	0/0	0/0	0/0	0/0	0/0	0/0	0/0	0/0	0/0	0/0	0/0	0/0	0/0	0/0	0/0	0/0	0/0	0/0	0/0	1/1	0/0
cpar_Chr_7	775040	0	G	C	0.024	0.224	0.115	28.1	100000	100000	0.0589	0.0515	0.0641	CPAR2_703510	NONSYNONYMOUS	L	F	540	0.06	TOLERATED	Ortholog(s) have histone binding, nucleosome binding, transcription antitermination factor activity, DNA binding activity	SPT6	0/0	0/0	0/0	0/0	0/0	0/0	0/0	0/0	0/0	0/0	0/0	0/0	0/0	0/0	0/0	0/0	0/0	0/0	0/0	0/0	0/0	0/0	0/0	0/0	0/0	1/1	0/0
cpar_Chr_3	218525	0	A	G	0.012	0.449	0.231	28.1	100000	100000	0.0589	0.0515	0.0641	CPAR2_401050	NONSYNONYMOUS	E	K	497	0.13	TOLERATED	Ortholog(s) have role in rRNA processing	PWP1	0/0	0/0	0/0	0/0	0/0	0/0	0/0	0/0	0/0	0/0	0/0	0/0	0/0	0/0	0/0	0/0	0/0	0/0	0/0	0/0	0/0	0/0	0/0	0/0	0/0	0/1	0/0
cpar_Chr_3	379486	0	C	G	0.024	0.224	0.115	28.1	100000	100000	0.0589	0.0515	0.0641	CPAR2_401710	NONSYNONYMOUS	L	F	706	0	DELETERIOUS	Ortholog(s) have role in Golgi to plasma membrane transport, exocytosis and cellular bud neck, cellular bud tip, exocyst, incipient cellular bud site localization	SEC15	0/0	0/0	0/0	0/0	0/0	0/0	0/0	0/0	0/0	0/0	0/0	0/0	0/0	0/0	0/0	0/0	0/0	0/0	0/0	0/0	0/0	0/0	0/0	0/0	0/0	1/1	0/0
cpar_Chr_3	506496	0	T	A	0.024	0.224	0.115	28.1	100000	100000	0.0589	0.0515	0.0641	CPAR2_402290	NONSYNONYMOUS	S	T	27	0.54	TOLERATED	Ortholog(s) have gamma-glutamylcyclotransferase activity and role in glutathione catabolic process	GCG1	0/0	0/0	0/0	0/0	0/0	0/0	0/0	0/0	0/0	0/0	0/0	0/0	0/0	0/0	0/0	0/0	0/0	0/0	0/0	0/0	0/0	0/0	0/0	0/0	0/0	1/1	0/0
cpar_Chr_3	536608	0	A	G	0.024	0.224	0.115	28.1	100000	100000	0.0589	0.0515	0.0641	CPAR2_402460	NONSYNONYMOUS	G	D	74	0.23	TOLERATED	Has domain(s) with predicted zinc ion binding activity	MAG2	0/0	0/0	0/0	0/0	0/0	0/0	0/0	0/0	0/0	0/0	0/0	0/0	0/0	0/0	0/0	0/0	0/0	0/0	0/0	0/0	0/0	0/0	0/0	0/0	0/0	1/1	0/0
cpar_Chr_3	546507	0	C	CATCAGAGTGGACAGCCGAATCAACAGCCGAATCATCAACTGAGT	0.012	0.449	0.231	28.1	100000	100000	0.0589	0.0515	0.0641	CPAR2_402490	FRAMESHIFT DELETION						Ortholog of Candida metapsilosis : CMET_470 and Candida orthopsilosis NEW ASSEMBLY : CORT1E02540		0/0	0/0	0/0	0/0	0/0	0/0	0/0	0/0	0/0	0/0	0/0	0/0	0/0	0/0	0/0	0/0	0/0	0/0	0/0	0/0	0/0	0/0	0/0	0/0	0/0	0|1	0/0
cpar_Chr_3	981341	0	T	C	0.012	0.449	0.231	28.1	100000	100000	0.0589	0.0515	0.0641	CPAR2_302230	NONSYNONYMOUS	R	H	24	0	DELETERIOUS	Ortholog(s) have DNA binding, bending, DNA-binding transcription factor activity, RNA polymerase II-specific, sequence-specific DNA binding activity	RLM1	0/0	0/0	0/0	0/0	0/0	0/0	0/0	0/0	0/0	0/0	0/0	0/0	0/0	0/0	0/0	0/0	0/0	0/0	0/0	0/0	0/0	0/0	0/0	0/0	0/0	0/1	0/0
cpar_Chr_3	1135286	0	A	G	0.024	0.224	0.115	28.1	100000	100000	0.0589	0.0515	0.0641	CPAR2_302880	NONSYNONYMOUS	P	S	171	0.05	TOLERATED	Has domain(s) with predicted DNA binding, DNA-binding transcription factor activity, RNA polymerase II-specific, zinc ion binding activity and role in regulation of transcription, DNA-templated, transcription, DNA-templated		0/0	0/0	0/0	0/0	0/0	0/0	0/0	0/0	0/0	0/0	0/0	0/0	0/0	0/0	0/0	0/0	0/0	0/0	0/0	0/0	0/0	0/0	0/0	0/0	0/0	1/1	0/0
cpar_Chr_3	1165204	0	T	C	0.012	0.449	0.231	28.1	100000	100000	0.0589	0.0515	0.0641	CPAR2_303050	NONSYNONYMOUS	P	L	46	0.25	TOLERATED	Ortholog(s) have chromatin binding, molecular adaptor activity and role in RNA polymerase II preinitiation complex assembly, chromatin organization, histone acetylation, transcription by RNA polymerase II	TAF9	0/0	0/0	0/0	0/0	0/0	0/0	0/0	0/0	0/0	0/0	0/0	0/0	0/0	0/0	0/0	0/0	0/0	0/0	0/0	0/0	0/0	0/0	0/0	0/0	0/0	0/1	0/0
cpar_Chr_3	1459151	0	T	G	0.024	0.224	0.115	28.1	100000	100000	0.0589	0.0515	0.0641	CPAR2_304270	NONSYNONYMOUS	P	T	157	0.04	DELETERIOUS	Similar to S. cerevisiae Gre2p (methylglyoxal reductase); expression increased in fluconazole and voriconazole resistant strains		0/0	0/0	0/0	0/0	0/0	0/0	0/0	0/0	0/0	0/0	0/0	0/0	0/0	0/0	0/0	0/0	0/0	0/0	0/0	0/0	0/0	0/0	0/0	0/0	0/0	1/1	0/0
cpar_Chr_5	144887	0	A	G	0.024	0.224	0.115	28.1	100000	100000	0.0589	0.0515	0.0641	CPAR2_500630	NONSYNONYMOUS	S	N	108	0.37	TOLERATED	Ortholog(s) have GTPase activator activity, role in macroautophagy, regulation of COPII vesicle coating, reticulophagy and COPII vesicle coat localization	SEC23	0/0	0/0	0/0	0/0	0/0	0/0	0/0	0/0	0/0	0/0	0/0	0/0	0/0	0/0	0/0	0/0	0/0	0/0	0/0	0/0	0/0	0/0	0/0	0/0	0/0	1/1	0/0
cpar_Chr_5	444810	0	A	G	0.012	0.449	0.231	28.1	100000	100000	0.0589	0.0515	0.0641	CPAR2_501910	NONSYNONYMOUS	R	K	16	0	DELETERIOUS	Ortholog(s) have microtubule binding activity	NUF2	0/0	0/0	0/0	0/0	0/0	0/0	0/0	0/0	0/0	0/0	0/0	0/0	0/0	0/0	0/0	0/0	0/0	0/0	0/0	0/0	0/0	0/0	0/0	0/0	0/0	0/1	0/0
cpar_Chr_5	565730	0	T	C	0.012	0.449	0.231	28.1	100000	100000	0.0589	0.0515	0.0641	CPAR2_502500	NONSYNONYMOUS	A	V	2	0.06	TOLERATED	Ortholog(s) have role in negative regulation of gluconeogenesis, proteasome-mediated ubiquitin-dependent protein catabolic process, regulation of nitrogen utilization and GID complex localization	VID30	0/0	0/0	0/0	0/0	0/0	0/0	0/0	0/0	0/0	0/0	0/0	0/0	0/0	0/0	0/0	0/0	0/0	0/0	0/0	0/0	0/0	0/0	0/0	0/0	0/0	0/1	0/0
cpar_Chr_2	2950562	2	T	TTTTTTTTTTTTTA	0.013	0.447	0.231	28.1	100000	100000	0.0598	0.0523	0.065	CPAR2_213860	FRAMESHIFT DELETION						Ortholog(s) have role in cellular response to glucose starvation, negative regulation of DNA-binding transcription factor activity, protein catabolic process in the vacuole and response to unfolded protein, more	REG1	0/0	0|0	./.	0/0	0/0	0/0	0/0	0/0	0/0	0/0	0/0	0/0	0/0	0/0	0/0	0/0	0/0	0/0	0/0	0/0	0/0	0/0	0/0	0/0	0/0	0/1	0/0
cpar_Chr_3	1474141	0	G	T	0.25	0.424	0.22	28.1	100000	100000	0.0607	0.0531	0.0658	CPAR2_304370	NONSYNONYMOUS	E	D	1240	0.04	DELETERIOUS	Putative transmembrane transporter; upregulated by activating mutation in MRR1; overexpression confers resistance to fluconazole		0/0	0/0	0/0	0|1	0|1	0|1	0|1	0/0	0/0	0|1	0|1	0|1	0|1	0|1	0|1	0|1	0/0	0/0	0/0	0/0	0/0	0|1	0|1	0|1	0/0	0/0	0/0
cpar_Chr_3	1474146	0	T	C	0.25	0.424	0.22	28.1	100000	100000	0.0607	0.0531	0.0658	CPAR2_304370	NONSYNONYMOUS	V	I	1239	0.31	TOLERATED	Putative transmembrane transporter; upregulated by activating mutation in MRR1; overexpression confers resistance to fluconazole		0/0	0/0	0/0	0|1	0|1	0|1	0|1	0/0	0/0	0/1	0|1	0|1	0|1	0|1	0|1	0|1	0/0	0/0	0/0	0/0	0/0	0|1	0|1	0|1	0/0	0/0	0/0
cpar_Chr_3	1474154	0	G	T	0.25	0.424	0.22	28.1	100000	100000	0.0607	0.0531	0.0658	CPAR2_304370	NONSYNONYMOUS	N	T	1236	0.38	TOLERATED	Putative transmembrane transporter; upregulated by activating mutation in MRR1; overexpression confers resistance to fluconazole		0/0	0/0	0/0	0/1	0/1	0|1	0|1	0/0	0/0	0|1	0|1	0|1	0|1	0|1	0|1	0|1	0/0	0/0	0/0	0/0	0/0	0|1	0|1	0|1	0/0	0/0	0/0
cpar_Chr_3	1474160	0	A	G	0.25	0.424	0.22	28.1	100000	100000	0.0607	0.0531	0.0658	CPAR2_304370	NONSYNONYMOUS	P	L	1234	0.14	TOLERATED	Putative transmembrane transporter; upregulated by activating mutation in MRR1; overexpression confers resistance to fluconazole		0/0	0/0	0/0	0|1	0/1	0|1	0|1	0/0	0/0	0|1	0|1	0|1	0|1	0|1	0|1	0/1	0/0	0/0	0/0	0/0	0/0	0|1	0|1	0|1	0/0	0/0	0/0
cpar_Chr_3	1474218	0	C	T	0.25	0.424	0.22	28.1	100000	100000	0.0607	0.0531	0.0658	CPAR2_304370	NONSYNONYMOUS	N	D	1215	1	TOLERATED	Putative transmembrane transporter; upregulated by activating mutation in MRR1; overexpression confers resistance to fluconazole		0/0	0/0	0/0	0|1	0|1	0|1	0|1	0/0	0/0	0|1	0|1	0|1	0|1	0|1	0|1	0|1	0/0	0/0	0/0	0/0	0/0	0|1	0|1	0|1	0/0	0/0	0/0
cpar_Chr_4	635529	1	G	GCAGGTGGGACCAATACAGTCATTGTTGAGTATCCAACCAATCCTACTGTTACGAGAACCACATTTTGGACGGGATCATCTCTAACTACAGTTACAGCTACAAACCAGC	0.012	0.445	0.231	28.1	100000	100000	0.0613	0.0537	0.0664	CPAR2_404790	NONFRAMESHIFT DELETION						Has domain(s) with predicted role in cell adhesion		0/0	0/0	0/0	0/0	0/0	0/0	0/0	0/0	0/0	0/0	0/0	0/0	0/0	0/0	0/0	0/0	0/0	0/0	0/0	0/0	0/0	0/0	0/0	0/0	0/0	0/1	0/0
cpar_Chr_6	310290	0	A	G	0.274	-0.131	0.0681	28.1	100000	100000	0.0614	0.0538	0.0664	CPAR2_601190	NONSYNONYMOUS	A	T	45	0.19	TOLERATED	Ortholog of C. auris B8441 : B9J08_004803, Candida tenuis NRRL Y-1498 : CANTEDRAFT_113252, Debaryomyces hansenii CBS767 : DEHA2A06160g and Pichia stipitis Pignal : PICST_45364		0/0	1/1	0/0	0/0	0/0	0/0	0/0	1/1	0/0	0/0	0/0	0/0	0/0	0/0	0/0	0/0	0/1	0/1	0/1	0/1	0/1	0/0	0/0	0/0	1/1	0/1	1/1
cpar_Chr_7	810082	0	C	T	0.095	0.287	0.15	28.1	100000	100000	0.0622	0.0545	0.0672	CPAR2_703690	NONSYNONYMOUS	I	V	713	0.41	TOLERATED	Ortholog(s) have 3'-5' RNA helicase activity, exoribonuclease activity, poly(A) binding activity	MTR4	0/0	0/1	0/0	0/0	0/0	0/0	0/0	0/1	0/0	0/0	0/0	0/0	0/0	0/0	0/0	0/0	0/0	0/0	0/0	0/0	0/0	0/0	0/0	0/0	0/1	1/1	0/0
cpar_Chr_3	546500	0	G	GAAGT	0.024	0.387	0.202	28.1	100000	100000	0.0631	0.0553	0.0681	CPAR2_402490	FRAMESHIFT DELETION						Ortholog of Candida metapsilosis : CMET_470 and Candida orthopsilosis NEW ASSEMBLY : CORT1E02540		0/0	0/0	0/0	0/0	0/0	0/0	0/0	0/0	0/0	0/0	0/0	0/0	0/0	0/0	0/0	0/0	0/0	0/0	0/0	0/0	0/0	0/0	0/0	0/0	0/0	0|1	0/0
cpar_Chr_2	1130609	0	T	C	0.036	-0.324	0.173	28	100000	100000	0.0679	0.0598	0.0727	CPAR2_205450	NONSYNONYMOUS	A	V	665	0.01	DELETERIOUS (*WARNING! Low confidence)	Ortholog of C. albicans SC5314 : CR_06990W_A, C. dubliniensis CD36 : Cd36_32520, Pichia stipitis Pignal : PICST_66968, Candida tropicalis MYA-3404 : CTRG_00707 and Candida albicans WO-1 : CAWG_01996		0/0	0/0	0/0	0/0	0/0	0/0	0/0	1/1	0/0	0/0	0/0	0/0	0/0	0/0	0/0	0/0	0/0	0/0	0/0	0/0	0/0	0/0	0/0	0/0	0/0	0/0	0/0
cpar_Chr_2	1136146	0	C	T	0.036	-0.324	0.173	28	100000	100000	0.0679	0.0598	0.0727	CPAR2_205490	NONSYNONYMOUS	D	G	179	0	DELETERIOUS (*WARNING! Low confidence)	Ortholog of C. albicans SC5314 : CR_06920W_A, C. dubliniensis CD36 : Cd36_32450, C. auris B8441 : B9J08_001040 and Candida tenuis NRRL Y-1498 : CANTEDRAFT_112780		0/0	0/0	0/0	0/0	0/0	0/0	0/0	1/1	0/0	0/0	0/0	0/0	0/0	0/0	0/0	0/0	0/0	0/0	0/0	0/0	0/0	0/0	0/0	0/0	0/0	0/0	0/0
cpar_Chr_2	1176290	0	T	G	0.036	-0.324	0.173	28	100000	100000	0.0679	0.0598	0.0727	CPAR2_205650	NONSYNONYMOUS	T	K	11	0	DELETERIOUS (*WARNING! Low confidence)	Ortholog of C. albicans SC5314 : CR_08110W_A, C. dubliniensis CD36 : Cd36_33750, C. auris B8441 : B9J08_000104, Candida tenuis NRRL Y-1498 : cten_CGOB_00253 and Debaryomyces hansenii CBS767 : DEHA2A11088g		0/0	0/0	0/0	0/0	0/0	0/0	0/0	1/1	0/0	0/0	0/0	0/0	0/0	0/0	0/0	0/0	0/0	0/0	0/0	0/0	0/0	0/0	0/0	0/0	0/0	0/0	0/0
cpar_Chr_2	1577688	0	G	A	0.036	-0.324	0.173	28	100000	100000	0.0679	0.0598	0.0727	CPAR2_207420	NONSYNONYMOUS	F	L	1063	0.79	TOLERATED	Has domain(s) with predicted ATP binding, ATPase, ATPase-coupled transmembrane transporter activity, nucleoside-triphosphatase activity, nucleotide binding activity and role in transmembrane transport		0/0	0/0	0/0	0/0	0/0	0/0	0/0	1/1	0/0	0/0	0/0	0/0	0/0	0/0	0/0	0/0	0/0	0/0	0/0	0/0	0/0	0/0	0/0	0/0	0/0	0/0	0/0
cpar_Chr_5	679645	0	T	C	0.036	-0.324	0.173	28	100000	100000	0.0679	0.0598	0.0727	CPAR2_502940	NONSYNONYMOUS	P	S	1011	0.23	TOLERATED	Has domain(s) with predicted chitin synthase activity and role in chitin biosynthetic process		0/0	0/0	0/0	0/0	0/0	0/0	0/0	1/1	0/0	0/0	0/0	0/0	0/0	0/0	0/0	0/0	0/0	0/0	0/0	0/0	0/0	0/0	0/0	0/0	0/0	0/0	0/0
cpar_Chr_4	626714	1	A	G	0.39	0.26	0.139	28	100000	100000	0.0691	0.0609	0.0739	CPAR2_404780	NONSYNONYMOUS	G	E	94	0	DELETERIOUS (*WARNING! Low confidence)	Putative cell adhesion protein; binds human plasminogen and high-molecular-mass kininogen at cell surface		0/0	1/1	0/0	0/0	0/0	0/0	0/0	0/0	0/0	./.	0/0	0/0	0/0	0/0	0/0	0/0	1/1	1/1	1/1	1/1	1/1	0/0	0/0	0/0	1/1	1/1	1/1
cpar_Chr_2	1545216	1	TCTTTA	T	0.024	0.451	0.242	28	100000	100000	0.0705	0.0622	0.0752	CPAR2_207270	FRAMESHIFT INSERTION						Has domain(s) with predicted transmembrane transporter activity, role in transmembrane transport and integral component of membrane localization		0/0	0/0	0/0	0/0	0/0	0/0	0/0	0/0	0/0	0|1	0/0	0/0	0/0	0/0	0/0	0/0	0/0	0/0	0/0	0/0	0/0	0|1	0/0	0/0	0/0	0/0	0/0
cpar_Chr_2	1545219	1	T	TCA	0.024	0.451	0.242	28	100000	100000	0.0705	0.0622	0.0752	CPAR2_207270	FRAMESHIFT DELETION						Has domain(s) with predicted transmembrane transporter activity, role in transmembrane transport and integral component of membrane localization		0/0	0/0	0/0	0/0	0/0	0/0	0/0	0/0	0/0	0|1	0/0	0/0	0/0	0/0	0/0	0/0	0/0	0/0	0/0	0/0	0/0	0|1	0/0	0/0	0/0	0/0	0/0
cpar_Chr_2	1545224	1	TCCG	T	0.024	0.451	0.242	28	100000	100000	0.0705	0.0622	0.0752	CPAR2_207270	NONFRAMESHIFT INSERTION						Has domain(s) with predicted transmembrane transporter activity, role in transmembrane transport and integral component of membrane localization		0/0	0/0	0/0	0/0	0/0	0/0	0/0	0/0	0/0	0|1	0/0	0/0	0/0	0/0	0/0	0/0	0/0	0/0	0/0	0/0	0/0	0|1	0/0	0/0	0/0	0/0	0/0
cpar_Chr_1	400981	2	A	G	0.013	0.43	0.232	28	100000	100000	0.0712	0.0628	0.0758	CPAR2_101780	NONSYNONYMOUS	P	L	10	0	DELETERIOUS (*WARNING! Low confidence)	Protein of unknown function		./.	./.	0/0	0/0	0/0	0/0	0/0	0/0	0/0	0/0	0/0	0/0	0/0	0/0	0/0	0/0	0/0	0/0	0/0	0/0	0/0	0/0	0/0	0/0	0/0	0/1	0/0
cpar_Chr_3	546408	2	C	CATCATCT	0.013	0.43	0.232	28	100000	100000	0.0712	0.0628	0.0758	CPAR2_402490	FRAMESHIFT DELETION						Ortholog of Candida metapsilosis : CMET_470 and Candida orthopsilosis NEW ASSEMBLY : CORT1E02540		./.	./.	0/0	0/0	0/0	0/0	0/0	0/0	0/0	0/0	0/0	0/0	0/0	0/0	0/0	0/0	0/0	0/0	0/0	0/0	0/0	0/0	0/0	0/0	0/0	0/1	0/0
cpar_Chr_3	546472	2	A	ATCTG	0.013	0.43	0.232	28	100000	100000	0.0712	0.0628	0.0758	CPAR2_402490	FRAMESHIFT DELETION						Ortholog of Candida metapsilosis : CMET_470 and Candida orthopsilosis NEW ASSEMBLY : CORT1E02540		./.	./.	0/0	0/0	0/0	0/0	0/0	0/0	0/0	0/0	0/0	0/0	0/0	0/0	0/0	0/0	0/0	0/0	0/0	0/0	0/0	0/0	0/0	0/0	0/0	0|1	0/0
cpar_Chr_3	546477	2	A	AG	0.013	0.43	0.232	28	100000	100000	0.0712	0.0628	0.0758	CPAR2_402490	FRAMESHIFT DELETION						Ortholog of Candida metapsilosis : CMET_470 and Candida orthopsilosis NEW ASSEMBLY : CORT1E02540		./.	./.	0/0	0/0	0/0	0/0	0/0	0/0	0/0	0/0	0/0	0/0	0/0	0/0	0/0	0/0	0/0	0/0	0/0	0/0	0/0	0/0	0/0	0/0	0/0	0|1	0/0
cpar_Chr_3	546480	2	C	CATCATCT	0.013	0.43	0.232	28	100000	100000	0.0712	0.0628	0.0758	CPAR2_402490	FRAMESHIFT DELETION						Ortholog of Candida metapsilosis : CMET_470 and Candida orthopsilosis NEW ASSEMBLY : CORT1E02540		./.	./.	0/0	0/0	0/0	0/0	0/0	0/0	0/0	0/0	0/0	0/0	0/0	0/0	0/0	0/0	0/0	0/0	0/0	0/0	0/0	0/0	0/0	0/0	0/0	0|1	0/0
cpar_Chr_5	655354	0	T	A	0.238	-0.435	0.236	27.9	100000	100000	0.0728	0.0643	0.0773	CPAR2_502870	NONSYNONYMOUS	I	F	10	0	DELETERIOUS (*WARNING! Low confidence)	Has domain(s) with predicted zinc ion binding activity		0/0	0/1	0/0	0/0	0/0	0/0	0/0	1/1	0/0	0/0	0/0	0/0	0/0	0/0	0/0	0/0	0/1	0/1	0/1	0/1	0/1	0/0	0/0	0/0	0/1	0/1	0/1
cpar_Chr_3	307762	0	TCACAAGCGCAAC	T	0.405	0.167	0.0913	27.9	100000	100000	0.0756	0.067	0.0801	CPAR2_401440	NONFRAMESHIFT INSERTION						Ortholog(s) have ribonucleoprotein complex binding activity	MLP1	0/0	0/0	0/0	1/1	1/1	1/1	1/1	0/0	0/0	0/0	1/1	1/1	1/1	1/1	1/1	1/1	0/0	0/0	0/0	0/0	0/0	0/0	1/1	1/1	0/0	0/0	0/0
cpar_Chr_2	1544892	1	C	T	0.024	0.907	0.499	27.9	100000	100000	0.0765	0.0678	0.0809	CPAR2_207270	NONSYNONYMOUS	S	L	205	1	TOLERATED	Has domain(s) with predicted transmembrane transporter activity, role in transmembrane transport and integral component of membrane localization		1/1	1/1	0/1	1/1	1/1	1/1	1/1	1/1	0|1	1/1	1/1	1/1	1/1	1/1	1/1	1/1	1/1	1/1	1/1	1/1	1/1	1/1	1/1	1/1	1/1	1/1	1/1
cpar_Chr_3	743273	0	T	C	0.06	0.348	0.193	27.9	100000	100000	0.0783	0.0695	0.0827	CPAR2_403390	NONSYNONYMOUS	R	H	12	0.23	TOLERATED	Ortholog(s) have 3-hydroxyacyl-[acyl-carrier-protein] dehydratase activity and mitochondrion localization	HTD2	0/1	0/0	0/0	0/0	0/0	0/0	0/0	0/0	0/0	0/0	0/0	0/0	0/0	0/0	0/0	0/0	0/0	0/0	0/0	0/0	0/0	1/1	0/0	0/0	0/0	0/0	0/0
cpar_Chr_3	845768	0	A	G	0.06	0.348	0.193	27.9	100000	100000	0.0783	0.0695	0.0827	CPAR2_403830	NONSYNONYMOUS	G	S	163	0.73	TOLERATED	Has domain(s) with predicted RNA binding, ribonuclease T2 activity		0/1	0/0	0/0	0/0	0/0	0/0	0/0	0/0	0/0	0/0	0/0	0/0	0/0	0/0	0/0	0/0	0/0	0/0	0/0	0/0	0/0	1/1	0/0	0/0	0/0	0/0	0/0
cpar_Chr_6	93754	0	G	C	0.048	0.451	0.25	27.9	100000	100000	0.0792	0.0703	0.0835	CPAR2_600410	NONSYNONYMOUS	R	P	61	0.26	TOLERATED	Ortholog(s) have ATPase-coupled transmembrane transporter activity, role in iron import into the mitochondrion, iron-sulfur cluster assembly and mitochondrial inner membrane, mitochondrion localization	ATM1	1/1	1/1	0/0	1/1	1/1	1/1	1/1	1/1	0/0	1/1	1/1	1/1	1/1	1/1	1/1	1/1	1/1	1/1	1/1	1/1	1/1	1/1	1/1	1/1	1/1	1/1	1/1
cpar_Chr_6	190986	0	A	G	0.024	0.902	0.501	27.9	100000	100000	0.0792	0.0703	0.0835	CPAR2_600730	NONSYNONYMOUS	L	S	643	0.54	TOLERATED	Has domain(s) with predicted ATP binding, ATPase, ATPase-coupled transmembrane transporter activity, nucleoside-triphosphatase activity, nucleotide binding activity		1/1	1/1	0/1	1/1	1/1	1/1	1/1	1/1	0/1	1/1	1/1	1/1	1/1	1/1	1/1	1/1	1/1	1/1	1/1	1/1	1/1	1/1	1/1	1/1	1/1	1/1	1/1
cpar_Chr_6	252977	0	A	C	0.024	0.902	0.501	27.9	100000	100000	0.0792	0.0703	0.0835	CPAR2_600930	NONSYNONYMOUS	Y	D	19	1	TOLERATED	Ortholog of C. albicans SC5314 : C6_03370W_A, C. dubliniensis CD36 : Cd36_63630, C. auris B8441 : B9J08_001440, Debaryomyces hansenii CBS767 : DEHA2E19470g and Pichia stipitis Pignal : PICST_32880		1/1	1/1	0/1	1/1	1/1	1/1	1/1	1/1	0/1	1/1	1/1	1/1	1/1	1/1	1/1	1/1	1/1	1/1	1/1	1/1	1/1	1/1	1/1	1/1	1/1	1/1	1/1
cpar_Chr_6	273229	0	C	T	0.048	0.451	0.25	27.9	100000	100000	0.0792	0.0703	0.0835	CPAR2_600990	NONSYNONYMOUS	G	R	150	0	DELETERIOUS (*WARNING! Low confidence)	Ortholog of Candida metapsilosis : CMET_4140		1/1	1/1	0/0	1/1	1/1	1/1	1/1	1/1	0/0	1/1	1/1	1/1	1/1	1/1	1/1	1/1	1/1	1/1	1/1	1/1	1/1	1/1	1/1	1/1	1/1	1/1	1/1
cpar_Chr_6	292706	0	T	C	0.024	0.902	0.501	27.9	100000	100000	0.0792	0.0703	0.0835	CPAR2_601100	NONSYNONYMOUS	I	V	74	1	TOLERATED	Ortholog(s) have role in maturation of LSU-rRNA from tricistronic rRNA transcript (SSU-rRNA, 5.8S rRNA, LSU-rRNA), ribosomal large subunit biogenesis and nucleolus localization	NOP8	1/1	1/1	0/1	1/1	1/1	1/1	1/1	1/1	0/1	1/1	1/1	1/1	1/1	1/1	1/1	1/1	1/1	1/1	1/1	1/1	1/1	1/1	1/1	1/1	1/1	1/1	1/1
cpar_Chr_6	352112	0	A	G	0.024	0.902	0.501	27.9	100000	100000	0.0792	0.0703	0.0835	CPAR2_601420	NONSYNONYMOUS	I	V	125	0.99	TOLERATED	Ortholog of C. albicans SC5314 : C6_02330W_A, C. dubliniensis CD36 : Cd36_62530, Debaryomyces hansenii CBS767 : DEHA2C04268g and Pichia stipitis Pignal : PICST_67512		1/1	1/1	0/1	1/1	1/1	1/1	1/1	1/1	0/1	1/1	1/1	1/1	1/1	1/1	1/1	1/1	1/1	1/1	1/1	1/1	1/1	1/1	1/1	1/1	1/1	1/1	1/1
cpar_Chr_6	395084	0	A	G	0.048	0.451	0.25	27.9	100000	100000	0.0792	0.0703	0.0835	CPAR2_601600	NONSYNONYMOUS	K	E	594	1	TOLERATED	Ortholog(s) have guanyl-nucleotide exchange factor activity, ubiquitin binding activity	VPS9	1/1	1/1	0/0	1/1	1/1	1/1	1/1	1/1	0/0	1/1	1/1	1/1	1/1	1/1	1/1	1/1	1/1	1/1	1/1	1/1	1/1	1/1	1/1	1/1	1/1	1/1	1/1
cpar_Chr_6	425323	0	A	C	0.048	0.451	0.25	27.9	100000	100000	0.0792	0.0703	0.0835	CPAR2_601780	NONSYNONYMOUS	Y	D	397	0.25	TOLERATED	Ortholog of C. albicans SC5314 : C6_02020C_A, C. dubliniensis CD36 : Cd36_62150, C. auris B8441 : B9J08_003683 and Candida tenuis NRRL Y-1498 : CANTEDRAFT_92389		1/1	1/1	0/0	1/1	1/1	1/1	1/1	1/1	0/0	1/1	1/1	1/1	1/1	1/1	1/1	1/1	1/1	1/1	1/1	1/1	1/1	1/1	1/1	1/1	1/1	1/1	1/1
cpar_Chr_6	429891	0	T	G	0.024	0.902	0.501	27.9	100000	100000	0.0792	0.0703	0.0835	CPAR2_601810	NONSYNONYMOUS	Y	D	184	0.62	TOLERATED	Ortholog(s) have RNA lariat debranching enzyme activity and role in RNA catabolic process, mRNA cis splicing, via spliceosome, mRNA splicing, via spliceosome, pseudohyphal growth, sno(s)RNA metabolic process, transposition, RNA-mediated	DBR1	1/1	1/1	0/1	1/1	1/1	1/1	1/1	1/1	0/1	1/1	1/1	1/1	1/1	1/1	1/1	1/1	1/1	1/1	1/1	1/1	1/1	1/1	1/1	1/1	1/1	1/1	1/1
cpar_Chr_6	451842	0	G	A	0.048	0.451	0.25	27.9	100000	100000	0.0792	0.0703	0.0835	CPAR2_601890	NONSYNONYMOUS	V	I	584	0.91	TOLERATED	Ortholog of C. albicans SC5314 : C6_03000C_A, C. dubliniensis CD36 : Cd36_63030, C. auris B8441 : B9J08_001076 and Candida tenuis NRRL Y-1498 : CANTEDRAFT_94872		1/1	1/1	0/0	1/1	1/1	1/1	1/1	1/1	0/0	1/1	1/1	1/1	1/1	1/1	1/1	1/1	1/1	1/1	1/1	1/1	1/1	1/1	1/1	1/1	1/1	1/1	1/1
cpar_Chr_6	459358	0	CACACAAACAAACAA	C	0.024	0.902	0.501	27.9	100000	100000	0.0792	0.0703	0.0835	CPAR2_601920	FRAMESHIFT INSERTION						Ortholog(s) have transmembrane signaling receptor activity, role in Rho protein signal transduction, fungal-type cell wall organization, response to heat and cellular bud, site of polarized growth localization	WSC2	0/0	0/0	0/1	0/0	0/0	0/0	0/0	0/0	0/1	0/0	0/0	0/0	0/0	0/0	0/0	0/0	0/0	0/0	0/0	0/0	0/0	0/0	0/0	0/0	0/0	0/0	0/0
cpar_Chr_6	472187	0	T	C	0.024	0.902	0.501	27.9	100000	100000	0.0792	0.0703	0.0835	CPAR2_601980	NONSYNONYMOUS	I	V	387	1	TOLERATED	Ortholog(s) have role in SRP-dependent cotranslational protein targeting to membrane and signal recognition particle, endoplasmic reticulum targeting localization	SRP72	1/1	1/1	0/1	1/1	1/1	1/1	1/1	1/1	0/1	1/1	1/1	1/1	1/1	1/1	1/1	1/1	1/1	1/1	1/1	1/1	1/1	1/1	1/1	1/1	1/1	1/1	1/1
cpar_Chr_6	594574	0	C	G	0.048	0.451	0.25	27.9	100000	100000	0.0792	0.0703	0.0835	CPAR2_602520	NONSYNONYMOUS	S	V	499	0.09	TOLERATED	Ortholog(s) have chromatin binding activity and role in positive regulation of transcription elongation from RNA polymerase II promoter	PDP3	1/1	1/1	0/0	1/1	1/1	1/1	1/1	1/1	0/0	1/1	1/1	1/1	1/1	1/1	1/1	1/1	1/1	1/1	1/1	1/1	1/1	1/1	1/1	1/1	1/1	1/1	1/1
cpar_Chr_6	642866	0	A	G	0.048	0.451	0.25	27.9	100000	100000	0.0792	0.0703	0.0835	CPAR2_602720	NONSYNONYMOUS	L	P	3595	1	TOLERATED	Ortholog(s) have histone acetyltransferase activity	TRA1	1/1	1/1	0/0	1/1	1/1	1/1	1/1	1/1	0/0	1/1	1/1	1/1	1/1	1/1	1/1	1/1	1/1	1/1	1/1	1/1	1/1	1/1	1/1	1/1	1/1	1/1	1/1
cpar_Chr_6	668869	0	G	T	0.048	0.451	0.25	27.9	100000	100000	0.0792	0.0703	0.0835	CPAR2_602790	NONSYNONYMOUS	Q	K	4	1	TOLERATED	Ortholog of S. cerevisiae : YPR063C, C. albicans SC5314 : C6_01210W_A, C. glabrata CBS138 : CAGL0D01540g, C. dubliniensis CD36 : Cd36_61340 and C. auris B8441 : B9J08_005400	YPR063C	1/1	1/1	0/0	1/1	1/1	1/1	1/1	1/1	0/0	1/1	1/1	1/1	1/1	1/1	1/1	1/1	1/1	1/1	1/1	1/1	1/1	1/1	1/1	1/1	1/1	1/1	1/1
cpar_Chr_6	695872	0	A	G	0.048	0.451	0.25	27.9	100000	100000	0.0792	0.0703	0.0835	CPAR2_602960	NONSYNONYMOUS	D	G	110	1	TOLERATED	Ortholog(s) have adenyl-nucleotide exchange factor activity, role in cytoplasm protein quality control by the ubiquitin-proteasome system and cytosol localization	FES1	1/1	1/1	0/0	1/1	1/1	1/1	1/1	1/1	0/0	1/1	1/1	1/1	1/1	1/1	1/1	1/1	1/1	1/1	1/1	1/1	1/1	1/1	1/1	1/1	1/1	1/1	1/1
cpar_Chr_6	707689	0	A	G	0.048	0.451	0.25	27.9	100000	100000	0.0792	0.0703	0.0835	CPAR2_603000	NONSYNONYMOUS	V	A	507	0.46	TOLERATED	Ortholog(s) have role in positive regulation of actin filament bundle assembly and cellular bud neck, cellular bud tip localization	YFR016C	1/1	1/1	0/0	1/1	1/1	1/1	1/1	1/1	0/0	1/1	1/1	1/1	1/1	1/1	1/1	1/1	1/1	1/1	1/1	1/1	1/1	1/1	1/1	1/1	1/1	1/1	1/1
cpar_Chr_6	747769	0	T	C	0.048	0.451	0.25	27.9	100000	100000	0.0792	0.0703	0.0835	CPAR2_603140	NONSYNONYMOUS	I	V	47	0.9	TOLERATED	Ortholog(s) have double-stranded DNA binding, ketol-acid reductoisomerase activity, role in branched-chain amino acid biosynthetic process, mitochondrial genome maintenance and mitochondrial nucleoid, mitochondrion localization	ILV5	1/1	1/1	0/0	1/1	1/1	1/1	1/1	1/1	0/0	1/1	1/1	1/1	1/1	1/1	1/1	1/1	1/1	1/1	1/1	1/1	1/1	1/1	1/1	1/1	1/1	1/1	1/1
[truncated: 6,426 more rows]
[truncated: 15 more columns]
